# Supplementary material for: The Dm-Myb Oncoprotein Contributes to Insulator Function and Stabilizes Repressive H3K27me3 PcG Domains
Source: Cell Rep. Author manuscript; Available in PMC 2020 Apr 21. (PMC7172335; doi:10.1016/j.celrep.2020.02.053)
Supplement: 2 [file NIHMS1574785-supplement-2.xls]

## Sheet: Myb Peaks
CHROMSOME	START	END	PEAK_SINGLETON	# OF PROBES	PROBE COORDINATES	GENES
chr2L	5001334	5001653	PEAK	5	5001334:5001383;5001402:5001451;5001474:5001523;5001540:5001589;5001604:5001653	NA
chr3L	11117350	11117855	PEAK	7	11117350:11117399;11117408:11117457;11117482:11117531;11117540:11117589;11117606:11117655;11117744:11117793;11117806:11117855	NA
chr2L	2856641	2857870	PEAK	15	2856641:2856690;2856701:2856750;2856775:2856824;2856839:2856888;2856963:2857012;2857039:2857088;2857105:2857154;2857161:2857210;2857237:2857286;2857303:2857352;2857363:2857412;2857499:2857548;2857689:2857738;2857755:2857804;2857821:2857870	CG2991
chr2R	13738293	13738605	PEAK	5	13738293:13738342;13738361:13738410;13738423:13738472;13738492:13738541;13738556:13738605	olf186-F
chrX	14844761	14848419	PEAK	43	14844761:14844810;14844889:14844938;14844959:14845008;14845021:14845070;14845091:14845140;14845163:14845212;14845219:14845268;14845285:14845334;14845353:14845402;14845419:14845468;14845493:14845542;14845691:14845740;14845757:14845806;14845815:14845864;14845879:14845928;14845949:14845998;14846018:14846067;14846078:14846127;14846148:14846197;14846218:14846267;14846348:14846397;14846410:14846459;148…	pdgy
chr2L	3633144	3634051	PEAK	9	3633144:3633193;3633204:3633253;3633344:3633393;3633473:3633522;3633666:3633715;3633734:3633783;3633864:3633913;3633938:3633987;3634002:3634051	NA
chrX	3635126	3639675	PEAK	57	3635126:3635175;3635187:3635236;3635262:3635311;3635326:3635375;3635395:3635444;3635451:3635500;3635527:3635576;3635724:3635773;3635788:3635837;3635850:3635899;3635914:3635963;3635988:3636037;3636054:3636103;3636118:3636167;3636180:3636229;3636244:3636293;3636310:3636359;3636648:3636697;3636712:3636761;3636776:3636825;3636840:3636889;3636974:3637023;3637036:3637085;3637102:3637151;3637168:3637217…	NA
chr3R	9500223	9500933	PEAK	10	9500223:9500272;9500292:9500341;9500356:9500405;9500489:9500538;9500563:9500612;9500623:9500672;9500685:9500734;9500751:9500800;9500826:9500875;9500884:9500933	Task6
chr3L	16401011	16402296	PEAK	10	16401011:16401060;16401188:16401237;16401320:16401369;16401578:16401627;16401710:16401759;16401848:16401897;16401974:16402023;16402040:16402089;16402113:16402162;16402247:16402296	fax
chr2R	11809090	11810122	PEAK	12	11809090:11809139;11809148:11809197;11809420:11809469;11809480:11809529;11809550:11809599;11809608:11809657;11809674:11809723;11809749:11809798;11809875:11809924;11809939:11809988;11810005:11810054;11810073:11810122	sli
chr3L	3221761	3226704	PEAK	55	3221761:3221810;3222091:3222140;3222233:3222282;3222291:3222340;3222365:3222414;3222423:3222472;3222487:3222536;3222755:3222804;3222817:3222866;3222883:3222932;3222953:3223002;3223015:3223064;3223085:3223134;3223153:3223202;3223283:3223332;3223353:3223402;3223412:3223461;3223485:3223534;3223545:3223594;3223619:3223668;3223807:3223856;3223881:3223930;3223941:3223990;3224007:3224056;3224071:3224120…	CG17737;CG11505
chr2R	15342533	15345046	PEAK	29	15342533:15342582;15342790:15342839;15342862:15342911;15342920:15342969;15342992:15343041;15343127:15343176;15343193:15343242;15343259:15343308;15343317:15343366;15343383:15343432;15343457:15343506;15343581:15343630;15343647:15343696;15343713:15343762;15343785:15343834;15343853:15343902;15343919:15343968;15344044:15344093;15344112:15344161;15344174:15344223;15344242:15344291;15344327:15344376;153…	par-1;mei-W68
chr3R	7034272	7035179	PEAK	9	7034272:7034321;7034404:7034453;7034478:7034527;7034608:7034657;7034676:7034725;7034868:7034917;7034938:7034987;7034998:7035047;7035130:7035179	SdhC
chr3L	16706103	16707310	PEAK	14	16706103:16706152;16706171:16706220;16706241:16706290;16706305:16706354;16706442:16706491;16706500:16706549;16706575:16706624;16706639:16706688;16706839:16706888;16706989:16707038;16707047:16707096;16707117:16707166;16707199:16707248;16707261:16707310	Dab
chrX	9492948	9496472	PEAK	36	9492948:9492997;9493006:9493055;9493074:9493123;9493204:9493253;9493474:9493523;9493604:9493653;9493668:9493717;9493732:9493781;9493938:9493987;9493998:9494047;9494066:9494115;9494165:9494214;9494223:9494272;9494299:9494348;9494365:9494414;9494487:9494536;9494563:9494612;9494685:9494734;9494753:9494802;9494819:9494868;9494906:9494955;9494978:9495027;9495044:9495093;9495102:9495151;9495170:9495219…	Gga
chr2R	18204600	18207173	PEAK	31	18204600:18204649;18204668:18204717;18204732:18204781;18204799:18204848;18204857:18204906;18204989:18205038;18205055:18205104;18205127:18205176;18205187:18205236;18205261:18205310;18205319:18205368;18205455:18205504;18205517:18205566;18205583:18205632;18205651:18205700;18205807:18205856;18205941:18205990;18206001:18206050;18206074:18206123;18206138:18206187;18206196:18206245;18206262:18206311;182…	Gp150
chr2R	9019857	9021089	PEAK	16	9019857:9019906;9019923:9019972;9019983:9020032;9020115:9020164;9020179:9020228;9020245:9020294;9020317:9020366;9020383:9020432;9020447:9020496;9020579:9020628;9020641:9020690;9020711:9020760;9020775:9020824;9020844:9020893;9020904:9020953;9021040:9021089	CG13326;Cap-G
chr3L	16654851	16655498	PEAK	9	16654851:16654900;16654919:16654968;16654987:16655036;16655113:16655162;16655181:16655230;16655245:16655294;16655319:16655368;16655379:16655428;16655449:16655498	Baldspot
chr3L	19055375	19057202	PEAK	21	19055375:19055424;19055505:19055554;19055829:19055878;19055903:19055952;19055967:19056016;19056027:19056076;19056091:19056140;19056167:19056216;19056289:19056338;19056363:19056412;19056427:19056476;19056492:19056541;19056562:19056611;19056620:19056669;19056692:19056741;19056820:19056869;19056884:19056933;19056958:19057007;19057024:19057073;19057086:19057135;19057153:19057202	CG3797;CG6812
chr3L	11115723	11116523	PEAK	9	11115723:11115772;11115789:11115838;11115853:11115902;11115919:11115968;11115987:11116036;11116117:11116166;11116179:11116228;11116348:11116397;11116474:11116523	Ufd1-like;CG42575
chr3L	9129475	9130444	PEAK	10	9129475:9129524;9129543:9129592;9129607:9129656;9129667:9129716;9129808:9129857;9129868:9129917;9129934:9129983;9130002:9130051;9130328:9130377;9130395:9130444	Use1
chr2L	20796063	20800403	PEAK	45	20796063:20796112;20796129:20796178;20796197:20796246;20796261:20796310;20796333:20796382;20796459:20796508;20796527:20796576;20796796:20796845;20796865:20796914;20796991:20797040;20797053:20797102;20797127:20797176;20797187:20797236;20797261:20797310;20797319:20797368;20797393:20797442;20797515:20797564;20797723:20797772;20797785:20797834;20797845:20797894;20797921:20797970;20798053:20798102;207…	vari;CG9328
chrX	7604326	7605166	PEAK	12	7604326:7604375;7604400:7604449;7604458:7604507;7604525:7604574;7604657:7604706;7604721:7604770;7604787:7604836;7604863:7604912;7604925:7604974;7604991:7605040;7605058:7605107;7605117:7605166	NA
chr3R	26291277	26292211	PEAK	11	26291277:26291326;26291337:26291386;26291413:26291462;26291477:26291526;26291637:26291686;26291743:26291792;26291837:26291886;26291900:26291949;26291998:26292047;26292106:26292155;26292162:26292211	PH4alphaEFB
chr3R	10971677	10974065	PEAK	29	10971677:10971726;10971743:10971792;10971817:10971866;10971877:10971926;10971949:10971998;10972007:10972056;10972279:10972328;10972337:10972386;10972565:10972614;10972631:10972680;10972687:10972736;10972763:10972812;10972829:10972878;10972953:10973002;10973017:10973066;10973091:10973140;10973149:10973198;10973215:10973264;10973288:10973337;10973356:10973405;10973414:10973463;10973480:10973529;109…	GlyS
chr2R	18686013	18687382	PEAK	14	18686013:18686062;18686145:18686194;18686285:18686334;18686343:18686392;18686417:18686466;18686747:18686796;18686807:18686856;18686877:18686926;18686945:18686994;18687007:18687056;18687073:18687122;18687201:18687250;18687275:18687324;18687333:18687382	CG42260;blw
chr3R	574667	575313	PEAK	9	574667:574716;574735:574784;574805:574854;574865:574914;574997:575046;575073:575122;575129:575178;575196:575245;575264:575313	atms;tacc
chr3R	27433783	27437271	PEAK	38	27433783:27433832;27433855:27433904;27434081:27434130;27434179:27434228;27434243:27434292;27434317:27434366;27434581:27434630;27434639:27434688;27434705:27434754;27434873:27434922;27434941:27434990;27435003:27435052;27435109:27435158;27435171:27435220;27435307:27435356;27435367:27435416;27435431:27435480;27435503:27435552;27435633:27435682;27435695:27435744;27435761:27435810;27435827:27435876;274…	Med;CycG
chr3L	16043942	16046302	PEAK	27	16043942:16043991;16044028:16044077;16044094:16044143;16044226:16044275;16044291:16044340;16044355:16044404;16044419:16044468;16044481:16044530;16044549:16044598;16044613:16044662;16044755:16044804;16044813:16044862;16044877:16044926;16044945:16044994;16045013:16045062;16045081:16045130;16045349:16045398;16045405:16045454;16045481:16045530;16045537:16045586;16045605:16045654;16045707:16045756;160…	th;Mbs
chr2R	9842706	9846738	PEAK	46	9842706:9842755;9842764:9842813;9842898:9842947;9842964:9843013;9843032:9843081;9843094:9843143;9843164:9843213;9843425:9843474;9843491:9843540;9843557:9843606;9843623:9843672;9843689:9843738;9843827:9843876;9844020:9844069;9844103:9844152;9844169:9844218;9844299:9844348;9844365:9844414;9844427:9844476;9844499:9844548;9844576:9844625;9844632:9844681;9844764:9844813;9844836:9844885;9844898:9844947…	AGO1
chr3L	1350499	1352113	PEAK	19	1350499:1350548;1350563:1350612;1350627:1350676;1350699:1350748;1350769:1350818;1350895:1350944;1351017:1351066;1351073:1351122;1351149:1351198;1351347:1351396;1351469:1351518;1351541:1351590;1351605:1351654;1351669:1351718;1351733:1351782;1351809:1351858;1351865:1351914;1351997:1352046;1352064:1352113	312;Ptp61F
chrX	17631883	17633663	PEAK	19	17631883:17631932;17632215:17632264;17632283:17632332;17632349:17632398;17632477:17632526;17632543:17632592;17632611:17632660;17632705:17632754;17632836:17632885;17632894:17632943;17632966:17633015;17633030:17633079;17633100:17633149;17633188:17633237;17633286:17633335;17633350:17633399;17633418:17633467;17633488:17633537;17633614:17633663	CG42684
chrX	18528979	18529828	PEAK	12	18528979:18529028;18529045:18529094;18529121:18529170;18529177:18529226;18529248:18529297;18529375:18529424;18529443:18529492;18529511:18529560;18529575:18529624;18529639:18529688;18529709:18529758;18529779:18529828	wgn
chrX	6890201	6893161	PEAK	34	6890201:6890250;6890329:6890378;6890395:6890444;6890732:6890781;6890792:6890841;6890866:6890915;6890932:6890981;6891058:6891107;6891130:6891179;6891196:6891245;6891258:6891307;6891328:6891377;6891386:6891435;6891456:6891505;6891524:6891573;6891584:6891633;6891654:6891703;6891782:6891831;6891850:6891899;6891914:6891963;6891986:6892035;6892046:6892095;6892120:6892169;6892177:6892226;6892243:6892292…	Inx2
chr3R	11617974	11620607	PEAK	30	11617974:11618023;11618048:11618097;11618106:11618155;11618172:11618221;11618246:11618295;11618372:11618421;11618444:11618493;11618504:11618553;11618572:11618621;11618642:11618691;11618702:11618751;11618840:11618889;11618906:11618955;11618966:11619015;11619038:11619087;11619100:11619149;11619168:11619217;11619237:11619286;11619293:11619342;11619566:11619615;11619630:11619679;11619698:11619747;116…	nsl1;c(3)G;Acyp2
chr3R	3711466	3712179	PEAK	7	3711466:3711515;3711534:3711583;3711602:3711651;3711672:3711721;3712002:3712051;3712066:3712115;3712130:3712179	CG17816
chr3L	17981108	17981685	PEAK	8	17981108:17981157;17981178:17981227;17981236:17981285;17981310:17981359;17981376:17981425;17981502:17981551;17981574:17981623;17981636:17981685	NA
chrX	5779233	5780937	PEAK	22	5779233:5779282;5779301:5779350;5779371:5779420;5779441:5779490;5779501:5779550;5779563:5779612;5779637:5779686;5779699:5779748;5779833:5779882;5779965:5780014;5780025:5780074;5780095:5780144;5780161:5780210;5780233:5780282;5780293:5780342;5780355:5780404;5780425:5780474;5780490:5780539;5780558:5780607;5780686:5780735;5780758:5780807;5780888:5780937	NA
chr2R	5875297	5876792	PEAK	14	5875297:5875346;5875491:5875540;5875563:5875612;5875625:5875674;5875753:5875802;5875819:5875868;5876087:5876136;5876289:5876338;5876355:5876404;5876413:5876462;5876485:5876534;5876547:5876596;5876679:5876728;5876743:5876792	TER94
chr3R	7035530	7037093	PEAK	14	7035530:7035579;7035592:7035641;7035666:7035715;7035730:7035779;7035798:7035847;7035864:7035913;7035922:7035971;7036120:7036169;7036260:7036309;7036584:7036633;7036648:7036697;7036722:7036771;7036986:7037035;7037044:7037093	SdhC;Tctp
chr2L	490255	490702	PEAK	6	490255:490304;490385:490434;490447:490496;490521:490570;490587:490636;490653:490702	ush
chr2L	2855775	2856290	PEAK	5	2855775:2855824;2855917:2855966;2855981:2856030;2856045:2856094;2856241:2856290	CG3104
chr2L	5000150	5000987	PEAK	8	5000150:5000199;5000212:5000261;5000278:5000327;5000350:5000399;5000416:5000465;5000548:5000597;5000682:5000731;5000938:5000987	Rtnl1
chr3L	16704325	16705497	PEAK	13	16704325:16704374;16704387:16704436;16704455:16704504;16704527:16704576;16704589:16704638;16704661:16704710;16704719:16704768;16704853:16704902;16704919:16704968;16704987:16705036;16705050:16705099;16705118:16705167;16705448:16705497	CG43954;Dab;Lasp
chrX	551437	552084	PEAK	7	551437:551486;551509:551558;551569:551618;551641:551690;551701:551750;551767:551816;552035:552084	skpA
chrX	18528197	18528566	PEAK	6	18528197:18528246;18528255:18528304;18528319:18528368;18528393:18528442;18528451:18528500;18528517:18528566	wgn
chr3R	16773949	16775066	PEAK	13	16773949:16773998;16774017:16774066;16774073:16774122;16774148:16774197;16774214:16774263;16774277:16774326;16774345:16774394;16774403:16774452;16774537:16774586;16774609:16774658;16774671:16774720;16774961:16775010;16775017:16775066	Atpalpha
chr2L	19133450	19137627	PEAK	49	19133450:19133499;19133518:19133567;19133646:19133695;19133716:19133765;19133780:19133829;19133846:19133895;19133914:19133963;19133976:19134025;19134038:19134087;19134178:19134227;19134242:19134291;19134310:19134359;19134508:19134557;19134566:19134615;19134702:19134751;19134765:19134814;19134839:19134888;19134903:19134952;19135235:19135284;19135297:19135346;19135387:19135436;19135453:19135502;191…	brat;l(2)37Cg
chr3R	9541160	9541739	PEAK	8	9541160:9541209;9541226:9541275;9541294:9541343;9541430:9541479;9541490:9541539;9541558:9541607;9541622:9541671;9541690:9541739	CG34383
chr2L	3802986	3804285	PEAK	14	3802986:3803035;3803052:3803101;3803112:3803161;3803186:3803235;3803316:3803365;3803382:3803431;3803510:3803559;3803574:3803623;3803648:3803697;3803714:3803763;3803780:3803829;3804110:3804159;3804174:3804223;3804236:3804285	Reph
chrX	11811487	11811800	PEAK	5	11811487:11811536;11811553:11811602;11811623:11811672;11811693:11811742;11811751:11811800	pot
chr3R	18452182	18452715	PEAK	6	18452182:18452231;18452246:18452295;18452314:18452363;18452440:18452489;18452600:18452649;18452666:18452715	loco
chr3L	7861428	7862664	PEAK	13	7861428:7861477;7861495:7861544;7861552:7861601;7861627:7861676;7861759:7861808;7861825:7861874;7861881:7861930;7861947:7861996;7862019:7862068;7862089:7862138;7862151:7862200;7862279:7862328;7862615:7862664	CG32365
chr2R	14058951	14061513	PEAK	25	14058951:14059000;14059220:14059269;14059342:14059391;14059412:14059461;14059474:14059523;14059806:14059855;14059880:14059929;14059936:14059985;14060010:14060059;14060078:14060127;14060144:14060193;14060270:14060319;14060334:14060383;14060408:14060457;14060466:14060515;14060530:14060579;14060600:14060649;14060926:14060975;14061000:14061049;14061068:14061117;14061198:14061247;14061264:14061313;140…	Dgp-1;CG10916
chr2R	14575041	14577418	PEAK	27	14575041:14575090;14575107:14575156;14575237:14575286;14575311:14575360;14575377:14575426;14575441:14575490;14575505:14575554;14575567:14575616;14575699:14575748;14575837:14575886;14575897:14575946;14575965:14576014;14576033:14576082;14576298:14576347;14576366:14576415;14576426:14576475;14576491:14576540;14576565:14576614;14576625:14576674;14576691:14576740;14576887:14576936;14576959:14577008;145…	Sik3;CG42855
chr2R	12012848	12013885	PEAK	14	12012848:12012897;12012904:12012953;12012978:12013027;12013042:12013091;12013110:12013159;12013240:12013289;12013300:12013349;12013374:12013423;12013438:12013487;12013508:12013557;12013574:12013623;12013702:12013751;12013762:12013811;12013836:12013885	spin
chrX	18303314	18304289	PEAK	13	18303314:18303363;18303374:18303423;18303440:18303489;18303514:18303563;18303572:18303621;18303712:18303761;18303836:18303885;18303902:18303951;18303976:18304025;18304040:18304089;18304108:18304157;18304172:18304221;18304240:18304289	CG32549
chr3L	7337954	7338269	PEAK	4	7337954:7338003;7338020:7338069;7338158:7338207;7338220:7338269	CG8596
chr2R	12011386	12012369	PEAK	11	12011386:12011435;12011454:12011503;12011520:12011569;12011584:12011633;12011654:12011703;12011724:12011773;12011848:12011897;12011922:12011971;12012114:12012163;12012182:12012231;12012320:12012369	CG30095;spin
chrX	6696160	6698281	PEAK	24	6696160:6696209;6696226:6696275;6696292:6696341;6696446:6696495;6696506:6696555;6696574:6696623;6696638:6696687;6696704:6696753;6696768:6696817;6696834:6696883;6696918:6696967;6696984:6697033;6697042:6697091;6697174:6697223;6697240:6697289;6697306:6697355;6697372:6697421;6697438:6697487;6697504:6697553;6697576:6697625;6697708:6697757;6697902:6697951;6698164:6698213;6698232:6698281	C3G;pod1
chr2L	478725	480104	PEAK	18	478725:478774;478801:478850;478857:478906;478923:478972;478999:479048;479057:479106;479127:479176;479319:479368;479385:479434;479453:479502;479527:479576;479583:479632;479651:479700;479781:479830;479847:479896;479919:479968;479985:480034;480055:480104	cbt
chrX	11810544	11811062	PEAK	7	11810544:11810593;11810674:11810723;11810748:11810797;11810808:11810857;11810887:11810936;11810953:11811002;11811013:11811062	pot
chr3L	5348507	5350183	PEAK	19	5348507:5348556;5348645:5348694;5348713:5348762;5348775:5348824;5348837:5348886;5348903:5348952;5348979:5349028;5349041:5349090;5349177:5349226;5349243:5349292;5349432:5349481;5349547:5349596;5349605:5349654;5349670:5349719;5349740:5349789;5349810:5349859;5349868:5349917;5350000:5350049;5350134:5350183	lama
chrX	5225879	5226656	PEAK	9	5225879:5225928;5226007:5226056;5226149:5226198;5226209:5226258;5226277:5226326;5226347:5226396;5226477:5226526;5226535:5226584;5226607:5226656	CanB
chr2L	5803812	5804200	PEAK	6	5803812:5803861;5803884:5803933;5803944:5803993;5804019:5804068;5804075:5804124;5804151:5804200	NA
chr2L	12108911	12109618	PEAK	10	12108911:12108960;12108977:12109026;12109037:12109086;12109103:12109152;12109171:12109220;12109245:12109294;12109375:12109424;12109439:12109488;12109509:12109558;12109569:12109618	Phae1;Rab6
chr3R	6212198	6215668	PEAK	39	6212198:6212247;6212334:6212383;6212398:6212447;6212462:6212511;6212536:6212585;6212594:6212643;6212660:6212709;6212735:6212784;6212791:6212840;6212861:6212910;6212923:6212972;6213160:6213209;6213218:6213267;6213312:6213361;6213378:6213427;6213444:6213493;6213510:6213559;6213572:6213621;6213636:6213685;6213700:6213749;6213832:6213881;6213900:6213949;6213964:6214013;6214030:6214079;6214294:6214343…	cwo
chr2L	66347	67657	PEAK	15	66347:66396;66417:66466;66481:66530;66545:66594;66679:66728;66746:66795;66810:66859;66876:66925;67008:67057;67074:67123;67214:67263;67412:67461;67478:67527;67544:67593;67608:67657	dbr
chr3L	1884894	1885200	PEAK	4	1884894:1884943;1885027:1885076;1885085:1885134;1885151:1885200	Aprt;Tmhs
chr3L	7338690	7338937	PEAK	4	7338690:7338739;7338754:7338803;7338814:7338863;7338888:7338937	CG8596
chr2R	5178334	5179505	PEAK	16	5178334:5178383;5178392:5178441;5178460:5178509;5178534:5178583;5178594:5178643;5178732:5178781;5178788:5178837;5178864:5178913;5178920:5178969;5178988:5179037;5179052:5179101;5179192:5179241;5179260:5179309;5179316:5179365;5179382:5179431;5179456:5179505	Mad1;Drep-2
chrX	19562165	19562759	PEAK	7	19562165:19562214;19562235:19562284;19562297:19562346;19562518:19562567;19562582:19562631;19562642:19562691;19562710:19562759	NA
chr3L	7126747	7127850	PEAK	10	7126747:7126796;7126815:7126864;7127075:7127124;7127149:7127198;7127207:7127256;7127283:7127332;7127339:7127388;7127543:7127592;7127671:7127720;7127801:7127850	melt
chr2L	4810539	4812392	PEAK	21	4810539:4810588;4810595:4810644;4810735:4810784;4810935:4810984;4810991:4811040;4811057:4811106;4811123:4811172;4811265:4811314;4811325:4811374;4811389:4811438;4811463:4811512;4811519:4811568;4811595:4811644;4811655:4811704;4811793:4811842;4811945:4811994;4812017:4812066;4812079:4812128;4812143:4812192;4812213:4812262;4812343:4812392	NA
chr3L	5350992	5354008	PEAK	28	5350992:5351041;5351064:5351113;5351390:5351439;5351650:5351699;5351716:5351765;5351852:5351901;5351914:5351963;5351986:5352035;5352248:5352297;5352376:5352425;5352451:5352500;5352517:5352566;5352573:5352622;5352649:5352698;5352705:5352754;5352780:5352829;5352906:5352955;5352972:5353021;5353043:5353092;5353110:5353159;5353437:5353486;5353497:5353546;5353565:5353614;5353639:5353688;5353705:5353754…	CG4769;Klp64D
chrX	9055181	9059342	PEAK	38	9055181:9055230;9055379:9055428;9055447:9055496;9055503:9055552;9055843:9055892;9055907:9055956;9056041:9056090;9056107:9056156;9056163:9056212;9056237:9056286;9056305:9056354;9056361:9056410;9056427:9056476;9056493:9056542;9056633:9056682;9056825:9056874;9056895:9056944;9056957:9057006;9057029:9057078;9057247:9057296;9057309:9057358;9057371:9057420;9057503:9057552;9057574:9057623;9057640:9057689…	Zpr1;mei-P26;CG44532
chrX	13305144	13307830	PEAK	28	13305144:13305193;13305210:13305259;13305270:13305319;13305344:13305393;13305408:13305457;13305534:13305583;13305746:13305795;13305814:13305863;13305878:13305927;13305940:13305989;13306014:13306063;13306087:13306136;13306147:13306196;13306213:13306262;13306345:13306394;13306649:13306698;13306709:13306758;13306782:13306831;13306848:13306897;13306920:13306969;13306988:13307037;13307065:13307114;133…	Set2;CG1998
chr3R	27770480	27771420	PEAK	10	27770480:27770529;27770614:27770663;27770745:27770794;27770813:27770862;27770881:27770930;27770941:27770990;27771045:27771094;27771105:27771154;27771237:27771286;27771371:27771420	NA
chr2R	13282258	13285425	PEAK	38	13282258:13282307;13282320:13282369;13282396:13282445;13282462:13282511;13282528:13282577;13282588:13282637;13282716:13282765;13282792:13282841;13282858:13282907;13282990:13283039;13283316:13283365;13283378:13283427;13283442:13283491;13283508:13283557;13283640:13283689;13283711:13283760;13283781:13283830;13283839:13283888;13283909:13283958;13283979:13284028;13284103:13284152;13284169:13284218;132…	Sip1
chr2R	14298552	14300952	PEAK	25	14298552:14298601;14298622:14298671;14298684:14298733;14298820:14298869;14298892:14298941;14298950:14298999;14299024:14299073;14299083:14299132;14299147:14299196;14299281:14299330;14299354:14299403;14299422:14299471;14299496:14299545;14299562:14299611;14299620:14299669;14299760:14299809;14300087:14300136;14300293:14300342;14300429:14300478;14300493:14300542;14300554:14300603;14300686:14300735;143…	Dp1;imd
chrX	3597324	3597563	PEAK	4	3597324:3597373;3597391:3597440;3597455:3597504;3597514:3597563	NA
chrX	386671	388844	PEAK	22	386671:386720;386739:386788;386799:386848;386861:386910;386929:386978;386997:387046;387135:387184;387257:387306;387331:387380;387399:387448;387653:387702;387855:387904;387991:388040;388049:388098;388121:388170;388201:388250;388267:388316;388331:388380;388521:388570;388595:388644;388727:388776;388795:388844	CG17778;CG17896
chr3L	9687861	9690627	PEAK	28	9687861:9687910;9688053:9688102;9688117:9688166;9688185:9688234;9688323:9688372;9688387:9688436;9688449:9688498;9688523:9688572;9688657:9688706;9688725:9688774;9688861:9688910;9688929:9688978;9689257:9689306;9689391:9689440;9689449:9689498;9689645:9689694;9689721:9689770;9689787:9689836;9689909:9689958;9689979:9690028;9690045:9690094;9690117:9690166;9690179:9690228;9690249:9690298;9690309:9690358…	CG6767
chrX	14732636	14733673	PEAK	15	14732636:14732685;14732700:14732749;14732766:14732815;14732834:14732883;14732892:14732941;14732962:14733011;14733032:14733081;14733160:14733209;14733228:14733277;14733297:14733346;14733353:14733402;14733419:14733468;14733486:14733535;14733558:14733607;14733624:14733673	CG32590;Flo2;CG14407
chrX	4580143	4583266	PEAK	36	4580143:4580192;4580213:4580262;4580273:4580322;4580547:4580596;4580605:4580654;4580675:4580724;4580812:4580861;4580886:4580935;4580946:4580995;4581014:4581063;4581076:4581125;4581142:4581191;4581216:4581265;4581274:4581323;4581344:4581393;4581414:4581463;4581544:4581593;4581604:4581653;4581678:4581727;4581764:4581813;4581830:4581879;4581894:4581943;4581960:4582009;4582028:4582077;4582086:4582135…	ctp;Pp2C1
chrX	7987315	7987570	PEAK	4	7987315:7987364;7987379:7987428;7987455:7987504;7987521:7987570	NA
chr2L	16349983	16352870	PEAK	29	16349983:16350032;16350059:16350108;16350123:16350172;16350181:16350230;16350317:16350366;16350385:16350434;16350445:16350494;16350511:16350560;16350587:16350636;16350653:16350702;16350709:16350758;16350849:16350898;16350917:16350966;16350983:16351032;16351243:16351292;16351369:16351418;16351439:16351488;16351511:16351560;16351571:16351620;16351633:16351682;16351709:16351758;16351767:16351816;163…	CG4455;chif;CG42231
chr3L	9351222	9352158	PEAK	11	9351222:9351271;9351294:9351343;9351362:9351411;9351428:9351477;9351490:9351539;9351552:9351601;9351646:9351695;9351911:9351960;9351977:9352026;9352043:9352092;9352109:9352158	UGP;CG32039
chrX	11572112	11573618	PEAK	15	11572112:11572161;11572372:11572421;11572438:11572487;11572506:11572555;11572636:11572685;11572710:11572759;11572770:11572819;11572838:11572887;11572906:11572955;11572974:11573023;11573168:11573217;11573238:11573287;11573365:11573414;11573427:11573476;11573569:11573618	CG2371;bif
chr3L	13986754	13987681	PEAK	9	13986754:13986803;13986914:13986963;13986972:13987021;13987040:13987089;13987104:13987153;13987176:13987225;13987500:13987549;13987566:13987615;13987632:13987681	26-29-p;CG17364
chr2R	10194060	10195964	PEAK	21	10194060:10194109;10194126:10194175;10194184:10194233;10194256:10194305;10194386:10194435;10194456:10194505;10194720:10194769;10194862:10194911;10194918:10194967;10194984:10195033;10195060:10195109;10195126:10195175;10195190:10195239;10195314:10195363;10195389:10195438;10195447:10195496;10195517:10195566;10195579:10195628;10195785:10195834;10195845:10195894;10195915:10195964	Shroom
chr2R	19283201	19284044	PEAK	6	19283201:19283250;19283263:19283312;19283467:19283516;19283531:19283580;19283665:19283714;19283995:19284044	CG3530
chrX	6555141	6556663	PEAK	18	6555141:6555190;6555269:6555318;6555339:6555388;6555416:6555465;6555482:6555531;6555556:6555605;6555622:6555671;6555886:6555935;6555944:6555993;6556016:6556065;6556084:6556133;6556142:6556191;6556216:6556265;6556274:6556323;6556352:6556401;6556424:6556473;6556484:6556533;6556614:6556663	CG3224;Ctr1A
chr3R	24863841	24866476	PEAK	31	24863841:24863890;24863967:24864016;24864029:24864078;24864105:24864154;24864161:24864210;24864261:24864310;24864327:24864376;24864399:24864448;24864491:24864540;24864795:24864844;24864857:24864906;24864925:24864974;24864991:24865040;24865059:24865108;24865147:24865196;24865205:24865254;24865273:24865322;24865345:24865394;24865435:24865484;24865601:24865650;24865669:24865718;24865735:24865784;248…	Slu7;Pkc98E
chr3R	25887089	25888090	PEAK	10	25887089:25887138;25887189:25887238;25887253:25887302;25887317:25887366;25887411:25887460;25887717:25887766;25887775:25887824;25887845:25887894;25887947:25887996;25888041:25888090	NA
chr2R	17015833	17016088	PEAK	4	17015833:17015882;17015899:17015948;17015965:17016014;17016039:17016088	mago;CG4050
chr2R	17014917	17015494	PEAK	6	17014917:17014966;17015049:17015098;17015243:17015292;17015305:17015354;17015379:17015428;17015445:17015494	CG4050
chr3R	24893936	24894249	PEAK	4	24893936:24893985;24894042:24894091;24894100:24894149;24894200:24894249	NA
chr3R	6208661	6210271	PEAK	22	6208661:6208710;6208728:6208777;6208791:6208840;6208859:6208908;6208925:6208974;6208999:6209048;6209055:6209104;6209124:6209173;6209190:6209239;6209256:6209305;6209394:6209443;6209460:6209509;6209546:6209595;6209606:6209655;6209698:6209747;6209762:6209811;6209824:6209873;6209896:6209945;6209962:6210011;6210026:6210075;6210160:6210209;6210222:6210271	NA
chr2R	20419314	20419697	PEAK	5	20419314:20419363;20419380:20419429;20419444:20419493;20419582:20419631;20419648:20419697	CG13585
chrX	8009104	8011077	PEAK	16	8009104:8009153;8009170:8009219;8009307:8009356;8009373:8009422;8009435:8009484;8009697:8009746;8010043:8010092;8010099:8010148;8010165:8010214;8010363:8010412;8010433:8010482;8010505:8010554;8010825:8010874;8010891:8010940;8010957:8011006;8011028:8011077	Gclc;CG1575
chr3R	17460762	17461347	PEAK	6	17460762:17460811;17460904:17460953;17461034:17461083;17461168:17461217;17461226:17461275;17461298:17461347	NA
chr3L	7860768	7861082	PEAK	5	7860768:7860817;7860830:7860879;7860892:7860941;7860966:7861015;7861033:7861082	Pdp1
chr2R	12756514	12757030	PEAK	5	12756514:12756563;12756586:12756635;12756642:12756691;12756714:12756763;12756981:12757030	CG6426
chrX	5589227	5590464	PEAK	13	5589227:5589276;5589301:5589350;5589359:5589408;5589435:5589484;5589491:5589540;5589631:5589680;5589699:5589748;5589755:5589804;5589829:5589878;5590151:5590200;5590217:5590266;5590353:5590402;5590415:5590464	CG3149
chr2R	7545621	7546394	PEAK	9	7545621:7545670;7545679:7545728;7545747:7545796;7545819:7545868;7546077:7546126;7546145:7546194;7546211:7546260;7546273:7546322;7546345:7546394	NA
chr2R	7544135	7544661	PEAK	5	7544135:7544184;7544216:7544265;7544272:7544321;7544470:7544519;7544612:7544661	NA
chrX	5859803	5860258	PEAK	7	5859803:5859852;5859869:5859918;5859939:5859988;5860007:5860056;5860077:5860126;5860137:5860186;5860209:5860258	Grip
chrX	8110260	8111627	PEAK	13	8110260:8110309;8110496:8110545;8110626:8110675;8110690:8110739;8110760:8110809;8110979:8111028;8111043:8111092;8111103:8111152;8111186:8111235;8111252:8111301;8111376:8111425;8111446:8111495;8111578:8111627	sdt
chrX	580087	582681	PEAK	28	580087:580136;580153:580202;580221:580270;580287:580336;580361:580410;580423:580472;580489:580538;580549:580598;580617:580666;580757:580806;581019:581068;581085:581134;581143:581192;581209:581258;581275:581324;581477:581526;581539:581588;581611:581660;581673:581722;581737:581786;581879:581928;581943:581992;582271:582320;582354:582403;582422:582471;582498:582547;582568:582617;582632:582681	sdk
chr2R	17014316	17014571	PEAK	4	17014316:17014365;17014380:17014429;17014456:17014505;17014522:17014571	NA
chrX	1833977	1836639	PEAK	25	1833977:1834026;1834046:1834095;1834110:1834159;1834176:1834225;1834250:1834299;1834514:1834563;1834574:1834623;1834646:1834695;1834710:1834759;1834772:1834821;1834836:1834885;1834904:1834953;1835238:1835287;1835496:1835545;1835568:1835617;1835628:1835677;1835696:1835745;1835768:1835817;1835898:1835947;1835964:1836013;1836024:1836073;1836101:1836150;1836439:1836488;1836500:1836549;1836590:1836639	Hr4;CG3587;CG3857
chr2R	10850175	10851082	PEAK	12	10850175:10850224;10850241:10850290;10850307:10850356;10850381:10850430;10850447:10850496;10850573:10850622;10850645:10850694;10850703:10850752;10850771:10850820;10850834:10850883;10850906:10850955;10851033:10851082	ckn;aPKC
chr2L	12133540	12134313	PEAK	6	12133540:12133589;12133740:12133789;12133810:12133859;12133934:12133983;12134200:12134249;12134264:12134313	rho-6
chrX	20111040	20112743	PEAK	14	20111040:20111089;20111378:20111427;20111572:20111621;20111702:20111751;20111774:20111823;20111840:20111889;20111900:20111949;20111972:20112021;20112298:20112347;20112434:20112483;20112496:20112545;20112566:20112615;20112624:20112673;20112694:20112743	obst-A
chr2R	16491745	16492999	PEAK	9	16491745:16491794;16491829:16491878;16491959:16492008;16492021:16492070;16492085:16492134;16492419:16492468;16492749:16492798;16492876:16492925;16492950:16492999	NA
chr2R	10321555	10322330	PEAK	6	10321555:10321604;10321691:10321740;10321827:10321876;10322157:10322206;10322215:10322264;10322281:10322330	NA
chrX	3734124	3736094	PEAK	27	3734124:3734173;3734198:3734247;3734322:3734371;3734388:3734437;3734462:3734511;3734528:3734577;3734595:3734644;3734659:3734708;3734727:3734776;3734783:3734832;3734849:3734898;3734923:3734972;3735047:3735096;3735123:3735172;3735189:3735238;3735247:3735296;3735321:3735370;3735387:3735436;3735449:3735498;3735519:3735568;3735577:3735626;3735651:3735700;3735773:3735822;3735839:3735888;3735915:3735964…	NA
chr3L	21042826	21043207	PEAK	5	21042826:21042875;21042958:21043007;21043020:21043069;21043088:21043137;21043158:21043207	NA
chr2R	4893591	4893840	PEAK	4	4893591:4893640;4893665:4893714;4893723:4893772;4893791:4893840	Np
chr3L	1206878	1207593	PEAK	7	1206878:1206927;1206952:1207001;1207010:1207059;1207278:1207327;1207340:1207389;1207406:1207455;1207544:1207593	LysB
chr2L	3888967	3890068	PEAK	14	3888967:3889016;3889023:3889072;3889164:3889213;3889230:3889279;3889296:3889345;3889356:3889405;3889426:3889475;3889488:3889537;3889553:3889602;3889759:3889808;3889825:3889874;3889891:3889940;3889947:3889996;3890019:3890068	capu
chr3R	22780670	22781173	PEAK	4	22780670:22780719;22780736:22780785;22781058:22781107;22781124:22781173	NA
chr2R	15141414	15142114	PEAK	7	15141414:15141463;15141476:15141525;15141603:15141652;15141669:15141718;15141739:15141788;15141873:15141922;15142065:15142114	NA
chr3L	3766447	3767053	PEAK	5	3766447:3766496;3766721:3766770;3766866:3766915;3766930:3766979;3767004:3767053	NA
chr2R	4894319	4895026	PEAK	8	4894319:4894368;4894449:4894498;4894515:4894564;4894581:4894630;4894650:4894699;4894713:4894762;4894785:4894834;4894977:4895026	Np
chr3R	7386928	7388823	PEAK	22	7386928:7386977;7386998:7387047;7387064:7387113;7387130:7387179;7387190:7387239;7387258:7387307;7387328:7387377;7387392:7387441;7387652:7387701;7387856:7387905;7387920:7387969;7387984:7388033;7388052:7388101;7388112:7388161;7388246:7388295;7388310:7388359;7388376:7388425;7388448:7388497;7388512:7388561;7388582:7388631;7388646:7388695;7388774:7388823	sea
chr3L	14614637	14616378	PEAK	20	14614637:14614686;14614703:14614752;14614833:14614882;14614971:14615020;14615029:14615078;14615098:14615147;14615168:14615217;14615234:14615283;14615300:14615349;14615358:14615407;14615519:14615568;14615575:14615624;14615670:14615719;14615736:14615785;14615932:14615981;14616058:14616107;14616132:14616181;14616191:14616240;14616263:14616312;14616329:14616378	CG9628
chr3R	7394448	7394895	PEAK	6	7394448:7394497;7394514:7394563;7394584:7394633;7394654:7394703;7394778:7394827;7394846:7394895	Mrp4
chr2L	3631062	3632659	PEAK	21	3631062:3631111;3631202:3631251;3631268:3631317;3631326:3631375;3631400:3631449;3631496:3631545;3631562:3631611;3631622:3631671;3631752:3631801;3631824:3631873;3631884:3631933;3631958:3632007;3632016:3632065;3632084:3632133;3632150:3632199;3632280:3632329;3632354:3632403;3632412:3632461;3632478:3632527;3632550:3632599;3632610:3632659	for
chrX	2540735	2542389	PEAK	20	2540735:2540784;2540826:2540875;2540888:2540937;2540958:2541007;2541090:2541139;2541158:2541207;2541286:2541335;2541358:2541407;2541482:2541531;2541548:2541597;2541616:2541665;2541680:2541729;2541746:2541795;2541886:2541935;2542018:2542067;2542084:2542133;2542150:2542199;2542214:2542263;2542276:2542325;2542340:2542389	sgg
chr3L	4692090	4692543	PEAK	6	4692090:4692139;4692156:4692205;4692226:4692275;4692296:4692345;4692360:4692409;4692494:4692543	RhoGEF64C
chr3L	18160431	18160740	PEAK	4	18160431:18160480;18160503:18160552;18160563:18160612;18160691:18160740	NA
chr2R	14693941	14695244	PEAK	15	14693941:14693990;14694071:14694120;14694203:14694252;14694271:14694320;14694329:14694378;14694403:14694452;14694461:14694510;14694533:14694582;14694663:14694712;14694733:14694782;14694857:14694906;14694931:14694980;14694997:14695046;14695121:14695170;14695195:14695244	NA
chr2L	19361618	19364199	PEAK	28	19361618:19361667;19361676:19361725;19361742:19361791;19361880:19361929;19362080:19362129;19362146:19362195;19362204:19362253;19362505:19362554;19362565:19362614;19362636:19362685;19362696:19362745;19362770:19362819;19362836:19362885;19362968:19363017;19363030:19363079;19363100:19363149;19363166:19363215;19363229:19363278;19363299:19363348;19363355:19363404;19363488:19363537;19363554:19363603;193…	dnt;CG13086
chr2R	16962789	16964358	PEAK	19	16962789:16962838;16962853:16962902;16962915:16962964;16962987:16963036;16963055:16963104;16963121:16963170;16963247:16963296;16963319:16963368;16963377:16963426;16963443:16963492;16963509:16963558;16963583:16963632;16963715:16963764;16963779:16963828;16963841:16963890;16963905:16963954;16964041:16964090;16964243:16964292;16964309:16964358	Treh
chr2L	3888134	3888528	PEAK	4	3888134:3888183;3888192:3888241;3888286:3888335;3888479:3888528	capu
chr3R	25282819	25283831	PEAK	9	25282819:25282868;25282951:25283000;25283049:25283098;25283346:25283395;25283412:25283461;25283514:25283563;25283586:25283635;25283644:25283693;25283782:25283831	Ptp99A
chr3R	4688275	4689291	PEAK	13	4688275:4688324;4688333:4688382;4688409:4688458;4688467:4688516;4688540:4688589;4688666:4688715;4688737:4688786;4688804:4688853;4688865:4688914;4688974:4689023;4689034:4689083;4689108:4689157;4689242:4689291	NA
chr2L	19917177	19917652	PEAK	7	19917177:19917226;19917233:19917282;19917305:19917354;19917365:19917414;19917441:19917490;19917499:19917548;19917603:19917652	NA
chr3L	9756312	9757714	PEAK	15	9756312:9756361;9756384:9756433;9756518:9756567;9756710:9756759;9756774:9756823;9756842:9756891;9757046:9757095;9757113:9757162;9757169:9757218;9757245:9757294;9757331:9757380;9757397:9757446;9757465:9757514;9757605:9757654;9757665:9757714	CG8177
chr3L	17557115	17557634	PEAK	7	17557115:17557164;17557257:17557306;17557313:17557362;17557389:17557438;17557447:17557496;17557521:17557570;17557585:17557634	NA
chrX	2539271	2539664	PEAK	5	2539271:2539320;2539333:2539382;2539405:2539454;2539491:2539540;2539615:2539664	sgg
chr2R	3519649	3519896	PEAK	4	3519649:3519698;3519707:3519756;3519777:3519826;3519847:3519896	CG43341
chr3R	26290149	26290434	PEAK	4	26290149:26290198;26290219:26290268;26290319:26290368;26290385:26290434	NA
chr2R	17459253	17459634	PEAK	5	17459253:17459302;17459379:17459428;17459445:17459494;17459519:17459568;17459585:17459634	CG10440
chr3L	2151137	2152582	PEAK	16	2151137:2151186;2151213:2151262;2151277:2151326;2151345:2151394;2151477:2151526;2151539:2151588;2151671:2151720;2151739:2151788;2151799:2151848;2151863:2151912;2152129:2152178;2152201:2152250;2152259:2152308;2152325:2152374;2152391:2152440;2152533:2152582	zormin
chr2R	8769826	8771265	PEAK	19	8769826:8769875;8769896:8769945;8770022:8770071;8770084:8770133;8770150:8770199;8770224:8770273;8770290:8770339;8770350:8770399;8770480:8770529;8770552:8770601;8770622:8770671;8770687:8770736;8770753:8770802;8770815:8770864;8770950:8770999;8771014:8771063;8771080:8771129;8771140:8771189;8771216:8771265	NA
chr3L	17555943	17556511	PEAK	8	17555943:17555992;17556009:17556058;17556131:17556180;17556197:17556246;17556264:17556313;17556338:17556387;17556404:17556453;17556462:17556511	NA
chr3L	18884993	18885250	PEAK	4	18884993:18885042;18885059:18885108;18885133:18885182;18885201:18885250	NijB
chr3R	12942634	12945486	PEAK	33	12942634:12942683;12942758:12942807;12942824:12942873;12942890:12942939;12942958:12943007;12943090:12943139;12943154:12943203;12943486:12943535;12943550:12943599;12943616:12943665;12943684:12943733;12943747:12943796;12943823:12943872;12943889:12943938;12944087:12944136;12944213:12944262;12944278:12944327;12944345:12944394;12944447:12944496;12944513:12944562;12944579:12944628;12944639:12944688;129…	cher
chr3L	7803380	7804109	PEAK	10	7803380:7803429;7803446:7803495;7803510:7803559;7803576:7803625;7803636:7803685;7803704:7803753;7803834:7803883;7803924:7803973;7803994:7804043;7804060:7804109	CG32369
chrX	2361245	2363821	PEAK	27	2361245:2361294;2361307:2361356;2361383:2361432;2361711:2361760;2361910:2361959;2362236:2362285;2362298:2362347;2362364:2362413;2362438:2362487;2362561:2362610;2362627:2362676;2362703:2362752;2362788:2362837;2362846:2362895;2362918:2362967;2362978:2363027;2363050:2363099;2363110:2363159;2363182:2363231;2363308:2363357;2363374:2363423;2363440:2363489;2363508:2363557;2363572:2363621;2363638:2363687…	boi
chr2R	18566109	18566356	PEAK	4	18566109:18566158;18566169:18566218;18566237:18566286;18566307:18566356	NA
chr2R	20644691	20644938	PEAK	4	20644691:20644740;20644753:20644802;20644817:20644866;20644889:20644938	spz6
chr3R	5995598	5996918	PEAK	14	5995598:5995647;5995670:5995719;5995728:5995777;5995930:5995979;5996000:5996049;5996058:5996107;5996132:5996181;5996416:5996465;5996482:5996531;5996548:5996597;5996680:5996729;5996744:5996793;5996804:5996853;5996869:5996918	Best1
chr2L	19398099	19399335	PEAK	16	19398099:19398148;19398165:19398214;19398221:19398270;19398287:19398336;19398359:19398408;19398495:19398544;19398559:19398608;19398621:19398670;19398693:19398742;19398759:19398808;19398815:19398864;19398881:19398930;19399013:19399062;19399145:19399194;19399213:19399262;19399286:19399335	CG17544
chr3L	16487623	16488264	PEAK	9	16487623:16487672;16487681:16487730;16487755:16487804;16487811:16487860;16487879:16487928;16488009:16488058;16488075:16488124;16488143:16488192;16488215:16488264	CG42514
chr2R	7060809	7063012	PEAK	23	7060809:7060858;7060875:7060924;7060945:7060994;7061045:7061094;7061105:7061154;7061235:7061284;7061367:7061416;7061439:7061488;7061507:7061556;7061573:7061622;7061705:7061754;7061769:7061818;7061837:7061886;7061897:7061946;7062011:7062060;7062083:7062132;7062347:7062396;7062413:7062462;7062473:7062522;7062547:7062596;7062811:7062860;7062891:7062940;7062963:7063012	shn
chr2R	17086862	17088457	PEAK	16	17086862:17086911;17086930:17086979;17087002:17087051;17087125:17087174;17087195:17087244;17087263:17087312;17087455:17087504;17087587:17087636;17087661:17087710;17087745:17087794;17087812:17087861;17087870:17087919;17088210:17088259;17088272:17088321;17088342:17088391;17088408:17088457	Glycogenin;CG44245
chr3R	12878527	12883538	PEAK	58	12878527:12878576;12878649:12878698;12878725:12878774;12878989:12879038;12879049:12879098;12879111:12879160;12879180:12879229;12879376:12879425;12879442:12879491;12879516:12879565;12879580:12879629;12879648:12879697;12879706:12879755;12879772:12879821;12879846:12879895;12879912:12879961;12879979:12880028;12880301:12880350;12880373:12880422;12880441:12880490;12880497:12880546;12880566:12880615;128…	Dad
chr2L	129501	129820	PEAK	4	129501:129550;129637:129686;129703:129752;129771:129820	CG3164
chr3L	6249919	6250695	PEAK	11	6249919:6249968;6249992:6250041;6250052:6250101;6250118:6250167;6250254:6250303;6250314:6250363;6250388:6250437;6250450:6250499;6250512:6250561;6250586:6250635;6250646:6250695	Best2
chr2R	18563515	18565680	PEAK	24	18563515:18563564;18563573:18563622;18563647:18563696;18563771:18563820;18563903:18563952;18563977:18564026;18564035:18564084;18564109:18564158;18564233:18564282;18564507:18564556;18564573:18564622;18564709:18564758;18564773:18564822;18564837:18564886;18564907:18564956;18564975:18565024;18565035:18565084;18565175:18565224;18565239:18565288;18565307:18565356;18565371:18565420;18565439:18565488;185…	NA
chr2L	8535196	8535650	PEAK	6	8535196:8535245;8535270:8535319;8535328:8535377;8535394:8535443;8535464:8535513;8535601:8535650	CG17834
chr3R	17452773	17453539	PEAK	10	17452773:17452822;17452897:17452946;17452957:17453006;17453029:17453078;17453097:17453146;17453157:17453206;17453228:17453277;17453290:17453339;17453426:17453475;17453490:17453539	NA
chrX	3587857	3590485	PEAK	30	3587857:3587906;3587987:3588036;3588049:3588098;3588122:3588171;3588250:3588299;3588312:3588361;3588382:3588431;3588450:3588499;3588516:3588565;3588584:3588633;3588642:3588691;3588714:3588763;3588778:3588827;3588840:3588889;3589103:3589152;3589179:3589228;3589243:3589292;3589301:3589350;3589373:3589422;3589433:3589482;3589518:3589567;3589578:3589627;3589650:3589699;3589974:3590023;3590037:3590086…	NA
chrX	3729411	3730602	PEAK	13	3729411:3729460;3729481:3729530;3729539:3729588;3729673:3729722;3729737:3729786;3729813:3729862;3729939:3729988;3730005:3730054;3730226:3730275;3730286:3730335;3730354:3730403;3730491:3730540;3730553:3730602	ec
chrX	5858354	5858603	PEAK	4	5858354:5858403;5858418:5858467;5858488:5858537;5858554:5858603	fs(1)M3
chr3R	18453054	18453769	PEAK	7	18453054:18453103;18453120:18453169;18453188:18453237;18453252:18453301;18453326:18453375;18453648:18453697;18453720:18453769	NA
chrX	3728636	3729081	PEAK	5	3728636:3728685;3728832:3728881;3728904:3728953;3728968:3729017;3729032:3729081	NA
chr2L	19166693	19167002	PEAK	5	19166693:19166742;19166751:19166800;19166817:19166866;19166891:19166940;19166953:19167002	NA
chr2L	3094364	3095818	PEAK	14	3094364:3094413;3094430:3094479;3094498:3094547;3094622:3094671;3094690:3094739;3094886:3094935;3095160:3095209;3095232:3095281;3095292:3095341;3095359:3095408;3095423:3095472;3095555:3095604;3095705:3095754;3095769:3095818	toc
chr2L	7576256	7577648	PEAK	17	7576256:7576305;7576388:7576437;7576454:7576503;7576526:7576575;7576586:7576635;7576652:7576701;7576720:7576769;7576790:7576839;7576924:7576973;7576984:7577033;7577120:7577169;7577180:7577229;7577246:7577295;7577311:7577360;7577449:7577498;7577539:7577588;7577599:7577648	RapGAP1
chr2R	10219388	10221380	PEAK	23	10219388:10219437;10219454:10219503;10219528:10219577;10219596:10219645;10219728:10219777;10219794:10219843;10219852:10219901;10219916:10219965;10219990:10220039;10220050:10220099;10220256:10220305;10220340:10220389;10220398:10220447;10220532:10220581;10220729:10220778;10220795:10220844;10220867:10220916;10220927:10220976;10220993:10221042;10221125:10221174;10221197:10221246;10221265:10221314;102…	Shroom
chr3L	4409935	4410400	PEAK	6	4409935:4409984;4410001:4410050;4410083:4410132;4410143:4410192;4410275:4410324;4410351:4410400	NA
chr2L	19165070	19166316	PEAK	15	19165070:19165119;19165136:19165185;19165204:19165253;19165270:19165319;19165465:19165514;19165541:19165590;19165601:19165650;19165671:19165720;19165739:19165788;19165863:19165912;19166003:19166052;19166061:19166110;19166125:19166174;19166191:19166240;19166267:19166316	brat
chr2L	7421499	7424623	PEAK	36	7421499:7421548;7421573:7421622;7421641:7421690;7421701:7421750;7421763:7421812;7421831:7421880;7421895:7421944;7422037:7422086;7422093:7422142;7422159:7422208;7422225:7422274;7422291:7422340;7422365:7422414;7422631:7422680;7422689:7422738;7422753:7422802;7422849:7422898;7422923:7422972;7422991:7423040;7423123:7423172;7423189:7423238;7423255:7423304;7423319:7423368;7423379:7423428;7423453:7423502…	NA
chr2R	11748241	11749088	PEAK	11	11748241:11748290;11748309:11748358;11748447:11748496;11748513:11748562;11748579:11748628;11748645:11748694;11748705:11748754;11748777:11748826;11748909:11748958;11748975:11749024;11749039:11749088	Gpo-1
chrX	6435014	6436630	PEAK	16	6435014:6435063;6435146:6435195;6435218:6435267;6435280:6435329;6435542:6435591;6435614:6435663;6435678:6435727;6435931:6435980;6435987:6436036;6436059:6436108;6436185:6436234;6436251:6436300;6436323:6436372;6436391:6436440;6436525:6436574;6436581:6436630	CG34417
chrX	6433918	6434567	PEAK	5	6433918:6433967;6434050:6434099;6434124:6434173;6434188:6434237;6434518:6434567	CG34417
chr2R	8843157	8846380	PEAK	36	8843157:8843206;8843229:8843278;8843362:8843411;8843426:8843475;8843620:8843669;8843692:8843741;8843821:8843870;8843885:8843934;8843957:8844006;8844015:8844064;8844081:8844130;8844147:8844196;8844287:8844336;8844349:8844398;8844419:8844468;8844479:8844528;8844550:8844599;8844608:8844657;8844740:8844789;8844882:8844931;8845208:8845257;8845268:8845317;8845334:8845383;8845402:8845451;8845470:8845519…	NA
chr2R	18455284	18455727	PEAK	5	18455284:18455333;18455422:18455471;18455480:18455529;18455546:18455595;18455678:18455727	NA
chr2R	6456518	6457183	PEAK	8	6456518:6456567;6456664:6456713;6456738:6456787;6456866:6456915;6456936:6456985;6456996:6457045;6457058:6457107;6457134:6457183	psq
chr3L	3076351	3076928	PEAK	8	3076351:3076400;3076493:3076542;3076559:3076608;3076619:3076668;3076683:3076732;3076757:3076806;3076817:3076866;3076879:3076928	NA
chr3R	5912548	5915186	PEAK	27	5912548:5912597;5912614:5912663;5912748:5912797;5912810:5912859;5913154:5913203;5913222:5913271;5913280:5913329;5913346:5913395;5913480:5913529;5913552:5913601;5913612:5913661;5913678:5913727;5913748:5913797;5913812:5913861;5913878:5913927;5913944:5913993;5914014:5914063;5914080:5914129;5914210:5914259;5914274:5914323;5914342:5914391;5914410:5914459;5914476:5914525;5914609:5914658;5914739:5914788…	NA
chr2L	9450601	9452195	PEAK	18	9450601:9450650;9450663:9450712;9450739:9450788;9450805:9450854;9450871:9450920;9450995:9451044;9451067:9451116;9451125:9451174;9451191:9451240;9451528:9451577;9451590:9451639;9451663:9451712;9451720:9451769;9451792:9451841;9451858:9451907;9451924:9451973;9452058:9452107;9452146:9452195	NA
chr2R	18291408	18291855	PEAK	6	18291408:18291457;18291548:18291597;18291608:18291657;18291682:18291731;18291744:18291793;18291806:18291855	CG6044
chr3L	18883410	18884128	PEAK	10	18883410:18883459;18883485:18883534;18883545:18883594;18883609:18883658;18883679:18883728;18883739:18883788;18883807:18883856;18883947:18883996;18884013:18884062;18884079:18884128	CG3961
chr3R	16108891	16109343	PEAK	7	16108891:16108940;16108964:16109013;16109028:16109077;16109088:16109137;16109162:16109211;16109226:16109275;16109294:16109343	NA
chr3R	21847040	21849681	PEAK	30	21847040:21847089;21847099:21847148;21847173:21847222;21847239:21847288;21847561:21847610;21847635:21847684;21847699:21847748;21847757:21847806;21847823:21847872;21847899:21847948;21847957:21848006;21848027:21848076;21848095:21848144;21848181:21848230;21848443:21848492;21848503:21848552;21848572:21848621;21848645:21848694;21848701:21848750;21848777:21848826;21848837:21848886;21848908:21848957;218…	E(spl)m3-HLH
chr3R	17461888	17462462	PEAK	4	17461888:17461937;17462017:17462066;17462347:17462396;17462413:17462462	NA
chr2L	16423391	16423903	PEAK	4	16423391:16423440;16423460:16423509;16423532:16423581;16423854:16423903	NA
chr2L	7187865	7188726	PEAK	5	7187865:7187914;7187931:7187980;7188271:7188320;7188343:7188392;7188677:7188726	CG4496
chr3R	3792396	3796198	PEAK	46	3792396:3792445;3792463:3792512;3792521:3792570;3792593:3792642;3792651:3792700;3792785:3792834;3792849:3792898;3792917:3792966;3792991:3793040;3793047:3793096;3793117:3793166;3793187:3793236;3793253:3793302;3793321:3793370;3793383:3793432;3793510:3793559;3793584:3793633;3793644:3793693;3793978:3794027;3794042:3794091;3794104:3794153;3794174:3794223;3794244:3794293;3794310:3794359;3794370:3794419…	dsx
chr2L	9486363	9486997	PEAK	7	9486363:9486412;9486429:9486478;9486553:9486602;9486627:9486676;9486687:9486736;9486890:9486939;9486948:9486997	NA
chrX	8108156	8109919	PEAK	23	8108156:8108205;8108222:8108271;8108414:8108463;8108486:8108535;8108552:8108601;8108618:8108667;8108676:8108725;8108746:8108795;8108810:8108859;8108878:8108927;8108945:8108994;8109011:8109060;8109141:8109190;8109211:8109260;8109269:8109318;8109335:8109384;8109401:8109450;8109471:8109520;8109541:8109590;8109599:8109648;8109667:8109716;8109733:8109782;8109870:8109919	sdt
chrX	7984917	7986908	PEAK	22	7984917:7984966;7985059:7985108;7985115:7985164;7985181:7985230;7985247:7985296;7985409:7985458;7985465:7985514;7985535:7985584;7985597:7985646;7985665:7985714;7985803:7985852;7985869:7985918;7986003:7986052;7986257:7986306;7986323:7986372;7986389:7986438;7986521:7986570;7986591:7986640;7986653:7986702;7986729:7986778;7986791:7986840;7986859:7986908	Ubc-E2H
chr3L	20179317	20180359	PEAK	12	20179317:20179366;20179385:20179434;20179457:20179506;20179647:20179696;20179779:20179828;20179847:20179896;20179915:20179964;20179977:20180026;20180053:20180102;20180115:20180164;20180175:20180224;20180310:20180359	NA
chr3R	26647923	26648378	PEAK	4	26647923:26647972;26647997:26648046;26648063:26648112;26648329:26648378	cindr
chr3R	10547798	10550870	PEAK	34	10547798:10547847;10548130:10548179;10548194:10548243;10548268:10548317;10548395:10548444;10548459:10548508;10548553:10548602;10548609:10548658;10548675:10548724;10548751:10548800;10548807:10548856;10548875:10548924;10548947:10548996;10549005:10549054;10549203:10549252;10549263:10549312;10549337:10549386;10549403:10549452;10549461:10549510;10549537:10549586;10549801:10549850;10549941:10549990;105…	kibra
chr3R	20055697	20057142	PEAK	17	20055697:20055746;20055767:20055816;20055839:20055888;20055961:20056010;20056037:20056086;20056097:20056146;20056159:20056208;20056291:20056340;20056363:20056412;20056433:20056482;20056489:20056538;20056563:20056612;20056755:20056804;20056819:20056868;20056889:20056938;20056957:20057006;20057093:20057142	mask;Spase22-23
chr3R	25846737	25847672	PEAK	6	25846737:25846786;25846797:25846846;25846969:25847018;25847261:25847310;25847459:25847508;25847623:25847672	Mgat2
chr2R	10142399	10145687	PEAK	41	10142399:10142448;10142473:10142522;10142531:10142580;10142601:10142650;10142863:10142912;10142935:10142984;10142993:10143042;10143063:10143112;10143125:10143174;10143193:10143242;10143261:10143310;10143327:10143376;10143397:10143446;10143525:10143574;10143659:10143708;10143721:10143770;10143793:10143842;10143853:10143902;10143921:10143970;10143983:10144032;10144122:10144171;10144186:10144235;101…	CG8531;Hsc70-5
chr2R	8323152	8325381	PEAK	28	8323152:8323201;8323216:8323265;8323350:8323399;8323414:8323463;8323488:8323537;8323554:8323603;8323612:8323661;8323688:8323737;8323810:8323859;8323886:8323935;8324082:8324131;8324150:8324199;8324282:8324331;8324340:8324389;8324414:8324463;8324480:8324529;8324536:8324585;8324602:8324651;8324678:8324727;8324742:8324791;8324804:8324853;8324876:8324925;8324932:8324981;8325000:8325049;8325066:8325115…	DUBAI;CG30051;Dyb
chrX	11047432	11050008	PEAK	30	11047432:11047481;11047506:11047555;11047563:11047612;11047695:11047744;11047771:11047820;11047827:11047876;11047907:11047956;11048037:11048086;11048101:11048150;11048177:11048226;11048235:11048284;11048307:11048356;11048441:11048490;11048629:11048678;11048695:11048744;11048763:11048812;11048835:11048884;11048959:11049008;11049167:11049216;11049227:11049276;11049295:11049344;11049357:11049406;110…	Dlic;rtv
chr2R	11703735	11706255	PEAK	26	11703735:11703784;11703937:11703986;11703999:11704048;11704065:11704114;11704170:11704219;11704228:11704277;11704366:11704415;11704434:11704483;11704632:11704681;11704692:11704741;11704822:11704871;11705092:11705141;11705160:11705209;11705291:11705340;11705349:11705398;11705416:11705465;11705484:11705533;11705552:11705601;11705618:11705667;11705744:11705793;11705814:11705863;11705884:11705933;117…	Zasp52
chr2R	18692124	18694813	PEAK	28	18692124:18692173;18692186:18692235;18692322:18692371;18692444:18692493;18692520:18692569;18692586:18692635;18692776:18692825;18692844:18692893;18692914:18692963;18692976:18693025;18693044:18693093;18693110:18693159;18693238:18693287;18693378:18693427;18693566:18693615;18693700:18693749;18693766:18693815;18693834:18693883;18693898:18693947;18693964:18694013;18694038:18694087;18694160:18694209;186…	CycB
chr2R	9828944	9829986	PEAK	14	9828944:9828993;9829010:9829059;9829084:9829133;9829208:9829257;9829282:9829331;9829340:9829389;9829416:9829465;9829482:9829531;9829546:9829595;9829677:9829726;9829741:9829790;9829805:9829854;9829875:9829924;9829937:9829986	shot
chr2R	20898357	20900286	PEAK	24	20898357:20898406;20898417:20898466;20898489:20898538;20898647:20898696;20898711:20898760;20898777:20898826;20898843:20898892;20898917:20898966;20898984:20899033;20899106:20899155;20899182:20899231;20899240:20899289;20899304:20899353;20899370:20899419;20899442:20899491;20899569:20899618;20899643:20899692;20899769:20899818;20899839:20899888;20899903:20899952;20900031:20900080;20900097:20900146;209…	zip;uzip
chr2R	3876266	3877708	PEAK	15	3876266:3876315;3876324:3876373;3876392:3876441;3876465:3876514;3876805:3876854;3876863:3876912;3876929:3876978;3877063:3877112;3877129:3877178;3877193:3877242;3877263:3877312;3877327:3877376;3877531:3877580;3877589:3877638;3877659:3877708	ACC;Nup44A
chr2R	18812132	18813438	PEAK	14	18812132:18812181;18812198:18812247;18812268:18812317;18812328:18812377;18812470:18812519;18812528:18812577;18812594:18812643;18812664:18812713;18812726:18812775;18812796:18812845;18812922:18812971;18812991:18813040;18813055:18813104;18813389:18813438	CG42678;Nup214
chrX	17070759	17072803	PEAK	18	17070759:17070808;17070827:17070876;17071104:17071153;17071174:17071223;17071240:17071289;17071566:17071615;17071702:17071751;17071832:17071881;17071966:17072015;17072028:17072077;17072094:17072143;17072160:17072209;17072230:17072279;17072296:17072345;17072360:17072409;17072420:17072469;17072684:17072733;17072754:17072803	NA
chr3R	14919743	14922491	PEAK	35	14919743:14919792;14919801:14919850;14919869:14919918;14920009:14920058;14920075:14920124;14920139:14920188;14920197:14920246;14920273:14920322;14920338:14920387;14920396:14920445;14920464:14920513;14920534:14920583;14920596:14920645;14920726:14920775;14920800:14920849;14920860:14920909;14920932:14920981;14920996:14921045;14921056:14921105;14921254:14921303;14921324:14921373;14921456:14921505;149…	ATPsyn-d;CG6040;cdi
chr3R	17444355	17445986	PEAK	21	17444355:17444404;17444485:17444534;17444551:17444600;17444617:17444666;17444693:17444742;17444759:17444808;17444815:17444864;17444947:17444996;17445017:17445066;17445087:17445136;17445211:17445260;17445277:17445326;17445351:17445400;17445413:17445462;17445477:17445526;17445541:17445590;17445616:17445665;17445674:17445723;17445740:17445789;17445806:17445855;17445937:17445986	InR
chr3R	20874991	20876623	PEAK	18	20874991:20875040;20875059:20875108;20875325:20875374;20875393:20875442;20875461:20875510;20875521:20875570;20875593:20875642;20875715:20875764;20875785:20875834;20875855:20875904;20875919:20875968;20876055:20876104;20876181:20876230;20876251:20876300;20876318:20876367;20876446:20876495;20876508:20876557;20876574:20876623	CG11791
chr3R	5694052	5695025	PEAK	13	5694052:5694101;5694184:5694233;5694258:5694307;5694322:5694371;5694390:5694439;5694452:5694501;5694514:5694563;5694582:5694631;5694648:5694697;5694714:5694763;5694786:5694835;5694916:5694965;5694976:5695025	Teh1
chr3R	11924249	11925452	PEAK	16	11924249:11924298;11924315:11924364;11924440:11924489;11924514:11924563;11924572:11924621;11924638:11924687;11924706:11924755;11924770:11924819;11924840:11924889;11924902:11924951;11924969:11925018;11925037:11925086;11925109:11925158;11925251:11925300;11925317:11925366;11925403:11925452	Mhcl;Akt1
chr2L	16490901	16493263	PEAK	31	16490901:16490950;16491025:16491074;16491097:16491146;16491167:16491216;16491227:16491276;16491293:16491342;16491355:16491404;16491427:16491476;16491563:16491612;16491628:16491677;16491690:16491739;16491756:16491805;16491822:16491871;16491892:16491941;16491956:16492005;16492082:16492131;16492154:16492203;16492214:16492263;16492284:16492333;16492354:16492403;16492414:16492463;16492478:16492527;164…	Tpr2
chr2L	12424043	12424752	PEAK	10	12424043:12424092;12424109:12424158;12424175:12424224;12424307:12424356;12424373:12424422;12424439:12424488;12424515:12424564;12424575:12424624;12424637:12424686;12424703:12424752	CG6405
chr3R	10919854	10920589	PEAK	8	10919854:10919903;10919994:10920043;10920080:10920129;10920146:10920195;10920270:10920319;10920340:10920389;10920476:10920525;10920540:10920589	NA
chr3R	18188215	18189247	PEAK	10	18188215:18188264;18188275:18188324;18188347:18188396;18188403:18188452;18188470:18188519;18188544:18188593;18188602:18188651;18188936:18188985;18189130:18189179;18189198:18189247	CG7071;Muted;PSR
chr2R	3969987	3970696	PEAK	8	3969987:3970036;3970179:3970228;3970317:3970366;3970377:3970426;3970441:3970490;3970511:3970560;3970573:3970622;3970647:3970696	slv;sut1
chr3R	25848117	25848660	PEAK	6	25848117:25848166;25848257:25848306;25848315:25848364;25848421:25848470;25848553:25848602;25848611:25848660	Axn;Mgat2
chr3R	12905280	12907013	PEAK	22	12905280:12905329;12905338:12905387;12905408:12905457;12905474:12905523;12905610:12905659;12905672:12905721;12905740:12905789;12905849:12905898;12905979:12906028;12906037:12906086;12906111:12906160;12906169:12906218;12906237:12906286;12906375:12906424;12906499:12906548;12906565:12906614;12906635:12906684;12906699:12906748;12906765:12906814;12906830:12906879;12906896:12906945;12906964:12907013	Keap1;kuk
chr2R	5578456	5578909	PEAK	5	5578456:5578505;5578662:5578711;5578718:5578767;5578784:5578833;5578860:5578909	NA
chr2L	4996525	4997560	PEAK	12	4996525:4996574;4996591:4996640;4996655:4996704;4996723:4996772;4996789:4996838;4996855:4996904;4996977:4997026;4997053:4997102;4997109:4997158;4997175:4997224;4997309:4997358;4997511:4997560	Rtnl1
chr2R	20897264	20897938	PEAK	9	20897264:20897313;20897337:20897386;20897397:20897446;20897471:20897520;20897531:20897580;20897693:20897742;20897763:20897812;20897825:20897874;20897889:20897938	NA
chr2L	21683728	21683977	PEAK	4	21683728:21683777;21683794:21683843;21683860:21683909;21683928:21683977	CG31619
chrX	18411297	18411547	PEAK	4	18411297:18411346;18411353:18411402;18411439:18411488;18411498:18411547	NA
chrX	12552698	12555394	PEAK	31	12552698:12552747;12552822:12552871;12552890:12552939;12552962:12553011;12553026:12553075;12553226:12553275;12553283:12553332;12553353:12553402;12553425:12553474;12553557:12553606;12553615:12553664;12553685:12553734;12553753:12553802;12553811:12553860;12553881:12553930;12553953:12554002;12554019:12554068;12554083:12554132;12554275:12554324;12554543:12554592;12554603:12554652;12554669:12554718;125…	Tis11
chr3R	19645407	19646874	PEAK	20	19645407:19645456;19645535:19645584;19645603:19645652;19645671:19645720;19645737:19645786;19645803:19645852;19645867:19645916;19645991:19646040;19646060:19646109;19646126:19646175;19646197:19646246;19646263:19646312;19646325:19646374;19646397:19646446;19646455:19646504;19646527:19646576;19646635:19646684;19646701:19646750;19646761:19646810;19646825:19646874	CG33111;CG34355;eIF4G2
chr3R	25597541	25600977	PEAK	36	25597541:25597590;25597609:25597658;25597677:25597726;25597737:25597786;25597807:25597856;25597877:25597926;25597975:25598024;25598037:25598086;25598167:25598216;25598241:25598290;25598305:25598354;25598365:25598414;25598605:25598654;25598735:25598784;25598991:25599040;25599133:25599182;25599261:25599310;25599319:25599368;25599391:25599440;25599493:25599542;25599549:25599598;25599619:25599668;255…	kay
chr3R	12821584	12822688	PEAK	12	12821584:12821633;12821650:12821699;12821784:12821833;12821848:12821897;12821919:12821968;12821985:12822034;12822053:12822102;12822115:12822164;12822179:12822228;12822253:12822302;12822319:12822368;12822639:12822688	CG3534;CG17556
chrX	10260074	10260593	PEAK	7	10260074:10260123;10260140:10260189;10260210:10260259;10260276:10260325;10260404:10260453;10260478:10260527;10260544:10260593	l(1)G0289
chr3R	1342290	1342727	PEAK	7	1342290:1342339;1342348:1342397;1342416:1342465;1342480:1342529;1342554:1342603;1342612:1342661;1342678:1342727	Itp-r83A
chr3R	19046229	19048151	PEAK	26	19046229:19046278;19046291:19046340;19046354:19046403;19046420:19046469;19046486:19046535;19046560:19046609;19046622:19046671;19046754:19046803;19046816:19046865;19046886:19046935;19046956:19047005;19047014:19047063;19047084:19047133;19047146:19047195;19047278:19047327;19047348:19047397;19047506:19047555;19047572:19047621;19047640:19047689;19047708:19047757;19047774:19047823;19047842:19047891;190…	cnc
chrX	17603594	17604368	PEAK	7	17603594:17603643;17603660:17603709;17603728:17603777;17603792:17603841;17603932:17603981;17603998:17604047;17604319:17604368	CG42684;CG8173
chr3R	4484978	4486676	PEAK	18	4484978:4485027;4485046:4485095;4485110:4485159;4485376:4485425;4485514:4485563;4485572:4485621;4485644:4485693;4485704:4485753;4485779:4485828;4485845:4485894;4485911:4485960;4485967:4486016;4486035:4486084;4486109:4486158;4486432:4486481;4486502:4486551;4486568:4486617;4486627:4486676	bel
chr3L	604061	604376	PEAK	4	604061:604110;604201:604250;604259:604308;604327:604376	CG13893
chr3L	15134649	15135296	PEAK	8	15134649:15134698;15134719:15134768;15134845:15134894;15134921:15134970;15134977:15135026;15135053:15135102;15135109:15135158;15135247:15135296	Pdi
chr3R	7588673	7590591	PEAK	20	7588673:7588722;7588805:7588854;7588875:7588924;7589005:7589054;7589071:7589120;7589143:7589192;7589407:7589456;7589475:7589524;7589535:7589584;7589627:7589676;7589759:7589808;7589824:7589873;7589890:7589939;7590022:7590071;7590088:7590137;7590154:7590203;7590278:7590327;7590352:7590401;7590484:7590533;7590542:7590591	Lk6
chr3L	441202	442504	PEAK	10	441202:441251;441534:441583;441602:441651;441672:441721;441732:441781;441868:441917;441994:442043;442065:442114;442397:442446;442455:442504	klar
chr3R	12065146	12070043	PEAK	41	12065146:12065195;12065484:12065533;12065832:12065881;12065898:12065947;12065964:12066013;12066030:12066079;12066096:12066145;12066162:12066211;12066226:12066275;12066356:12066405;12066557:12066606;12066625:12066674;12066689:12066738;12066751:12066800;12066891:12066940;12066947:12066996;12067085:12067134;12067165:12067214;12067296:12067345;12067354:12067403;12067425:12067474;12067485:12067534;120…	tara
chr3R	18983671	18984378	PEAK	10	18983671:18983720;18983731:18983780;18983805:18983854;18983873:18983922;18983937:18983986;18983997:18984046;18984069:18984118;18984127:18984176;18984269:18984318;18984329:18984378	unk
chr3L	647822	648265	PEAK	6	647822:647871;647890:647939;647958:648007;648024:648073;648152:648201;648216:648265	Gale
chr2L	869072	872554	PEAK	39	869072:869121;869198:869247;869264:869313;869338:869387;869402:869451;869466:869515;869528:869577;869734:869783;869858:869907;869923:869972;869997:870046;870059:870108;870121:870170;870263:870312;870325:870374;870385:870434;870459:870508;870519:870568;870585:870634;870657:870706;870785:870834;870847:870896;870923:870972;870987:871036;871045:871094;871111:871160;871187:871236;871309:871358;871375:…	dbe;PNUTS
chr3R	21706749	21708411	PEAK	21	21706749:21706798;21706805:21706854;21706879:21706928;21707069:21707118;21707143:21707192;21707267:21707316;21707337:21707386;21707408:21707457;21707475:21707524;21707535:21707584;21707605:21707654;21707663:21707712;21707731:21707780;21707801:21707850;21707871:21707920;21707999:21708048;21708069:21708118;21708155:21708204;21708219:21708268;21708278:21708327;21708362:21708411	Tsp96F;SppL
chr2R	12472646	12473685	PEAK	14	12472646:12472695;12472712:12472761;12472788:12472837;12472844:12472893;12472920:12472969;12473046:12473095;12473118:12473167;12473178:12473227;12473248:12473297;12473314:12473363;12473372:12473421;12473514:12473563;12473570:12473619;12473636:12473685	NA
chrX	6990402	6992612	PEAK	26	6990402:6990451;6990464:6990513;6990528:6990577;6990600:6990649;6990666:6990715;6990732:6990781;6990860:6990909;6990928:6990977;6991204:6991253;6991270:6991319;6991330:6991379;6991398:6991447;6991468:6991517;6991610:6991659;6991676:6991725;6991736:6991785;6991838:6991887;6991970:6992019;6992032:6992081;6992100:6992149;6992168:6992217;6992226:6992275;6992359:6992408;6992425:6992474;6992499:6992548…	Sxl
chrX	139302	141391	PEAK	28	139302:139351;139436:139485;139494:139543;139560:139609;139632:139681;139700:139749;139758:139807;139890:139939;139958:140007;140022:140071;140094:140143;140154:140203;140220:140269;140294:140343;140358:140407;140426:140475;140493:140542;140624:140673;140688:140737;140750:140799;140814:140863;140884:140933;140948:140997;141016:141065;141078:141127;141152:141201;141216:141265;141342:141391	G9a;CG3038
chrX	663014	665506	PEAK	20	663014:663063;663080:663129;663148:663197;663214:663263;663278:663327;663353:663402;663477:663526;663815:663864;664077:664126;664277:664326;664535:664584;664607:664656;664663:664712;664731:664780;664805:664854;664927:664976;665059:665108;665133:665182;665267:665316;665457:665506	fz3
chr3R	25418464	25418839	PEAK	5	25418464:25418513;25418522:25418571;25418660:25418709;25418724:25418773;25418790:25418839	alph
chr3R	21298571	21299548	PEAK	14	21298571:21298620;21298635:21298684;21298701:21298750;21298773:21298822;21298837:21298886;21298895:21298944;21298961:21299010;21299027:21299076;21299169:21299218;21299233:21299282;21299301:21299350;21299357:21299406;21299423:21299472;21299499:21299548	Fur1;Vps33B
chr3R	1343272	1343521	PEAK	4	1343272:1343321;1343338:1343387;1343404:1343453;1343472:1343521	Itp-r83A
chr3L	19287362	19288204	PEAK	9	19287362:19287411;19287618:19287667;19287689:19287738;19287751:19287800;19287821:19287870;19287881:19287930;19288015:19288064;19288089:19288138;19288155:19288204	fal
chrX	3755837	3756356	PEAK	7	3755837:3755886;3755913:3755962;3756044:3756093;3756108:3756157;3756167:3756216;3756241:3756290;3756307:3756356	roX1
chr3R	3930671	3933324	PEAK	33	3930671:3930720;3930737:3930786;3930898:3930947;3930962:3931011;3931030:3931079;3931092:3931141;3931154:3931203;3931222:3931271;3931294:3931343;3931352:3931401;3931420:3931469;3931492:3931541;3931620:3931669;3931688:3931737;3931750:3931799;3931814:3931863;3931888:3931937;3931946:3931995;3932012:3932061;3932078:3932127;3932152:3932201;3932212:3932261;3932341:3932390;3932415:3932464;3932473:3932522…	puc
chr2L	12003871	12005296	PEAK	20	12003871:12003920;12003933:12003982;12003993:12004042;12004063:12004112;12004127:12004176;12004201:12004250;12004265:12004314;12004399:12004448;12004455:12004504;12004521:12004570;12004593:12004642;12004659:12004708;12004719:12004768;12004789:12004838;12004927:12004976;12004983:12005032;12005051:12005100;12005117:12005166;12005191:12005240;12005247:12005296	NA
chr2R	8340325	8341233	PEAK	8	8340325:8340374;8340532:8340581;8340598:8340647;8340658:8340707;8340720:8340769;8340786:8340835;8340856:8340905;8341184:8341233	Lac
chr2R	4519033	4519679	PEAK	7	4519033:4519082;4519163:4519212;4519302:4519351;4519368:4519417;4519430:4519479;4519498:4519547;4519630:4519679	CG8635
chr3L	15135637	15136483	PEAK	11	15135637:15135686;15135713:15135762;15135779:15135828;15135906:15135955;15135967:15136016;15136033:15136082;15136104:15136153;15136174:15136223;15136240:15136289;15136306:15136355;15136434:15136483	Pdi
chr3R	2947561	2950515	PEAK	32	2947561:2947610;2947627:2947676;2947693:2947742;2947815:2947864;2947891:2947940;2947957:2948006;2948023:2948072;2948089:2948138;2948155:2948204;2948217:2948266;2948281:2948330;2948617:2948666;2948683:2948732;2949020:2949069;2949088:2949137;2949152:2949201;2949278:2949327;2949352:2949401;2949414:2949463;2949476:2949525;2949548:2949597;2949744:2949793;2949806:2949855;2949874:2949923;2950008:2950057…	CG10098;Alh
chr3R	1448493	1450331	PEAK	15	1448493:1448542;1448561:1448610;1448619:1448668;1448683:1448732;1448750:1448799;1448824:1448873;1449146:1449195;1449214:1449263;1449551:1449600;1449885:1449934;1449951:1450000;1450013:1450062;1450079:1450128;1450151:1450200;1450282:1450331	Spec2;CG2911
chr2R	12985232	12986211	PEAK	11	12985232:12985281;12985308:12985357;12985374:12985423;12985506:12985555;12985704:12985753;12985768:12985817;12985830:12985879;12985968:12986017;12986032:12986081;12986096:12986145;12986162:12986211	GstS1
chr3L	22863461	22865429	PEAK	21	22863461:22863510;22863537:22863586;22863601:22863650;22863661:22863710;22863989:22864038;22864057:22864106;22864327:22864376;22864461:22864510;22864523:22864572;22864589:22864638;22864659:22864708;22864715:22864764;22864781:22864830;22864851:22864900;22864983:22865032;22865045:22865094;22865111:22865160;22865187:22865236;22865253:22865302;22865313:22865362;22865380:22865429	Arf79F;CG11109
chr3R	10920934	10921648	PEAK	11	10920934:10920983;10921004:10921053;10921071:10921120;10921137:10921186;10921201:10921250;10921269:10921318;10921329:10921378;10921397:10921446;10921459:10921508;10921533:10921582;10921599:10921648	CG6966
chr3L	1794000	1796683	PEAK	33	1794000:1794049;1794062:1794111;1794128:1794177;1794198:1794247;1794324:1794373;1794388:1794437;1794456:1794505;1794526:1794575;1794592:1794641;1794660:1794709;1794990:1795039;1795048:1795097;1795122:1795171;1795182:1795231;1795252:1795301;1795386:1795435;1795448:1795497;1795510:1795559;1795576:1795625;1795648:1795697;1795714:1795763;1795782:1795831;1795908:1795957;1795980:1796029;1796038:1796087…	alpha-Spec;Cdc37;dlt
chr2L	6337401	6339670	PEAK	25	6337401:6337450;6337461:6337510;6337531:6337580;6337665:6337714;6337729:6337778;6337793:6337842;6337861:6337910;6337923:6337972;6338011:6338060;6338079:6338128;6338211:6338260;6338273:6338322;6338347:6338396;6338405:6338454;6338471:6338520;6338547:6338596;6338613:6338662;6338745:6338794;6338801:6338850;6339003:6339052;6339073:6339122;6339131:6339180;6339263:6339312;6339351:6339400;6339621:6339670	Cpr;Pez
chrX	16644004	16646145	PEAK	25	16644004:16644053;16644224:16644273;16644289:16644338;16644347:16644396;16644417:16644466;16644479:16644528;16644549:16644598;16644611:16644660;16644677:16644726;16644743:16644792;16644915:16644964;16644991:16645040;16645047:16645096;16645122:16645171;16645188:16645237;16645246:16645295;16645322:16645371;16645462:16645511;16645660:16645709;16645720:16645769;16645790:16645839;16645890:16645939;166…	CG9634
chr3R	26632385	26633162	PEAK	9	26632385:26632434;26632485:26632534;26632583:26632632;26632657:26632706;26632723:26632772;26632781:26632830;26632889:26632938;26633053:26633102;26633113:26633162	wts;dj-1beta
chr3R	1416345	1418176	PEAK	23	1416345:1416394;1416407:1416456;1416467:1416516;1416543:1416592;1416599:1416648;1416669:1416718;1416741:1416790;1416801:1416850;1416873:1416922;1416933:1416982;1417259:1417308;1417335:1417384;1417397:1417446;1417463:1417512;1417529:1417578;1417589:1417638;1417655:1417704;1417795:1417844;1417863:1417912;1417923:1417972;1417993:1418042;1418051:1418100;1418127:1418176	noi;Vha26
chrX	16453773	16454544	PEAK	10	16453773:16453822;16453831:16453880;16453895:16453944;16453965:16454014;16454030:16454079;16454100:16454149;16454168:16454217;16454234:16454283;16454433:16454482;16454495:16454544	Pp2B-14D
chrX	6246497	6247293	PEAK	11	6246497:6246546;6246629:6246678;6246695:6246744;6246769:6246818;6246827:6246876;6246893:6246942;6246969:6247018;6247045:6247094;6247111:6247160;6247179:6247228;6247244:6247293	kdn
chr3R	14922913	14923954	PEAK	10	14922913:14922962;14923045:14923094;14923187:14923236;14923243:14923292;14923317:14923366;14923383:14923432;14923441:14923490;14923517:14923566;14923839:14923888;14923905:14923954	CG6040
chrX	19414247	19416531	PEAK	23	19414247:19414296;19414313:19414362;19414377:19414426;19414441:19414490;19414505:19414554;19414571:19414620;19414841:19414890;19414963:19415012;19415034:19415083;19415096:19415145;19415162:19415211;19415494:19415543;19415558:19415607;19415696:19415745;19415760:19415809;19415822:19415871;19415896:19415945;19415960:19416009;19416026:19416075;19416152:19416201;19416218:19416267;19416290:19416339;194…	l(1)G0156;CoRest
chr2L	6323626	6323934	PEAK	4	6323626:6323675;6323688:6323737;6323750:6323799;6323885:6323934	PDZ-GEF
chrX	21193893	21195565	PEAK	15	21193893:21193942;21194222:21194271;21194288:21194337;21194610:21194659;21194680:21194729;21194742:21194791;21194874:21194923;21194948:21194997;21195014:21195063;21195072:21195121;21195140:21195189;21195210:21195259;21195272:21195321;21195384:21195433;21195516:21195565	CG1486;Dd
chr2R	10367760	10373126	PEAK	59	10367760:10367809;10367822:10367871;10367981:10368030;10368115:10368164;10368173:10368222;10368243:10368292;10368307:10368356;10368379:10368428;10368437:10368486;10368569:10368618;10368637:10368686;10368701:10368750;10368767:10368816;10368837:10368886;10368901:10368950;10369031:10369080;10369231:10369280;10369295:10369344;10369363:10369412;10369493:10369542;10369567:10369616;10369633:10369682;103…	L
chr3L	19901701	19903667	PEAK	25	19901701:19901750;19901769:19901818;19901843:19901892;19901901:19901950;19901965:19902014;19902035:19902084;19902107:19902156;19902229:19902278;19902305:19902354;19902371:19902420;19902437:19902486;19902495:19902544;19902565:19902614;19902631:19902680;19902763:19902812;19902823:19902872;19902897:19902946;19903031:19903080;19903093:19903142;19903153:19903202;19903285:19903334;19903359:19903408;199…	Su(Tpl);Prp3;Mi-2
chrX	6171153	6175312	PEAK	51	6171153:6171202;6171227:6171276;6171295:6171344;6171361:6171410;6171421:6171470;6171483:6171532;6171553:6171602;6171617:6171666;6171753:6171802;6171819:6171868;6171889:6171938;6171955:6172004;6172017:6172066;6172077:6172126;6172151:6172200;6172219:6172268;6172275:6172324;6172343:6172392;6172473:6172522;6172539:6172588;6172611:6172660;6172675:6172724;6172747:6172796;6172807:6172856;6172873:6172922…	Ubi-p5E;CG3566
chr2L	8478034	8480987	PEAK	34	8478034:8478083;8478097:8478146;8478173:8478222;8478229:8478278;8478295:8478344;8478371:8478420;8478437:8478486;8478627:8478676;8478701:8478750;8478765:8478814;8478823:8478872;8478895:8478944;8478955:8479004;8479095:8479144;8479228:8479277;8479352:8479401;8479418:8479467;8479492:8479541;8479624:8479673;8479690:8479739;8479748:8479797;8479818:8479867;8479888:8479937;8479952:8480001;8480280:8480329…	d
chr2R	5172440	5172968	PEAK	7	5172440:5172489;5172506:5172555;5172570:5172619;5172705:5172754;5172765:5172814;5172849:5172898;5172919:5172968	Pkn
chr3L	13220741	13222832	PEAK	23	13220741:13220790;13220871:13220920;13221199:13221248;13221269:13221318;13221341:13221390;13221407:13221456;13221471:13221520;13221529:13221578;13221605:13221654;13221737:13221786;13221803:13221852;13221865:13221914;13221935:13221984;13222061:13222110;13222131:13222180;13222255:13222304;13222321:13222370;13222395:13222444;13222455:13222504;13222529:13222578;13222585:13222634;13222661:13222710;132…	caps
chr3R	17121470	17123425	PEAK	24	17121470:17121519;17121530:17121579;17121602:17121651;17121666:17121715;17121734:17121783;17121798:17121847;17121862:17121911;17121928:17121977;17121994:17122043;17122128:17122177;17122188:17122237;17122260:17122309;17122328:17122377;17122394:17122443;17122452:17122501;17122658:17122707;17122716:17122765;17122856:17122905;17122914:17122963;17122982:17123031;17123048:17123097;17123114:17123163;171…	Hsromega
chr3L	4102638	4103947	PEAK	16	4102638:4102687;4102706:4102755;4102770:4102819;4102836:4102885;4102910:4102959;4102968:4103017;4103108:4103157;4103170:4103219;4103232:4103281;4103304:4103353;4103372:4103421;4103434:4103483;4103500:4103549;4103762:4103811;4103826:4103875;4103898:4103947	CG14995;Fit1
chr2L	14354740	14355709	PEAK	10	14354740:14354789;14354942:14354991;14355066:14355115;14355138:14355187;14355206:14355255;14355272:14355321;14355404:14355453;14355466:14355515;14355530:14355579;14355660:14355709	Rab14;l(2)34Fd
chr2L	21236581	21238542	PEAK	23	21236581:21236630;21236653:21236702;21236713:21236762;21236787:21236836;21236853:21236902;21236914:21236963;21236980:21237029;21237107:21237156;21237371:21237420;21237443:21237492;21237503:21237552;21237705:21237754;21237777:21237826;21237833:21237882;21237909:21237958;21237965:21238014;21238041:21238090;21238165:21238214;21238237:21238286;21238303:21238352;21238371:21238420;21238427:21238476;212…	Hr39;CG31626
chr2R	7178012	7178393	PEAK	5	7178012:7178061;7178082:7178131;7178142:7178191;7178204:7178253;7178344:7178393	CG18335
chr2L	4997901	4999209	PEAK	10	4997901:4997950;4998033:4998082;4998101:4998150;4998165:4998214;4998241:4998290;4998433:4998482;4998768:4998817;4998832:4998881;4999096:4999145;4999160:4999209	Rtnl1
chr2L	6919836	6922827	PEAK	37	6919836:6919885;6919902:6919951;6919968:6920017;6920034:6920083;6920092:6920141;6920166:6920215;6920224:6920273;6920359:6920408;6920431:6920480;6920493:6920542;6920553:6920602;6920619:6920668;6920685:6920734;6920760:6920809;6920886:6920935;6920950:6920999;6921022:6921071;6921084:6921133;6921288:6921337;6921412:6921461;6921487:6921536;6921553:6921602;6921619:6921668;6921685:6921734;6921810:6921859…	Hrb27C;x16
chrX	3705279	3706524	PEAK	13	3705279:3705328;3705343:3705392;3705409:3705458;3705481:3705530;3705615:3705664;3705739:3705788;3705871:3705920;3705957:3706006;3706023:3706072;3706079:3706128;3706145:3706194;3706215:3706264;3706475:3706524	ec
chr3R	24160346	24161450	PEAK	12	24160346:24160395;24160410:24160459;24160476:24160525;24160550:24160599;24160616:24160665;24160807:24160856;24161069:24161118;24161135:24161184;24161201:24161250;24161267:24161316;24161339:24161388;24161401:24161450	larp
chr2L	6479167	6480204	PEAK	10	6479167:6479216;6479291:6479340;6479621:6479670;6479695:6479744;6479753:6479802;6479827:6479876;6479955:6480004;6480023:6480072;6480089:6480138;6480155:6480204	Sec61alpha
chr3L	11782746	11783467	PEAK	8	11782746:11782795;11782882:11782931;11782950:11782999;11783022:11783071;11783088:11783137;11783148:11783197;11783218:11783267;11783418:11783467	Pi3K68D
chr3R	17048600	17050694	PEAK	19	17048600:17048649;17048674:17048723;17048740:17048789;17048800:17048849;17048864:17048913;17049202:17049251;17049266:17049315;17049334:17049383;17049532:17049581;17049860:17049909;17049928:17049977;17049985:17050034;17050053:17050102;17050257:17050306;17050325:17050374;17050381:17050430;17050517:17050566;17050579:17050628;17050645:17050694	Nelf-A;CG3337
chr2L	19571259	19573747	PEAK	27	19571259:19571308;19571317:19571366;19571383:19571432;19571515:19571564;19571717:19571766;19571785:19571834;19571850:19571899;19571915:19571964;19572249:19572298;19572305:19572354;19572373:19572422;19572441:19572490;19572569:19572618;19572635:19572684;19572703:19572752;19572775:19572824;19572843:19572892;19572907:19572956;19572965:19573014;19573102:19573151;19573230:19573279;19573296:19573345;195…	spi
chr3R	16078017	16080330	PEAK	27	16078017:16078066;16078090:16078139;16078158:16078207;16078416:16078465;16078480:16078529;16078612:16078661;16078678:16078727;16078748:16078797;16078816:16078865;16078880:16078929;16078950:16078999;16079016:16079065;16079082:16079131;16079142:16079191;16079214:16079263;16079338:16079387;16079412:16079461;16079474:16079523;16079538:16079587;16079606:16079655;16079686:16079735;16079884:16079933;160…	cic
chr3R	24459664	24461567	PEAK	21	24459664:24459713;24459724:24459773;24459856:24459905;24459954:24460003;24460020:24460069;24460192:24460241;24460284:24460333;24460384:24460433;24460482:24460531;24460554:24460603;24460656:24460705;24460722:24460771;24460830:24460879;24460892:24460941;24460956:24461005;24461120:24461169;24461194:24461243;24461252:24461301;24461360:24461409;24461452:24461501;24461518:24461567	CG10011
chr2L	19576571	19579131	PEAK	32	19576571:19576620;19576643:19576692;19576701:19576750;19576841:19576890;19576909:19576958;19576973:19577022;19577040:19577089;19577166:19577215;19577234:19577283;19577370:19577419;19577434:19577483;19577494:19577543;19577562:19577611;19577630:19577679;19577698:19577747;19577762:19577811;19577890:19577939;19578022:19578071;19578094:19578143;19578162:19578211;19578222:19578271;19578290:19578339;195…	spi;msb1l
chr2R	9109791	9110044	PEAK	4	9109791:9109840;9109863:9109912;9109923:9109972;9109995:9110044	Dp;Fsn
chr3R	13503821	13508446	PEAK	50	13503821:13503870;13503879:13503928;13503945:13503994;13504017:13504066;13504080:13504129;13504144:13504193;13504212:13504261;13504278:13504327;13504408:13504457;13504478:13504527;13504610:13504659;13504672:13504721;13504740:13504789;13504808:13504857;13504878:13504927;13504944:13504993;13505004:13505053;13505136:13505185;13505204:13505253;13505272:13505321;13505334:13505383;13505406:13505455;135…	CG7655;alt
chr2R	9711711	9712903	PEAK	11	9711711:9711760;9711929:9711978;9711995:9712044;9712055:9712104;9712125:9712174;9712193:9712242;9712317:9712366;9712391:9712440;9712449:9712498;9712521:9712570;9712854:9712903	CG13339;fl(2)d
chr2L	824741	826460	PEAK	20	824741:824790;824807:824856;824863:824912;824937:824986;825003:825052;825067:825116;825203:825252;825259:825308;825335:825384;825391:825440;825465:825514;825525:825574;825599:825648;825731:825780;825791:825840;825853:825902;826123:826172;826273:826322;826341:826390;826411:826460	dock;CG3862
chr2L	248586	250280	PEAK	23	248586:248635;248656:248705;248721:248770;248782:248831;248850:248899;248916:248965;248986:249035;249110:249159;249176:249225;249244:249293;249308:249357;249374:249423;249446:249495;249508:249557;249638:249687;249706:249755;249776:249825;249836:249885;249902:249951;249976:250025;250034:250083;250169:250218;250231:250280	NA
chr2R	14327780	14329141	PEAK	18	14327780:14327829;14327838:14327887;14327914:14327963;14327970:14328019;14328112:14328161;14328174:14328223;14328240:14328289;14328306:14328355;14328374:14328423;14328434:14328483;14328568:14328617;14328638:14328687;14328702:14328751;14328772:14328821;14328834:14328883;14328900:14328949;14329030:14329079;14329092:14329141	slim;CG30118
chr3R	26886867	26888479	PEAK	19	26886867:26886916;26886929:26886978;26887069:26887118;26887129:26887178;26887201:26887250;26887263:26887312;26887327:26887376;26887451:26887500;26887517:26887566;26887609:26887658;26887707:26887756;26887777:26887826;26887936:26887985;26888006:26888055;26888072:26888121;26888170:26888219;26888274:26888323;26888332:26888381;26888430:26888479	dco
chr3R	15686838	15687347	PEAK	7	15686838:15686887;15686972:15687021;15687030:15687079;15687104:15687153;15687162:15687211;15687236:15687285;15687298:15687347	Ire1;CG11447
chrX	10639302	10640335	PEAK	11	10639302:10639351;10639364:10639413;10639690:10639739;10639760:10639809;10639826:10639875;10639960:10640009;10640022:10640071;10640092:10640141;10640160:10640209;10640226:10640275;10640286:10640335	ras;CG32676
chr2L	2885153	2886453	PEAK	15	2885153:2885202;2885217:2885266;2885277:2885326;2885407:2885456;2885473:2885522;2885615:2885664;2885681:2885730;2885737:2885786;2885813:2885862;2886008:2886057;2886134:2886183;2886202:2886251;2886266:2886315;2886340:2886389;2886404:2886453	lilli;NTPase
chrX	18410334	18410986	PEAK	10	18410334:18410383;18410404:18410453;18410470:18410519;18410532:18410581;18410604:18410653;18410668:18410717;18410732:18410781;18410796:18410845;18410862:18410911;18410937:18410986	NA
chrX	9474983	9477284	PEAK	26	9474983:9475032;9475109:9475158;9475184:9475233;9475245:9475294;9475307:9475356;9475373:9475422;9475449:9475498;9475515:9475564;9475573:9475622;9475637:9475686;9475705:9475754;9475837:9475886;9476137:9476186;9476197:9476246;9476267:9476316;9476329:9476378;9476395:9476444;9476461:9476510;9476597:9476646;9476829:9476878;9476901:9476950;9476961:9477010;9477033:9477082;9477103:9477152;9477161:9477210…	NA
chr3R	16952646	16954013	PEAK	17	16952646:16952695;16952714:16952763;16952906:16952955;16952974:16953023;16953036:16953085;16953106:16953155;16953170:16953219;16953236:16953285;16953366:16953415;16953432:16953481;16953504:16953553;16953570:16953619;16953630:16953679;16953704:16953753;16953828:16953877;16953902:16953951;16953964:16954013	slmb;CG5793
chrX	16970111	16973156	PEAK	37	16970111:16970160;16970181:16970230;16970251:16970300;16970318:16970367;16970376:16970425;16970446:16970495;16970510:16970559;16970592:16970641;16970650:16970699;16970731:16970780;16970867:16970916;16971103:16971152;16971233:16971282;16971389:16971438;16971465:16971514;16971521:16971570;16971655:16971704;16971722:16971771;16971792:16971841;16971856:16971905;16971918:16971967;16971986:16972035;169…	CG4949;CG8949
chrX	17779383	17782225	PEAK	32	17779383:17779432;17779519:17779568;17779711:17779760;17779779:17779828;17779843:17779892;17779917:17779966;17779975:17780024;17780045:17780094;17780111:17780160;17780177:17780226;17780239:17780288;17780313:17780362;17780440:17780489;17780504:17780553;17780640:17780689;17780728:17780777;17780836:17780885;17780894:17780943;17780968:17781017;17781290:17781339;17781362:17781411;17781426:17781475;177…	CG6788;mnb
chrX	16548754	16551243	PEAK	28	16548754:16548803;16548826:16548875;16548884:16548933;16548958:16549007;16549022:16549071;16549082:16549131;16549148:16549197;16549216:16549265;16549352:16549401;16549416:16549465;16549484:16549533;16549550:16549599;16549610:16549659;16549684:16549733;16549746:16549795;16549812:16549861;16549882:16549931;16549944:16549993;16550080:16550129;16550208:16550257;16550276:16550325;16550540:16550589;165…	r;CG9723
chr3L	21310383	21311282	PEAK	9	21310383:21310432;21310445:21310494;21310509:21310558;21310583:21310632;21310839:21310888;21310903:21310952;21311111:21311160;21311175:21311224;21311233:21311282	Pc
chr2L	16286924	16288575	PEAK	21	16286924:16286973;16286996:16287045;16287062:16287111;16287124:16287173;16287258:16287307;16287386:16287435;16287478:16287527;16287544:16287593;16287610:16287659;16287670:16287719;16287808:16287857;16287866:16287915;16287935:16287984;16288006:16288055;16288064:16288113;16288134:16288183;16288196:16288245;16288337:16288386;16288399:16288448;16288461:16288510;16288526:16288575	crp;pkaap
chr2L	20757751	20758457	PEAK	10	20757751:20757800;20757815:20757864;20757879:20757928;20757951:20758000;20758020:20758069;20758150:20758199;20758216:20758265;20758278:20758327;20758350:20758399;20758408:20758457	CG9323;dia
chrX	3068241	3070216	PEAK	27	3068241:3068290;3068307:3068356;3068379:3068428;3068447:3068496;3068507:3068556;3068571:3068620;3068645:3068694;3068708:3068757;3068770:3068819;3068836:3068885;3068911:3068960;3068975:3069024;3069035:3069084;3069109:3069158;3069169:3069218;3069231:3069280;3069317:3069366;3069375:3069424;3069443:3069492;3069515:3069564;3069573:3069622;3069713:3069762;3069769:3069818;3069835:3069884;3069909:3069958…	dnc;Fcp3C;CG3939
chr2L	1156630	1158888	PEAK	24	1156630:1156679;1156698:1156747;1156888:1156937;1156960:1157009;1157028:1157077;1157092:1157141;1157292:1157341;1157424:1157473;1157680:1157729;1157752:1157801;1157812:1157861;1157982:1158031;1158042:1158091;1158108:1158157;1158174:1158223;1158238:1158287;1158304:1158353;1158374:1158423;1158504:1158553;1158576:1158625;1158633:1158682;1158707:1158756;1158765:1158814;1158839:1158888	capt;Tango14
chrX	17591438	17592345	PEAK	10	17591438:17591487;17591506:17591555;17591564:17591613;17591630:17591679;17591698:17591747;17591960:17592009;17592034:17592083;17592162:17592211;17592228:17592277;17592296:17592345	chas
chr2R	20061835	20064324	PEAK	28	20061835:20061884;20062037:20062086;20062105:20062154;20062235:20062284;20062295:20062344;20062361:20062410;20062427:20062476;20062495:20062544;20062567:20062616;20062691:20062740;20062765:20062814;20062831:20062880;20062957:20063006;20063161:20063210;20063219:20063268;20063287:20063336;20063353:20063402;20063417:20063466;20063483:20063532;20063619:20063668;20063687:20063736;20063755:20063804;200…	Nop60B
chrX	4000828	4001493	PEAK	9	4000828:4000877;4000898:4000947;4001028:4001077;4001092:4001141;4001166:4001215;4001232:4001281;4001294:4001343;4001378:4001427;4001444:4001493	cib
chr2L	18150787	18151440	PEAK	9	18150787:18150836;18150863:18150912;18150921:18150970;18150985:18151034;18151051:18151100;18151193:18151242;18151249:18151298;18151315:18151364;18151391:18151440	NA
chr3R	27574336	27574846	PEAK	7	27574336:27574385;27574406:27574455;27574466:27574515;27574604:27574653;27574666:27574715;27574728:27574777;27574797:27574846	CG1910
chr2L	7495820	7496660	PEAK	10	7495820:7495869;7495954:7496003;7496089:7496138;7496157:7496206;7496223:7496272;7496357:7496406;7496413:7496462;7496479:7496528;7496545:7496594;7496611:7496660	Ziz
chr2R	20290076	20291513	PEAK	19	20290076:20290125;20290150:20290199;20290208:20290257;20290272:20290321;20290414:20290463;20290478:20290527;20290538:20290587;20290608:20290657;20290670:20290719;20290740:20290789;20290866:20290915;20290932:20290981;20291006:20291055;20291066:20291115;20291132:20291181;20291200:20291249;20291330:20291379;20291404:20291453;20291464:20291513	slik
chr3R	5935452	5936021	PEAK	8	5935452:5935501;5935518:5935567;5935578:5935627;5935644:5935693;5935774:5935823;5935840:5935889;5935914:5935963;5935972:5936021	Fmr1
chr3R	16382047	16384473	PEAK	25	16382047:16382096;16382105:16382154;16382177:16382226;16382243:16382292;16382303:16382352;16382379:16382428;16382441:16382490;16382501:16382550;16382577:16382626;16382635:16382684;16382774:16382823;16382832:16382881;16382904:16382953;16383170:16383219;16383232:16383281;16383302:16383351;16383558:16383607;16383624:16383673;16383822:16383871;16383897:16383946;16384029:16384078;16384226:16384275;163…	att-ORFA;CG5180
chr3R	26426088	26428141	PEAK	25	26426088:26426137;26426144:26426193;26426216:26426265;26426282:26426331;26426342:26426391;26426516:26426565;26426580:26426629;26426648:26426697;26426714:26426763;26426780:26426829;26426838:26426887;26426936:26426985;26427006:26427055;26427076:26427125;26427170:26427219;26427372:26427421;26427432:26427481;26427498:26427547;26427572:26427621;26427630:26427679;26427696:26427745;26427770:26427819;264…	CG31021;CG2246
chr3R	14024735	14025797	PEAK	12	14024735:14024784;14024807:14024856;14024865:14024914;14024957:14025006;14025015:14025064;14025147:14025196;14025346:14025395;14025412:14025461;14025484:14025533;14025544:14025593;14025610:14025659;14025748:14025797	CG7985;Ssdp
chr2L	1884228	1884667	PEAK	6	1884228:1884277;1884360:1884409;1884418:1884467;1884492:1884541;1884552:1884601;1884618:1884667	CG7337;CG15358
chrX	9579156	9580408	PEAK	13	9579156:9579205;9579218:9579267;9579491:9579540;9579557:9579606;9579626:9579675;9579690:9579739;9579764:9579813;9580020:9580069;9580088:9580137;9580154:9580203;9580227:9580276;9580293:9580342;9580359:9580408	nej
chr3R	8254999	8258879	PEAK	48	8254999:8255048;8255061:8255110;8255137:8255186;8255193:8255242;8255263:8255312;8255325:8255374;8255399:8255448;8255457:8255506;8255527:8255576;8255591:8255640;8255731:8255780;8255853:8255902;8255927:8255976;8255995:8256044;8256183:8256232;8256249:8256298;8256325:8256374;8256453:8256502;8256515:8256564;8256581:8256630;8256651:8256700;8256721:8256770;8256777:8256826;8256849:8256898;8256909:8256958…	CG5245;CG5641;Prosalpha2
chrX	8300256	8303838	PEAK	42	8300256:8300305;8300324:8300373;8300590:8300639;8300650:8300699;8300788:8300837;8300852:8300901;8300920:8300969;8301120:8301169;8301186:8301235;8301252:8301301;8301318:8301367;8301390:8301439;8301516:8301565;8301584:8301633;8301650:8301699;8301719:8301768;8301779:8301828;8301845:8301894;8301978:8302027;8302052:8302101;8302116:8302165;8302251:8302300;8302309:8302358;8302383:8302432;8302439:8302488…	lawc;Trf2;CG11190
chr3L	639227	641202	PEAK	22	639227:639276;639285:639334;639351:639400;639421:639470;639767:639816;639905:639954;639973:640022;640097:640146;640165:640214;640229:640278;640295:640344;640365:640414;640427:640476;640495:640544;640627:640676;640701:640750;640767:640816;640823:640872;640889:640938;640959:641008;641023:641072;641153:641202	NA
chr2R	3360308	3361942	PEAK	17	3360308:3360357;3360384:3360433;3360444:3360493;3360515:3360564;3360573:3360622;3360639:3360688;3360969:3361018;3361233:3361282;3361299:3361348;3361373:3361422;3361431:3361480;3361499:3361548;3361563:3361612;3361695:3361744;3361760:3361809;3361835:3361884;3361893:3361942	Aldh-III
chrX	9176977	9178035	PEAK	14	9176977:9177026;9177043:9177092;9177099:9177148;9177231:9177280;9177301:9177350;9177439:9177488;9177505:9177554;9177569:9177618;9177637:9177686;9177703:9177752;9177763:9177812;9177831:9177880;9177897:9177946;9177986:9178035	c11.1
chr3R	5529487	5531472	PEAK	24	5529487:5529536;5529555:5529604;5529627:5529676;5529683:5529732;5529749:5529798;5529883:5529932;5529947:5529996;5530087:5530136;5530155:5530204;5530213:5530262;5530415:5530464;5530543:5530592;5530633:5530682;5530703:5530752;5530833:5530882;5530901:5530950;5530959:5531008;5531029:5531078;5531099:5531148;5531157:5531206;5531221:5531270;5531295:5531344;5531357:5531406;5531423:5531472	Unc-115a
chr3L	8989453	8993392	PEAK	47	8989453:8989502;8989522:8989571;8989580:8989629;8989720:8989769;8989851:8989900;8989919:8989968;8989985:8990034;8990047:8990096;8990371:8990420;8990443:8990492;8990509:8990558;8990579:8990628;8990639:8990688;8990711:8990760;8990767:8990816;8990907:8990956;8990967:8991016;8991039:8991088;8991099:8991148;8991167:8991216;8991229:8991278;8991295:8991344;8991431:8991480;8991497:8991546;8991627:8991676…	CG5087;smg
chr3R	1041460	1042236	PEAK	5	1041460:1041509;1041723:1041772;1041791:1041840;1041859:1041908;1042187:1042236	NA
chr2L	5943391	5943658	PEAK	4	5943391:5943440;5943467:5943516;5943543:5943592;5943609:5943658	Gpdh
chr3R	18981818	18982732	PEAK	9	18981818:18981867;18981952:18982001;18982084:18982133;18982148:18982197;18982411:18982460;18982485:18982534;18982553:18982602;18982609:18982658;18982683:18982732	NA
chr3L	346642	347702	PEAK	14	346642:346691;346708:346757;346768:346817;346834:346883;346898:346947;346968:347017;347104:347153;347164:347213;347236:347285;347294:347343;347362:347411;347428:347477;347520:347569;347653:347702	Ptpmeg;mth
chr3R	21706056	21706302	PEAK	4	21706056:21706105;21706124:21706173;21706184:21706233;21706253:21706302	NA
chr2R	5580368	5581569	PEAK	13	5580368:5580417;5580642:5580691;5580702:5580751;5580768:5580817;5580838:5580887;5580966:5581015;5581038:5581087;5581100:5581149;5581160:5581209;5581236:5581285;5581300:5581349;5581452:5581501;5581520:5581569	Uba1
chr3R	16418287	16419529	PEAK	14	16418287:16418336;16418424:16418473;16418492:16418541;16418552:16418601;16418620:16418669;16418684:16418733;16418750:16418799;16419018:16419067;16419150:16419199;16419220:16419269;16419280:16419329;16419350:16419399;16419410:16419459;16419480:16419529	CG4159;bon
chr3L	604795	605099	PEAK	5	604795:604844;604861:604910;604925:604974;604992:605041;605050:605099	NA
chr3R	5934322	5934971	PEAK	9	5934322:5934371;5934391:5934440;5934459:5934508;5934519:5934568;5934657:5934706;5934717:5934766;5934783:5934832;5934851:5934900;5934922:5934971	Fmr1
chr2L	21142131	21143966	PEAK	19	21142131:21142180;21142199:21142248;21142329:21142378;21142393:21142442;21142455:21142504;21142523:21142572;21142595:21142644;21142653:21142702;21142927:21142976;21142993:21143042;21143049:21143098;21143115:21143164;21143185:21143234;21143521:21143570;21143577:21143626;21143651:21143700;21143709:21143758;21143783:21143832;21143917:21143966	CG9253;Dap160
chrX	17069944	17070449	PEAK	8	17069944:17069993;17070004:17070053;17070072:17070121;17070144:17070193;17070202:17070251;17070276:17070325;17070342:17070391;17070400:17070449	NA
chr3R	17011125	17016033	PEAK	56	17011125:17011174;17011384:17011433;17011452:17011501;17011521:17011570;17011651:17011700;17011777:17011826;17011845:17011894;17011911:17011960;17011973:17012022;17012042:17012091;17012108:17012157;17012178:17012227;17012240:17012289;17012306:17012355;17012370:17012419;17012510:17012559;17012574:17012623;17012636:17012685;17012702:17012751;17012768:17012817;17012840:17012889;17012904:17012953;170…	SNF4Agamma
chrX	19744424	19745368	PEAK	11	19744424:19744473;19744496:19744545;19744556:19744605;19744620:19744669;19744686:19744735;19744752:19744801;19744818:19744867;19744958:19745007;19745160:19745209;19745232:19745281;19745319:19745368	pico
chr3R	25549146	25552570	PEAK	34	25549146:25549195;25549218:25549267;25549284:25549333;25549352:25549401;25549410:25549459;25549476:25549525;25549814:25549863;25549880:25549929;25549976:25550025;25550078:25550127;25550276:25550325;25550338:25550387;25550404:25550453;25550634:25550683;25550706:25550755;25550766:25550815;25550838:25550887;25550902:25550951;25550960:25551009;25551034:25551083;25551092:25551141;25551194:25551243;255…	CG7593;Kul;Pcd;CG18731
chr3R	26885551	26886556	PEAK	12	26885551:26885600;26885617:26885666;26885707:26885756;26885779:26885828;26885877:26885926;26885948:26885997;26886014:26886063;26886070:26886119;26886310:26886359;26886368:26886417;26886442:26886491;26886507:26886556	dco
chr3R	26714371	26715082	PEAK	8	26714371:26714420;26714511:26714560;26714573:26714622;26714743:26714792;26714799:26714848;26714899:26714948;26714965:26715014;26715033:26715082	Sap-r
chr3R	24913259	24914574	PEAK	14	24913259:24913308;24913363:24913412;24913425:24913474;24913507:24913556;24913563:24913612;24913663:24913712;24913799:24913848;24914093:24914142;24914193:24914242;24914265:24914314;24914329:24914378;24914389:24914438;24914455:24914504;24914525:24914574	CG11873
chrX	7954170	7956752	PEAK	30	7954170:7954219;7954238:7954287;7954304:7954353;7954370:7954419;7954438:7954487;7954496:7954545;7954562:7954611;7954694:7954743;7954760:7954809;7954854:7954903;7954920:7954969;7954982:7955031;7955180:7955229;7955242:7955291;7955312:7955361;7955442:7955491;7955506:7955555;7955578:7955627;7955770:7955819;7955844:7955893;7955908:7955957;7955972:7956021;7956038:7956087;7956166:7956215;7956240:7956289…	fs(1)h;mys
chr3R	22976048	22977376	PEAK	11	22976048:22976097;22976105:22976154;22976435:22976484;22976765:22976814;22976831:22976880;22976963:22977012;22977069:22977118;22977135:22977184;22977201:22977250;22977257:22977306;22977327:22977376	Men-b;CG6051
chr2R	9110583	9113418	PEAK	26	9110583:9110632;9110653:9110702;9110717:9110766;9110787:9110836;9110847:9110896;9110913:9110962;9111053:9111102;9111117:9111166;9111185:9111234;9111517:9111566;9111583:9111632;9111653:9111702;9111723:9111772;9111781:9111830;9111847:9111896;9112185:9112234;9112243:9112292;9112317:9112366;9112441:9112490;9112511:9112560;9112705:9112754;9112771:9112820;9112909:9112958;9113167:9113216;9113239:9113288…	Dp
chrX	1274500	1274819	PEAK	5	1274500:1274549;1274570:1274619;1274640:1274689;1274706:1274755;1274770:1274819	CG32813;CG3719
chr3L	17550274	17551070	PEAK	10	17550274:17550323;17550336:17550385;17550398:17550447;17550537:17550586;17550683:17550732;17550753:17550802;17550813:17550862;17550883:17550932;17550953:17551002;17551021:17551070	CycT
chr3R	6175737	6177851	PEAK	27	6175737:6175786;6175996:6176045;6176058:6176107;6176126:6176175;6176190:6176239;6176256:6176305;6176324:6176373;6176388:6176437;6176458:6176507;6176590:6176639;6176681:6176730;6176747:6176796;6176805:6176854;6176869:6176918;6176943:6176992;6177001:6177050;6177071:6177120;6177133:6177182;6177204:6177253;6177332:6177381;6177400:6177449;6177468:6177517;6177536:6177585;6177596:6177645;6177664:6177713…	jumu
chrX	8452823	8455968	PEAK	40	8452823:8452872;8452959:8453008;8453023:8453072;8453089:8453138;8453147:8453196;8453287:8453336;8453345:8453394;8453421:8453470;8453477:8453526;8453549:8453598;8453609:8453658;8453677:8453726;8453741:8453790;8453807:8453856;8453875:8453924;8454005:8454054;8454081:8454130;8454143:8454192;8454207:8454256;8454279:8454328;8454335:8454384;8454401:8454450;8454467:8454516;8454542:8454591;8454606:8454655…	Trf4-1;CG12112;IntS4
chr3R	20096154	20096735	PEAK	8	20096154:20096203;20096290:20096339;20096356:20096405;20096422:20096471;20096480:20096529;20096552:20096601;20096616:20096665;20096686:20096735	jar
chr3L	8352472	8354434	PEAK	25	8352472:8352521;8352540:8352589;8352612:8352661;8352808:8352857;8352868:8352917;8353006:8353055;8353074:8353123;8353132:8353181;8353206:8353255;8353272:8353321;8353330:8353379;8353396:8353445;8353530:8353579;8353602:8353651;8353669:8353718;8353725:8353774;8353791:8353840;8353857:8353906;8353929:8353978;8354059:8354108;8354131:8354180;8354189:8354238;8354263:8354312;8354329:8354378;8354385:8354434	Idh
chr2R	16793665	16794834	PEAK	13	16793665:16793714;16793797:16793846;16793857:16793906;16793923:16793972;16793995:16794044;16794053:16794102;16794127:16794176;16794251:16794300;16794317:16794366;16794387:16794436;16794589:16794638;16794713:16794762;16794785:16794834	NA
chr3R	1042651	1043570	PEAK	10	1042651:1042700;1042721:1042770;1042781:1042830;1042919:1042968;1042975:1043024;1043243:1043292;1043305:1043354;1043390:1043439;1043448:1043497;1043521:1043570	cno
chr4	87026	91553	PEAK	52	87026:87075;87100:87149;87160:87209;87322:87371;87396:87445;87460:87509;87524:87573;87652:87701;87718:87767;87819:87868;87883:87932;87949:87998;88025:88074;88081:88130;88155:88204;88247:88296;88349:88398;88483:88532;88577:88626;88755:88804;88815:88864;88887:88936;88977:89026;89045:89094;89151:89200;89249:89298;89313:89362;89471:89520;89537:89586;89607:89656;89705:89754;89769:89818;89843:89892;899…	pan
chr3L	1517166	1518070	PEAK	10	1517166:1517215;1517239:1517288;1517301:1517350;1517369:1517418;1517435:1517484;1517493:1517542;1517625:1517674;1517701:1517750;1517965:1518014;1518021:1518070	cue;Psa
chrX	21882134	21884613	PEAK	30	21882134:21882183;21882198:21882247;21882266:21882315;21882324:21882373;21882390:21882439;21882526:21882575;21882588:21882637;21882662:21882711;21882726:21882775;21882788:21882837;21882852:21882901;21882992:21883041;21883050:21883099;21883124:21883173;21883268:21883317;21883336:21883385;21883638:21883687;21883708:21883757;21883776:21883825;21883842:21883891;21883908:21883957;21884034:21884083;218…	CG12576;Cp110
chr2R	12223264	12223798	PEAK	6	12223264:12223313;12223482:12223531;12223554:12223603;12223618:12223667;12223685:12223734;12223749:12223798	Vha44;Hmgs
chr3L	16703008	16703718	PEAK	7	16703008:16703057;16703074:16703123;16703134:16703183;16703274:16703323;16703530:16703579;16703605:16703654;16703669:16703718	NA
chr3R	6090346	6090899	PEAK	4	6090346:6090395;6090410:6090459;6090508:6090557;6090850:6090899	CG43143
chr3R	16459368	16462023	PEAK	29	16459368:16459417;16459506:16459555;16459574:16459623;16459632:16459681;16459764:16459813;16459830:16459879;16459966:16460015;16460034:16460083;16460300:16460349;16460366:16460415;16460424:16460473;16460490:16460539;16460556:16460605;16460717:16460766;16460783:16460832;16460851:16460900;16460923:16460972;16460986:16461035;16461050:16461099;16461114:16461163;16461184:16461233;16461254:16461303;164…	Lrrk;Pi3K92E
chr2R	7174439	7177527	PEAK	25	7174439:7174488;7174505:7174554;7174637:7174686;7174701:7174750;7174837:7174886;7174903:7174952;7174961:7175010;7175101:7175150;7175427:7175476;7175753:7175802;7176083:7176132;7176157:7176206;7176215:7176264;7176289:7176338;7176628:7176677;7176686:7176735;7176756:7176805;7176826:7176875;7176958:7177007;7177082:7177131;7177148:7177197;7177216:7177265;7177280:7177329;7177412:7177461;7177478:7177527	fbl6
chr2L	2362750	2366107	PEAK	35	2362750:2362799;2362816:2362865;2362890:2362939;2362950:2362999;2363284:2363333;2363344:2363393;2363674:2363723;2363746:2363795;2363810:2363859;2364078:2364127;2364210:2364259;2364272:2364321;2364336:2364385;2364532:2364581;2364600:2364649;2364730:2364779;2364804:2364853;2364870:2364919;2364934:2364983;2364994:2365043;2365060:2365109;2365134:2365183;2365234:2365283;2365258:2365307;2365324:2365373…	Axud1;Rab5
chr3L	18891346	18892674	PEAK	15	18891346:18891395;18891474:18891523;18891536:18891585;18891608:18891657;18891676:18891725;18891734:18891783;18891839:18891888;18891895:18891944;18892033:18892082;18892095:18892144;18892169:18892218;18892229:18892278;18892299:18892348;18892357:18892406;18892625:18892674	CG3902
chrX	2051083	2053112	PEAK	16	2051083:2051132;2051139:2051188;2051479:2051528;2051537:2051586;2051601:2051650;2051743:2051792;2051799:2051848;2051875:2051924;2051937:2051986;2052205:2052254;2052267:2052316;2052337:2052386;2052463:2052512;2052599:2052648;2052733:2052782;2053063:2053112	wapl
chr2R	20851620	20852867	PEAK	12	20851620:20851669;20851762:20851811;20851826:20851875;20852024:20852073;20852088:20852137;20852224:20852273;20852288:20852337;20852356:20852405;20852416:20852465;20852686:20852735;20852752:20852801;20852818:20852867	CG2765
chr3R	25416971	25417580	PEAK	6	25416971:25417020;25417075:25417124;25417145:25417194;25417269:25417318;25417475:25417524;25417531:25417580	CG31041;alph
chr2L	250828	253010	PEAK	25	250828:250877;250900:250949;250961:251010;251023:251072;251099:251148;251231:251280;251287:251336;251353:251402;251429:251478;251493:251542;251561:251610;251623:251672;251759:251808;251821:251870;251887:251936;251947:251996;252279:252328;252353:252402;252439:252488;252505:252554;252571:252620;252627:252676;252693:252742;252827:252876;252961:253010	kis
chr3L	11781824	11782397	PEAK	5	11781824:11781873;11781888:11781937;11781956:11782005;11782218:11782267;11782348:11782397	NA
chr2R	8470945	8481508	PEAK	124	8470945:8470994;8471013:8471062;8471075:8471124;8471141:8471190;8471215:8471264;8471273:8471322;8471411:8471460;8471475:8471524;8471677:8471726;8471743:8471792;8471873:8471922;8471939:8471988;8472073:8472122;8472139:8472188;8472201:8472250;8472331:8472380;8472399:8472448;8472461:8472510;8472535:8472584;8472601:8472650;8472659:8472708;8472793:8472842;8472863:8472912;8472931:8472980;8472991:8473040…	Amph;Sin3A
chr2L	16283648	16286583	PEAK	34	16283648:16283697;16283714:16283763;16283921:16283970;16284049:16284098;16284109:16284158;16284177:16284226;16284251:16284300;16284307:16284356;16284422:16284471;16284486:16284535;16284614:16284663;16284682:16284731;16284752:16284801;16284814:16284863;16284882:16284931;16284942:16284991;16285010:16285059;16285144:16285193;16285212:16285261;16285280:16285329;16285342:16285391;16285404:16285453;162…	NA
chrX	10661038	10662626	PEAK	19	10661038:10661087;10661096:10661145;10661181:10661230;10661247:10661296;10661309:10661358;10661371:10661420;10661443:10661492;10661501:10661550;10661643:10661692;10661701:10661750;10661765:10661814;10661833:10661882;10661993:10662042;10662059:10662108;10662123:10662172;10662189:10662238;10662455:10662504;10662515:10662564;10662577:10662626	Atg8a;BTBD9
chr2L	19574361	19576024	PEAK	19	19574361:19574410;19574417:19574466;19574487:19574536;19574551:19574600;19574687:19574736;19574755:19574804;19574843:19574892;19574909:19574958;19574965:19575014;19575031:19575080;19575099:19575148;19575229:19575278;19575319:19575368;19575579:19575628;19575655:19575704;19575777:19575826;19575843:19575892;19575915:19575964;19575975:19576024	spi
chr2R	4552873	4554168	PEAK	17	4552873:4552922;4553003:4553052;4553063:4553112;4553137:4553186;4553195:4553244;4553261:4553310;4553331:4553380;4553465:4553514;4553533:4553582;4553591:4553640;4553665:4553714;4553723:4553772;4553795:4553844;4553929:4553978;4553995:4554044;4554061:4554110;4554119:4554168	Acsl
chr2R	11986157	11986536	PEAK	5	11986157:11986206;11986291:11986340;11986363:11986412;11986425:11986474;11986487:11986536	Dg
chr3L	9606953	9608974	PEAK	24	9606953:9607002;9607211:9607260;9607349:9607398;9607413:9607462;9607475:9607524;9607543:9607592;9607609:9607658;9607677:9607726;9607737:9607786;9607867:9607916;9607939:9607988;9608001:9608050;9608071:9608120;9608133:9608182;9608197:9608246;9608263:9608312;9608395:9608444;9608471:9608520;9608537:9608586;9608601:9608650;9608661:9608710;9608729:9608778;9608791:9608840;9608925:9608974	LanB2
chr2L	8082112	8083702	PEAK	21	8082112:8082161;8082177:8082226;8082261:8082310;8082333:8082382;8082391:8082440;8082459:8082508;8082593:8082642;8082653:8082702;8082719:8082768;8082793:8082842;8082855:8082904;8082919:8082968;8082987:8083036;8083115:8083164;8083183:8083232;8083255:8083304;8083313:8083362;8083387:8083436;8083445:8083494;8083521:8083570;8083653:8083702	Mcr;Bsg
chr3L	5758181	5764328	PEAK	73	5758181:5758230;5758245:5758294;5758311:5758360;5758385:5758434;5758441:5758490;5758581:5758630;5758649:5758698;5758705:5758754;5758775:5758824;5758847:5758896;5758909:5758958;5758969:5759018;5759107:5759156;5759169:5759218;5759233:5759282;5759309:5759358;5759499:5759548;5759563:5759612;5759629:5759678;5759701:5759750;5759771:5759820;5759829:5759878;5759901:5759950;5759959:5760008;5760027:5760076…	scny;Ppat-Dpck;CG10576;Txl
chr3R	16886036	16886485	PEAK	6	16886036:16886085;16886110:16886159;16886238:16886287;16886300:16886349;16886366:16886415;16886436:16886485	Mvl
chrX	1129290	1130797	PEAK	20	1129290:1129339;1129358:1129407;1129496:1129545;1129562:1129611;1129620:1129669;1129686:1129735;1129752:1129801;1129818:1129867;1129884:1129933;1129954:1130003;1130022:1130071;1130082:1130131;1130222:1130271;1130280:1130329;1130354:1130403;1130420:1130469;1130548:1130597;1130612:1130661;1130678:1130727;1130748:1130797	CG3638
chr2R	3376684	3378579	PEAK	16	3376684:3376733;3376750:3376799;3376944:3376993;3377212:3377261;3377542:3377591;3377602:3377651;3377670:3377719;3377740:3377789;3377796:3377845;3377872:3377921;3378000:3378049;3378132:3378181;3378266:3378315;3378326:3378375;3378456:3378505;3378530:3378579	wech
chr2L	16815910	16817215	PEAK	17	16815910:16815959;16816041:16816090;16816102:16816151;16816168:16816217;16816302:16816351;16816372:16816421;16816432:16816481;16816506:16816555;16816572:16816621;16816638:16816687;16816696:16816745;16816828:16816877;16816902:16816951;16816964:16817013;16817026:16817075;16817092:16817141;16817166:16817215	mdy
chrX	9552766	9553210	PEAK	6	9552766:9552815;9552840:9552889;9552906:9552955;9552972:9553021;9553038:9553087;9553161:9553210	l(1)G0232
chrX	5312178	5316681	PEAK	54	5312178:5312227;5312244:5312293;5312310:5312359;5312376:5312425;5312513:5312562;5312575:5312624;5312643:5312692;5312837:5312886;5312911:5312960;5312969:5313018;5313041:5313090;5313324:5313373;5313394:5313443;5313452:5313501;5313524:5313573;5313592:5313641;5313652:5313701;5313716:5313765;5313790:5313839;5313850:5313899;5313988:5314037;5314112:5314161;5314188:5314237;5314254:5314303;5314329:5314378…	CG4165;spoon
chr2R	10028044	10028828	PEAK	11	10028044:10028093;10028116:10028165;10028186:10028235;10028242:10028291;10028317:10028366;10028383:10028432;10028515:10028564;10028573:10028622;10028647:10028696;10028713:10028762;10028779:10028828	Prosap
chr3R	18200291	18201719	PEAK	19	18200291:18200340;18200349:18200398;18200489:18200538;18200553:18200602;18200623:18200672;18200687:18200736;18200747:18200796;18200821:18200870;18200887:18200936;18200945:18200994;18201015:18201064;18201085:18201134;18201207:18201256;18201282:18201331;18201340:18201389;18201472:18201521;18201544:18201593;18201612:18201661;18201670:18201719	CG18596
chr2R	13758853	13759762	PEAK	10	13758853:13758902;13758913:13758962;13758985:13759034;13759249:13759298;13759317:13759366;13759379:13759428;13759449:13759498;13759581:13759630;13759643:13759692;13759713:13759762	Mapmodulin
chrX	11588702	11590297	PEAK	19	11588702:11588751;11588766:11588815;11588898:11588947;11589098:11589147;11589162:11589211;11589236:11589285;11589298:11589347;11589368:11589417;11589426:11589475;11589492:11589541;11589624:11589673;11589692:11589741;11589794:11589843;11589852:11589901;11589992:11590041;11590058:11590107;11590116:11590165;11590186:11590235;11590248:11590297	PhKgamma
chr3R	18181969	18182738	PEAK	8	18181969:18182018;18182027:18182076;18182103:18182152;18182169:18182218;18182301:18182350;18182363:18182412;18182433:18182482;18182689:18182738	Sar1
chrX	3613294	3615372	PEAK	28	3613294:3613343;3613364:3613413;3613433:3613482;3613491:3613540;3613557:3613606;3613691:3613740;3613755:3613804;3613823:3613872;3613889:3613938;3613953:3614002;3614026:3614075;3614094:3614143;3614152:3614201;3614244:3614293;3614312:3614361;3614436:3614485;3614511:3614560;3614575:3614624;3614643:3614692;3614739:3614788;3614799:3614848;3614861:3614910;3614937:3614986;3614997:3615046;3615059:3615108…	Rala;tlk
chr3R	4059090	4059676	PEAK	8	4059090:4059139;4059160:4059209;4059222:4059271;4059357:4059406;4059427:4059476;4059487:4059536;4059561:4059610;4059627:4059676	DNApol-iota
chr3R	5329697	5330598	PEAK	13	5329697:5329746;5329767:5329816;5329823:5329872;5329957:5330006;5330031:5330080;5330097:5330146;5330161:5330210;5330222:5330271;5330287:5330336;5330353:5330402;5330427:5330476;5330493:5330542;5330549:5330598	CG8149
chr2R	16883411	16885314	PEAK	18	16883411:16883460;16883551:16883600;16883617:16883666;16883683:16883732;16883741:16883790;16883813:16883862;16883875:16883924;16884007:16884056;16884079:16884128;16884137:16884186;16884203:16884252;16884277:16884326;16884337:16884386;16884469:16884518;16884735:16884784;16884797:16884846;16884929:16884978;16885265:16885314	CG10543
chr2L	16719480	16720915	PEAK	17	16719480:16719529;16719546:16719595;16719621:16719670;16719677:16719726;16719753:16719802;16719818:16719867;16719944:16719993;16720010:16720059;16720074:16720123;16720144:16720193;16720214:16720263;16720278:16720327;16720346:16720395;16720476:16720525;16720542:16720591;16720610:16720659;16720866:16720915	Cyt-c-p
chr2R	12470968	12471507	PEAK	7	12470968:12471017;12471072:12471121;12471204:12471253;12471270:12471319;12471332:12471381;12471396:12471445;12471458:12471507	NA
chr3R	19040279	19040924	PEAK	9	19040279:19040328;19040353:19040402;19040417:19040466;19040475:19040524;19040543:19040592;19040617:19040666;19040677:19040726;19040739:19040788;19040875:19040924	cnc
chr2L	9612747	9613716	PEAK	11	9612747:9612796;9612809:9612858;9612869:9612918;9612943:9612992;9613269:9613318;9613333:9613382;9613401:9613450;9613469:9613518;9613529:9613578;9613595:9613644;9613667:9613716	Trx-2
chrX	11017810	11019701	PEAK	22	11017810:11017859;11017936:11017985;11018000:11018049;11018067:11018116;11018141:11018190;11018199:11018248;11018269:11018318;11018403:11018452;11018730:11018779;11018792:11018841;11018858:11018907;11018928:11018977;11018992:11019041;11019126:11019175;11019196:11019245;11019262:11019311;11019322:11019371;11019390:11019439;11019460:11019509;11019520:11019569;11019588:11019637;11019652:11019701	CG11122
chr2R	10060741	10064035	PEAK	30	10060741:10060790;10061013:10061062;10061083:10061132;10061147:10061196;10061215:10061264;10061285:10061334;10061615:10061664;10061673:10061722;10061739:10061788;10062070:10062119;10062134:10062183;10062208:10062257;10062336:10062385;10062408:10062457;10062464:10062513;10062530:10062579;10062606:10062655;10062662:10062711;10062860:10062909;10062933:10062982;10062995:10063044;10063059:10063108;100…	cg
chr2L	11516332	11517472	PEAK	11	11516332:11516381;11516394:11516443;11516496:11516545;11516822:11516871;11516886:11516935;11516958:11517007;11517018:11517067;11517084:11517133;11517224:11517273;11517356:11517405;11517423:11517472	CG4970;CG6509
chr2L	6480613	6482528	PEAK	24	6480613:6480662;6480687:6480736;6480753:6480802;6480813:6480862;6480881:6480930;6481007:6481056;6481079:6481128;6481139:6481188;6481215:6481264;6481281:6481330;6481403:6481452;6481545:6481594;6481677:6481726;6481743:6481792;6481809:6481858;6481875:6481924;6481941:6481990;6482063:6482112;6482129:6482178;6482195:6482244;6482283:6482332;6482349:6482398;6482415:6482464;6482479:6482528	DLP;Sec61alpha
chrX	11242563	11243802	PEAK	13	11242563:11242612;11242885:11242934;11242955:11243004;11243027:11243076;11243091:11243140;11243157:11243206;11243221:11243270;11243281:11243330;11243423:11243472;11243479:11243528;11243553:11243602;11243677:11243726;11243753:11243802	CG1738;CG11756;CG11752
chr3R	10565120	10567735	PEAK	34	10565120:10565169;10565310:10565359;10565384:10565433;10565450:10565499;10565510:10565559;10565646:10565695;10565780:10565829;10565846:10565895;10565912:10565961;10565974:10566023;10566035:10566084;10566111:10566160;10566177:10566226;10566235:10566284;10566301:10566350;10566371:10566420;10566439:10566488;10566507:10566556;10566569:10566618;10566639:10566688;10566763:10566812;10566837:10566886;105…	jvl;eff
chr2L	5977430	5983177	PEAK	59	5977430:5977479;5977492:5977541;5977628:5977677;5977896:5977945;5977960:5978009;5978020:5978069;5978158:5978207;5978222:5978271;5978286:5978335;5978354:5978403;5978424:5978473;5978482:5978531;5978548:5978597;5978688:5978737;5978754:5978803;5978812:5978861;5978882:5978931;5978944:5978993;5979016:5979065;5979076:5979125;5979214:5979263;5979280:5979329;5979345:5979394;5979613:5979662;5979755:5979804…	chic;eIF-4a
chr3R	26631037	26631778	PEAK	10	26631037:26631086;26631107:26631156;26631173:26631222;26631229:26631278;26631365:26631414;26631437:26631486;26631527:26631576;26631593:26631642;26631663:26631712;26631729:26631778	NA
chr3R	6088689	6089933	PEAK	15	6088689:6088738;6088755:6088804;6088829:6088878;6088895:6088944;6088957:6089006;6089027:6089076;6089093:6089142;6089159:6089208;6089225:6089274;6089553:6089602;6089621:6089670;6089679:6089728;6089743:6089792;6089809:6089858;6089884:6089933	CG43143
chr3R	25871403	25872704	PEAK	13	25871403:25871452;25871543:25871592;25871601:25871650;25871669:25871718;25871731:25871780;25871873:25871922;25872135:25872184;25872235:25872284;25872297:25872346;25872433:25872482;25872523:25872572;25872589:25872638;25872655:25872704	CG7943
chr4	854479	856454	PEAK	22	854479:854528;854603:854652;854669:854718;854741:854790;854805:854854;855103:855152;855173:855222;855239:855288;855297:855346;855401:855450;855501:855550;855569:855618;855627:855676;855695:855744;855725:855774;855792:855841;855930:855979;856002:856051;856107:856156;856173:856222;856297:856346;856405:856454	Sox102F
chr2L	72396	74083	PEAK	16	72396:72445;72564:72613;72626:72675;72690:72739;72886:72935;72954:73003;73018:73067;73090:73139;73356:73405;73414:73463;73480:73529;73612:73661;73686:73735;73750:73799;73880:73929;74034:74083	galectin
chr3L	19904217	19905188	PEAK	10	19904217:19904266;19904351:19904400;19904407:19904456;19904479:19904528;19904547:19904596;19904615:19904664;19904681:19904730;19905011:19905060;19905073:19905122;19905139:19905188	NA
chr2L	21676962	21677797	PEAK	11	21676962:21677011;21677022:21677071;21677162:21677211;21677220:21677269;21677360:21677409;21677418:21677467;21677486:21677535;21677550:21677599;21677616:21677665;21677682:21677731;21677748:21677797	CG2225
chr3L	19993691	19996483	PEAK	30	19993691:19993740;19993783:19993832;19993926:19993975;19993992:19994041;19994057:19994106;19994132:19994181;19994198:19994247;19994264:19994313;19994324:19994373;19994454:19994503;19994588:19994637;19994786:19994835;19994982:19995031;19995246:19995295;19995312:19995361;19995386:19995435;19995512:19995561;19995582:19995631;19995644:19995693;19995716:19995765;19995776:19995825;19995840:19995889;199…	CG7668;Tom20;CG7433
chr2R	2899346	2901244	PEAK	22	2899346:2899395;2899480:2899529;2899550:2899599;2899612:2899661;2899680:2899729;2899752:2899801;2899818:2899867;2899950:2899999;2900214:2900263;2900280:2900329;2900403:2900452;2900475:2900524;2900539:2900588;2900605:2900654;2900675:2900724;2900733:2900782;2900867:2900916;2900935:2900984;2901001:2901050;2901063:2901112;2901131:2901180;2901195:2901244	Tsp42Ee;Tsp42Ed
chr3R	27229666	27231600	PEAK	21	27229666:27229715;27229966:27230015;27230058:27230107;27230190:27230239;27230256:27230305;27230322:27230371;27230388:27230437;27230462:27230511;27230520:27230569;27230628:27230677;27230718:27230767;27230784:27230833;27230858:27230907;27230989:27231038;27231049:27231098;27231113:27231162;27231183:27231232;27231285:27231334;27231347:27231396;27231447:27231496;27231551:27231600	CG11337;Gprk2
chr2L	19425388	19426471	PEAK	10	19425388:19425437;19425460:19425509;19425624:19425673;19425692:19425741;19425758:19425807;19425894:19425943;19425954:19426003;19426028:19426077;19426352:19426401;19426422:19426471	CG13085;Pax;CG16771
chrX	7178856	7181294	PEAK	29	7178856:7178905;7178928:7178977;7178994:7179043;7179054:7179103;7179128:7179177;7179256:7179305;7179497:7179546;7179557:7179606;7179631:7179680;7179691:7179740;7179753:7179802;7179858:7179907;7180115:7180164;7180180:7180229;7180246:7180295;7180312:7180361;7180382:7180431;7180453:7180502;7180517:7180566;7180575:7180624;7180651:7180700;7180773:7180822;7180841:7180890;7180907:7180956;7180971:7181020…	CG2059;CG1677
chrX	11575225	11576496	PEAK	16	11575225:11575274;11575295:11575344;11575360:11575409;11575425:11575474;11575557:11575606;11575615:11575664;11575681:11575730;11575747:11575796;11575817:11575866;11575889:11575938;11575951:11576000;11576021:11576070;11576083:11576132;11576143:11576192;11576315:11576364;11576447:11576496	NA
chrX	1846371	1846956	PEAK	9	1846371:1846420;1846439:1846488;1846509:1846558;1846569:1846618;1846643:1846692;1846709:1846758;1846777:1846826;1846843:1846892;1846907:1846956	NA
chr3L	6543188	6544695	PEAK	17	6543188:6543237;6543326:6543375;6543384:6543433;6543454:6543503;6543520:6543569;6543582:6543631;6543648:6543697;6543846:6543895;6543912:6543961;6543982:6544031;6544046:6544095;6544118:6544167;6544184:6544233;6544250:6544299;6544383:6544432;6544576:6544625;6544646:6544695	CG18769
chrX	548997	550766	PEAK	24	548997:549046;549071:549120;549127:549176;549269:549318;549327:549376;549401:549450;549457:549506;549531:549580;549595:549644;549655:549704;549723:549772;549797:549846;549863:549912;549987:550036;550055:550104;550127:550176;550193:550242;550255:550304;550323:550372;550389:550438;550453:550502;550521:550570;550583:550632;550717:550766	skpA;Hmt4-20
chr2L	8029078	8032031	PEAK	31	8029078:8029127;8029146:8029195;8029209:8029258;8029271:8029320;8029341:8029390;8029475:8029524;8029543:8029592;8029599:8029648;8029675:8029724;8029737:8029786;8029805:8029854;8029867:8029916;8030005:8030054;8030063:8030112;8030129:8030178;8030193:8030242;8030259:8030308;8030590:8030639;8030656:8030705;8030728:8030777;8030792:8030841;8030854:8030903;8031126:8031175;8031188:8031237;8031252:8031301…	baf;Cka
chr3R	2911051	2912898	PEAK	22	2911051:2911100;2911383:2911432;2911453:2911502;2911509:2911558;2911585:2911634;2911643:2911692;2911707:2911756;2911783:2911832;2911839:2911888;2911979:2912028;2912037:2912086;2912103:2912152;2912173:2912222;2912235:2912284;2912309:2912358;2912369:2912418;2912433:2912482;2912507:2912556;2912569:2912618;2912713:2912762;2912775:2912824;2912849:2912898	alphaTub84B;CG1091
chr3R	14067554	14070338	PEAK	31	14067554:14067603;14067622:14067671;14067686:14067735;14067752:14067801;14067826:14067875;14067884:14067933;14068020:14068069;14068086:14068135;14068152:14068201;14068224:14068273;14068358:14068407;14068547:14068596;14068621:14068670;14068683:14068732;14068754:14068803;14068812:14068861;14069010:14069059;14069084:14069133;14069149:14069198;14069217:14069266;14069275:14069324;14069345:14069394;140…	CG7156;14-3-3epsilon
chr3R	22360231	22363144	PEAK	30	22360231:22360280;22360303:22360352;22360367:22360416;22360499:22360548;22360623:22360672;22360755:22360804;22360831:22360880;22361025:22361074;22361085:22361134;22361159:22361208;22361217:22361266;22361283:22361332;22361359:22361408;22361623:22361672;22361681:22361730;22361758:22361807;22361831:22361880;22361891:22361940;22361953:22362002;22362023:22362072;22362359:22362408;22362501:22362550;223…	scrib;plum
chr3R	24162031	24163282	PEAK	12	24162031:24162080;24162099:24162148;24162199:24162248;24162398:24162447;24162458:24162507;24162530:24162579;24162668:24162717;24162734:24162783;24162800:24162849;24162895:24162944;24163027:24163076;24163233:24163282	larp
chrX	1847427	1847684	PEAK	4	1847427:1847476;1847493:1847542;1847561:1847610;1847635:1847684	NA
chr3R	24669849	24671664	PEAK	21	24669849:24669898;24669923:24669972;24669989:24670038;24670079:24670128;24670153:24670202;24670285:24670334;24670409:24670458;24670483:24670532;24670541:24670590;24670615:24670664;24670791:24670840;24670851:24670900;24670921:24670970;24670987:24671036;24671045:24671094;24671115:24671164;24671177:24671226;24671311:24671360;24671375:24671424;24671441:24671490;24671615:24671664	Apc;spg
chr2R	17138160	17139463	PEAK	10	17138160:17138209;17138222:17138271;17138362:17138411;17138682:17138731;17139022:17139071;17139082:17139131;17139150:17139199;17139276:17139325;17139342:17139391;17139414:17139463	ASPP
chr3R	26633577	26635211	PEAK	19	26633577:26633626;26633639:26633688;26633713:26633762;26633845:26633894;26633911:26633960;26633969:26634018;26634035:26634084;26634105:26634154;26634167:26634216;26634431:26634480;26634503:26634552;26634567:26634616;26634629:26634678;26634703:26634752;26634824:26634873;26634890:26634939;26634964:26635013;26635026:26635075;26635162:26635211	cindr
chr3L	19785968	19787667	PEAK	23	19785968:19786017;19786026:19786075;19786100:19786149;19786160:19786209;19786297:19786346;19786355:19786404;19786429:19786478;19786487:19786536;19786559:19786608;19786625:19786674;19786685:19786734;19786818:19786867;19786884:19786933;19786958:19787007;19787020:19787069;19787090:19787139;19787154:19787203;19787216:19787265;19787348:19787397;19787418:19787467;19787482:19787531;19787548:19787597;197…	Gyc76C;HLH106;CG42637
chrX	19745984	19746235	PEAK	4	19745984:19746033;19746052:19746101;19746116:19746165;19746186:19746235	pico;Nup205
chrX	19758322	19760615	PEAK	23	19758322:19758371;19758660:19758709;19758720:19758769;19758784:19758833;19758982:19759031;19759114:19759163;19759254:19759303;19759386:19759435;19759450:19759499;19759518:19759567;19759578:19759627;19759644:19759693;19759716:19759765;19759782:19759831;19759848:19759897;19759913:19759962;19759981:19760030;19760113:19760162;19760179:19760228;19760245:19760294;19760443:19760492;19760502:19760551;197…	CG15618;Hers
chr4	577799	580128	PEAK	26	577799:577848;577863:577912;578061:578110;578131:578180;578191:578240;578291:578340;578355:578404;578461:578510;578553:578602;578619:578668;578693:578742;578789:578838;578917:578966;578983:579032;579049:579098;579117:579166;579213:579262;579319:579368;579409:579458;579479:579528;579541:579590;579611:579660;579745:579794;579881:579930;579947:579996;580079:580128	Pur-alpha;Thd1
chr2L	7809343	7811413	PEAK	23	7809343:7809392;7809410:7809459;7809480:7809529;7809567:7809616;7809631:7809680;7809963:7810012;7810019:7810068;7810095:7810144;7810159:7810208;7810221:7810270;7810291:7810340;7810435:7810484;7810503:7810552;7810567:7810616;7810633:7810682;7810705:7810754;7810771:7810820;7810841:7810890;7810973:7811022;7811170:7811219;7811230:7811279;7811296:7811345;7811364:7811413	cdc14;LanB1
chr3L	20302856	20304097	PEAK	14	20302856:20302905;20302930:20302979;20302996:20303045;20303060:20303109;20303194:20303243;20303252:20303301;20303318:20303367;20303386:20303435;20303458:20303507;20303522:20303571;20303846:20303895;20303916:20303965;20303986:20304035;20304048:20304097	polo
chr2L	21344226	21345072	PEAK	11	21344226:21344275;21344294:21344343;21344362:21344411;21344493:21344542;21344557:21344606;21344619:21344668;21344691:21344740;21344759:21344808;21344815:21344864;21344891:21344940;21345023:21345072	Tsp39D
chrX	11346661	11350090	PEAK	35	11346661:11346710;11346797:11346846;11346859:11346908;11347067:11347116;11347123:11347172;11347195:11347244;11347257:11347306;11347329:11347378;11347391:11347440;11347557:11347606;11347625:11347674;11347681:11347730;11347757:11347806;11347969:11348018;11348031:11348080;11348325:11348374;11348395:11348444;11348457:11348506;11348599:11348648;11348655:11348704;11348729:11348778;11348787:11348836;113…	HP5;Evi5
chr3R	20410772	20412399	PEAK	18	20410772:20410821;20410840:20410889;20410902:20410951;20411030:20411079;20411104:20411153;20411162:20411211;20411236:20411285;20411302:20411351;20411430:20411479;20411558:20411607;20411628:20411677;20411692:20411741;20411760:20411809;20411824:20411873;20412154:20412203;20412222:20412271;20412292:20412341;20412350:20412399	mld;CG13625
chr2L	1076731	1077393	PEAK	8	1076731:1076780;1076802:1076851;1076866:1076915;1076934:1076983;1077080:1077129;1077146:1077195;1077280:1077329;1077344:1077393	S
chr2R	10656354	10658697	PEAK	30	10656354:10656403;10656430:10656479;10656496:10656545;10656628:10656677;10656700:10656749;10656760:10656809;10656828:10656877;10656900:10656949;10656958:10657007;10657110:10657159;10657176:10657225;10657242:10657291;10657304:10657353;10657368:10657417;10657436:10657485;10657566:10657615;10657628:10657677;10657704:10657753;10657764:10657813;10657850:10657899;10657920:10657969;10658054:10658103;106…	Spred;BEAF-32;CG42254
chrX	6426217	6428451	PEAK	26	6426217:6426266;6426287:6426336;6426353:6426402;6426487:6426536;6426545:6426594;6426884:6426933;6426954:6427003;6427018:6427067;6427086:6427135;6427214:6427263;6427284:6427333;6427350:6427399;6427412:6427461;6427487:6427536;6427553:6427602;6427613:6427662;6427685:6427734;6427741:6427790;6427817:6427866;6427939:6427988;6428005:6428054;6428079:6428128;6428137:6428186;6428210:6428259;6428270:6428319…	dx
chrX	18031012	18032512	PEAK	19	18031012:18031061;18031078:18031127;18031152:18031201;18031210:18031259;18031276:18031325;18031349:18031398;18031413:18031462;18031483:18031532;18031615:18031664;18031813:18031862;18031879:18031928;18031935:18031984;18032001:18032050;18032073:18032122;18032141:18032190;18032199:18032248;18032331:18032380;18032405:18032454;18032463:18032512	CG43229;ari-1
chr2R	4018540	4019706	PEAK	13	4018540:4018589;4018600:4018649;4018674:4018723;4018738:4018787;4018864:4018913;4018936:4018985;4019135:4019184;4019195:4019244;4019335:4019384;4019395:4019444;4019525:4019574;4019595:4019644;4019657:4019706	Pbp49;CG42516;Pabp2
chrX	19530372	19533385	PEAK	31	19530372:19530421;19530446:19530495;19530504:19530553;19530642:19530691;19530848:19530897;19530912:19530961;19530984:19531033;19531042:19531091;19531112:19531161;19531182:19531231;19531244:19531293;19531382:19531431;19531652:19531701;19531720:19531769;19531780:19531829;19531852:19531901;19532150:19532199;19532220:19532269;19532286:19532335;19532354:19532403;19532418:19532467;19532484:19532533;195…	e(y)3;Rcd-1
chr3R	17173468	17175830	PEAK	27	17173468:17173517;17173535:17173584;17173605:17173654;17173665:17173714;17173729:17173778;17173801:17173850;17173868:17173917;17174199:17174248;17174255:17174304;17174321:17174370;17174389:17174438;17174462:17174511;17174586:17174635;17174784:17174833;17174850:17174899;17174924:17174973;17174988:17175037;17175050:17175099;17175122:17175171;17175254:17175303;17175318:17175367;17175378:17175427;171…	CG16791
chr3L	2466405	2467831	PEAK	16	2466405:2466454;2466461:2466510;2466529:2466578;2466593:2466642;2466733:2466782;2467059:2467108;2467131:2467180;2467197:2467246;2467255:2467304;2467319:2467368;2467456:2467505;2467518:2467567;2467592:2467641;2467656:2467705;2467716:2467765;2467782:2467831	CG45186
chr2R	16554067	16556550	PEAK	28	16554067:16554116;16554191:16554240;16554261:16554310;16554327:16554376;16554389:16554438;16554455:16554504;16554521:16554570;16554653:16554702;16554719:16554768;16554793:16554842;16554855:16554904;16554917:16554966;16554991:16555040;16555123:16555172;16555187:16555236;16555255:16555304;16555317:16555366;16555383:16555432;16555445:16555494;16555577:16555626;16555643:16555692;16555715:16555764;165…	Fem-1
chr2R	5025283	5026396	PEAK	10	5025283:5025332;5025353:5025402;5025421:5025470;5025489:5025538;5025547:5025596;5025621:5025670;5025881:5025930;5026207:5026256;5026273:5026322;5026347:5026396	CG44286;CG8788;alc
chr3L	19999280	20000112	PEAK	10	19999280:19999329;19999347:19999396;19999407:19999456;19999475:19999524;19999545:19999594;19999609:19999658;19999733:19999782;19999803:19999852;19999865:19999914;20000063:20000112	kug
chr3L	10891032	10892495	PEAK	14	10891032:10891081;10891320:10891369;10891648:10891697;10891720:10891769;10891786:10891835;10891844:10891893;10891910:10891959;10892048:10892097;10892112:10892161;10892178:10892227;10892240:10892289;10892306:10892355;10892372:10892421;10892446:10892495	Aps
chr3L	3070859	3072381	PEAK	20	3070859:3070908;3070935:3070984;3071001:3071050;3071123:3071172;3071199:3071248;3071255:3071304;3071329:3071378;3071355:3071404;3071417:3071466;3071481:3071530;3071545:3071594;3071681:3071730;3071739:3071788;3071805:3071854;3071870:3071919;3071944:3071993;3072074:3072123;3072202:3072251;3072266:3072315;3072332:3072381	CG32486;CG11486
chr2L	18454416	18455701	PEAK	16	18454416:18454465;18454482:18454531;18454556:18454605;18454614:18454663;18454680:18454729;18454746:18454795;18454880:18454929;18454944:18454993;18455010:18455059;18455082:18455131;18455146:18455195;18455278:18455327;18455454:18455503;18455520:18455569;18455586:18455635;18455652:18455701	Ntf-2r;bsf;let-7-C
chr2L	414375	416464	PEAK	25	414375:414424;414507:414556;414573:414622;414769:414818;414827:414876;414903:414952;415025:415074;415099:415148;415161:415210;415233:415282;415293:415342;415365:415414;415423:415472;415559:415608;415619:415668;415695:415744;415757:415806;415893:415942;415951:416000;416087:416136;416147:416196;416213:416262;416283:416332;416345:416394;416415:416464	AP-2alpha;ebi
chrX	18409542	18409789	PEAK	4	18409542:18409591;18409612:18409661;18409676:18409725;18409740:18409789	Bx;Aats-his
chr3L	7903919	7906137	PEAK	24	7903919:7903968;7903984:7904033;7904044:7904093;7904108:7904157;7904310:7904359;7904442:7904491;7904506:7904555;7904578:7904627;7904638:7904687;7904702:7904751;7904774:7904823;7904966:7905015;7905040:7905089;7905100:7905149;7905164:7905213;7905236:7905285;7905302:7905351;7905366:7905415;7905498:7905547;7905696:7905745;7905824:7905873;7905890:7905939;7906028:7906077;7906088:7906137	CG8281;pbl
chrX	1213386	1216099	PEAK	28	1213386:1213435;1213448:1213497;1213786:1213835;1213852:1213901;1213910:1213959;1213984:1214033;1214044:1214093;1214112:1214161;1214174:1214223;1214240:1214289;1214582:1214631;1214648:1214697;1214720:1214769;1214782:1214831;1214844:1214893;1214910:1214959;1215126:1215175;1215320:1215369;1215382:1215431;1215454:1215503;1215516:1215565;1215588:1215637;1215650:1215699;1215720:1215769;1215778:1215827…	fs(1)N;DAAM
chrX	1666482	1668467	PEAK	25	1666482:1666531;1666556:1666605;1666622:1666671;1666680:1666729;1666812:1666861;1666878:1666927;1666948:1666997;1667012:1667061;1667076:1667125;1667144:1667193;1667208:1667257;1667282:1667331;1667340:1667389;1667414:1667463;1667540:1667589;1667612:1667661;1667676:1667725;1667744:1667793;1667802:1667851;1667874:1667923;1668072:1668121;1668132:1668181;1668272:1668321;1668350:1668399;1668418:1668467	CG42666;Adar
chrX	5808873	5813563	PEAK	48	5808873:5808922;5808937:5808986;5809007:5809056;5809079:5809128;5809143:5809192;5809201:5809250;5809269:5809318;5809399:5809448;5809465:5809514;5809539:5809588;5809601:5809650;5809901:5809950;5809967:5810016;5810033:5810082;5810165:5810214;5810231:5810280;5810371:5810420;5810431:5810480;5810495:5810544;5810567:5810616;5810763:5810812;5810891:5810940;5810967:5811016;5811025:5811074;5811097:5811146…	CG3726;CG3011
chr3R	1832547	1833879	PEAK	16	1832547:1832596;1832673:1832722;1832743:1832792;1832807:1832856;1832877:1832926;1832940:1832989;1833008:1833057;1833066:1833115;1833134:1833183;1833272:1833321;1833396:1833445;1833470:1833519;1833536:1833585;1833602:1833651;1833690:1833739;1833830:1833879	Rm62
chr2L	5723778	5724291	PEAK	4	5723778:5723827;5723848:5723897;5723916:5723965;5724242:5724291	CG11030
chr3L	6972964	6974003	PEAK	10	6972964:6973013;6973030:6973079;6973102:6973151;6973160:6973209;6973294:6973343;6973364:6973413;6973688:6973737;6973821:6973870;6973894:6973943;6973954:6974003	Galphai
chr3L	4824903	4826212	PEAK	14	4824903:4824952;4824979:4825028;4825035:4825084;4825111:4825160;4825175:4825224;4825233:4825282;4825441:4825490;4825705:4825754;4825767:4825816;4825903:4825952;4825959:4826008;4826031:4826080;4826093:4826142;4826163:4826212	Dhc64C;Aats-leu
chr3R	7407373	7408230	PEAK	7	7407373:7407422;7407443:7407492;7407791:7407840;7407990:7408039;7408056:7408105;7408116:7408165;7408181:7408230	wkd
chr3R	27572789	27574026	PEAK	15	27572789:27572838;27572851:27572900;27573017:27573066;27573177:27573226;27573285:27573334;27573349:27573398;27573411:27573460;27573473:27573522;27573541:27573590;27573645:27573694;27573711:27573760;27573775:27573824;27573841:27573890;27573903:27573952;27573977:27574026	nero;CG1910
chr2R	13479285	13480463	PEAK	14	13479285:13479334;13479357:13479406;13479415:13479464;13479483:13479532;13479555:13479604;13479613:13479662;13479753:13479802;13479815:13479864;13479951:13480000;13480009:13480058;13480081:13480130;13480215:13480264;13480277:13480326;13480414:13480463	lack;CG30105
chr2L	492708	492957	PEAK	4	492708:492757;492776:492825;492842:492891;492908:492957	NA
chr3R	5399302	5400537	PEAK	15	5399302:5399351;5399430:5399479;5399494:5399543;5399566:5399615;5399632:5399681;5399690:5399739;5399756:5399805;5399824:5399873;5399896:5399945;5399954:5400003;5400154:5400203;5400288:5400337;5400350:5400399;5400424:5400473;5400488:5400537	CG9399
chr2L	6455383	6457146	PEAK	20	6455383:6455432;6455521:6455570;6455581:6455630;6455649:6455698;6455713:6455762;6455847:6455896;6455909:6455958;6456049:6456098;6456115:6456164;6456181:6456230;6456239:6456288;6456447:6456496;6456571:6456620;6456643:6456692;6456709:6456758;6456773:6456822;6456833:6456882;6456899:6456948;6456975:6457024;6457097:6457146	frj;retm
chr3R	1424133	1428217	PEAK	50	1424133:1424182;1424199:1424248;1424331:1424380;1424387:1424436;1424459:1424508;1424523:1424572;1424585:1424634;1424651:1424700;1424725:1424774;1424785:1424834;1424851:1424900;1424919:1424968;1425047:1425096;1425113:1425162;1425189:1425238;1425245:1425294;1425311:1425360;1425387:1425436;1425453:1425502;1425517:1425566;1425581:1425630;1425651:1425700;1425915:1425964;1425981:1426030;1426057:1426106…	CG1427;kra
chr2L	15498980	15499359	PEAK	6	15498980:15499029;15499046:15499095;15499104:15499153;15499176:15499225;15499240:15499289;15499310:15499359	lace
chr3R	9508755	9510843	PEAK	21	9508755:9508804;9508813:9508862;9508945:9508994;9509011:9509060;9509077:9509126;9509209:9509258;9509275:9509324;9509350:9509399;9509412:9509461;9509482:9509531;9509540:9509589;9509614:9509663;9509676:9509725;9509738:9509787;9509808:9509857;9510068:9510117;9510402:9510451;9510538:9510587;9510662:9510711;9510736:9510785;9510794:9510843	flfl;omd
chr3R	10111300	10113128	PEAK	20	10111300:10111349;10111368:10111417;10111430:10111479;10111500:10111549;10111566:10111615;10111896:10111945;10111958:10112007;10112028:10112077;10112086:10112135;10112152:10112201;10112482:10112531;10112556:10112605;10112622:10112671;10112680:10112729;10112746:10112795;10112817:10112866;10112877:10112926;10112943:10112992;10113013:10113062;10113079:10113128	trx
chrX	1988098	1989143	PEAK	12	1988098:1988147;1988164:1988213;1988234:1988283;1988293:1988342;1988358:1988407;1988432:1988481;1988508:1988557;1988566:1988615;1988636:1988685;1988970:1989019;1989034:1989083;1989094:1989143	csw
chrX	9580818	9581992	PEAK	15	9580818:9580867;9580948:9580997;9581010:9581059;9581142:9581191;9581216:9581265;9581274:9581323;9581346:9581395;9581412:9581461;9581476:9581525;9581540:9581589;9581679:9581728;9581735:9581784;9581807:9581856;9581871:9581920;9581943:9581992	nej
chr3L	18011858	18013225	PEAK	18	18011858:18011907;18011928:18011977;18011996:18012045;18012054:18012103;18012129:18012178;18012187:18012236;18012261:18012310;18012383:18012432;18012452:18012501;18012518:18012567;18012588:18012637;18012648:18012697;18012722:18012771;18012788:18012837;18012918:18012967;18013052:18013101;18013118:18013167;18013176:18013225	NA
chrX	13296833	13298475	PEAK	19	13296833:13296882;13296963:13297012;13297031:13297080;13297089:13297138;13297163:13297212;13297436:13297485;13297496:13297545;13297560:13297609;13297696:13297745;13297758:13297807;13297826:13297875;13297890:13297939;13297962:13298011;13298024:13298073;13298090:13298139;13298158:13298207;13298224:13298273;13298288:13298337;13298426:13298475	CG12725;GstT4
chr2L	9520684	9521941	PEAK	16	9520684:9520733;9520756:9520805;9520816:9520865;9520890:9520939;9520950:9520999;9521014:9521063;9521082:9521131;9521218:9521267;9521278:9521327;9521348:9521397;9521410:9521459;9521484:9521533;9521548:9521597;9521768:9521817;9521834:9521883;9521892:9521941	Oatp30B
chr3L	16404872	16406703	PEAK	18	16404872:16404921;16404946:16404995;16405004:16405053;16405070:16405119;16405202:16405251;16405276:16405325;16405336:16405385;16405408:16405457;16405602:16405651;16405739:16405788;16405797:16405846;16405927:16405976;16405993:16406042;16406063:16406112;16406125:16406174;16406264:16406313;16406594:16406643;16406654:16406703	TMS1;fax
chrX	2162748	2165264	PEAK	30	2162748:2162797;2162875:2162924;2162947:2162996;2163007:2163056;2163073:2163122;2163139:2163188;2163311:2163360;2163371:2163420;2163443:2163492;2163503:2163552;2163575:2163624;2163633:2163682;2163707:2163756;2163837:2163886;2163895:2163944;2164032:2164081;2164094:2164143;2164166:2164215;2164232:2164281;2164498:2164547;2164564:2164613;2164629:2164678;2164763:2164812;2164823:2164872;2164893:2164942…	CG2924
chrX	18264676	18265518	PEAK	6	18264676:18264725;18264875:18264924;18264937:18264986;18264997:18265046;18265337:18265386;18265469:18265518	CrebB
chr2R	13739220	13739789	PEAK	8	13739220:13739269;13739286:13739335;13739352:13739401;13739418:13739467;13739484:13739533;13739616:13739665;13739680:13739729;13739740:13739789	NA
chr3L	17662165	17662950	PEAK	7	17662165:17662214;17662499:17662548;17662563:17662612;17662637:17662686;17662695:17662744;17662761:17662810;17662901:17662950	Crtc
chr3L	18613680	18614259	PEAK	5	18613680:18613729;18614012:18614061;18614082:18614131;18614150:18614199;18614210:18614259	NA
chr2R	9841008	9842153	PEAK	13	9841008:9841057;9841094:9841143;9841160:9841209;9841246:9841295;9841312:9841361;9841378:9841427;9841520:9841569;9841642:9841691;9841718:9841767;9841784:9841833;9841842:9841891;9841976:9842025;9842104:9842153	CG33155;AGO1
chr2L	3302705	3303877	PEAK	8	3302705:3302754;3302835:3302884;3303099:3303148;3303231:3303280;3303301:3303350;3303369:3303418;3303624:3303673;3303828:3303877	CG9663;CG3277
chrX	4572488	4573094	PEAK	6	4572488:4572537;4572558:4572607;4572847:4572896;4572903:4572952;4572979:4573028;4573045:4573094	rap
chr3L	1546221	1546534	PEAK	5	1546221:1546270;1546279:1546328;1546345:1546394;1546419:1546468;1546485:1546534	CG32313;Cct1
chr2R	4060737	4061907	PEAK	14	4060737:4060786;4060805:4060854;4060869:4060918;4060935:4060984;4061071:4061120;4061141:4061190;4061202:4061251;4061264:4061313;4061332:4061381;4061532:4061581;4061666:4061715;4061726:4061775;4061800:4061849;4061858:4061907	CG14757;LRP1
chr3R	7583612	7587478	PEAK	52	7583612:7583661;7583680:7583729;7583740:7583789;7583882:7583931;7583956:7584005;7584018:7584067;7584084:7584133;7584154:7584203;7584216:7584265;7584286:7584335;7584352:7584401;7584410:7584459;7584492:7584541;7584626:7584675;7584690:7584739;7584752:7584801;7584820:7584869;7584884:7584933;7584948:7584997;7585022:7585071;7585086:7585135;7585148:7585197;7585376:7585425;7585448:7585497;7585506:7585555…	Lk6
chr2R	3692936	3694297	PEAK	15	3692936:3692985;3693059:3693108;3693133:3693182;3693389:3693438;3693529:3693578;3693587:3693636;3693655:3693704;3693723:3693772;3693787:3693836;3693857:3693906;3693986:3694035;3694058:3694107;3694122:3694171;3694180:3694229;3694248:3694297	Nop17l;sax
chr2R	20431752	20432265	PEAK	4	20431752:20431801;20431816:20431865;20431880:20431929;20432216:20432265	NA
chr3R	16889768	16892721	PEAK	38	16889768:16889817;16889902:16889951;16889960:16890009;16890034:16890083;16890092:16890141;16890166:16890215;16890232:16890281;16890298:16890347;16890364:16890413;16890422:16890471;16890496:16890545;16890628:16890677;16890688:16890737;16890760:16890809;16890826:16890875;16890892:16890941;16890956:16891005;16891018:16891067;16891082:16891131;16891148:16891197;16891214:16891263;16891354:16891403;168…	Cortactin;AnxB9
chr2L	428465	432228	PEAK	44	428465:428514;428731:428780;428863:428912;428919:428968;428987:429036;429061:429110;429119:429168;429183:429232;429383:429432;429451:429500;429521:429570;429583:429632;429655:429704;429741:429790;429797:429846;429939:429988;429999:430048;430063:430112;430137:430186;430201:430250;430269:430318;430325:430374;430461:430510;430523:430572;430589:430638;430665:430714;430723:430772;430795:430844;430861:…	ex
chr3R	17958935	17960102	PEAK	17	17958935:17958984;17959001:17959050;17959065:17959114;17959137:17959186;17959197:17959246;17959271:17959320;17959403:17959452;17959459:17959508;17959529:17959578;17959593:17959642;17959657:17959706;17959733:17959782;17959789:17959838;17959865:17959914;17959925:17959974;17959987:17960036;17960053:17960102	SKIP
chrX	15728212	15730087	PEAK	25	15728212:15728261;15728274:15728323;15728348:15728397;15728414:15728463;15728480:15728529;15728538:15728587;15728604:15728653;15728672:15728721;15728838:15728887;15728906:15728955;15728972:15729021;15729036:15729085;15729104:15729153;15729230:15729279;15729360:15729409;15729430:15729479;15729500:15729549;15729558:15729607;15729632:15729681;15729698:15729747;15729756:15729805;15729822:15729871;157…	Chc;CG32582
chr2L	10332416	10334568	PEAK	24	10332416:10332465;10332482:10332531;10332544:10332593;10332680:10332729;10332744:10332793;10332812:10332861;10333070:10333119;10333200:10333249;10333268:10333317;10333331:10333380;10333397:10333446;10333473:10333522;10333529:10333578;10333599:10333648;10333729:10333778;10333803:10333852;10333859:10333908;10333925:10333974;10334001:10334050;10334067:10334116;10334127:10334176;10334265:10334314;103…	GATAd
chr3R	22701096	22701668	PEAK	8	22701096:22701145;22701232:22701281;22701292:22701341;22701365:22701414;22701425:22701474;22701493:22701542;22701561:22701610;22701619:22701668	ms(3)K81;Rb97D
chrX	13646691	13649857	PEAK	39	13646691:13646740;13646753:13646802;13646823:13646872;13646889:13646938;13646945:13646994;13647019:13647068;13647077:13647126;13647143:13647192;13647213:13647262;13647281:13647330;13647341:13647390;13647482:13647531;13647540:13647589;13647614:13647663;13647672:13647721;13647738:13647787;13647807:13647856;13647869:13647918;13647941:13647990;13648001:13648050;13648067:13648116;13648201:13648250;136…	Pdcd4
chrX	1773541	1775040	PEAK	20	1773541:1773590;1773599:1773648;1773669:1773718;1773805:1773854;1773869:1773918;1773929:1773978;1773997:1774046;1774069:1774118;1774127:1774176;1774195:1774244;1774265:1774314;1774329:1774378;1774397:1774446;1774527:1774576;1774593:1774642;1774655:1774704;1774725:1774774;1774853:1774902;1774929:1774978;1774991:1775040	CG14806;CG14818
chr3R	12167440	12168907	PEAK	17	12167440:12167489;12167504:12167553;12167576:12167625;12167638:12167687;12167704:12167753;12167770:12167819;12167834:12167883;12167900:12167949;12167966:12168015;12168164:12168213;12168238:12168287;12168304:12168353;12168500:12168549;12168560:12168609;12168660:12168709;12168730:12168779;12168858:12168907	SF2;pad
chrX	11515686	11517688	PEAK	22	11515686:11515735;11515826:11515875;11516024:11516073;11516090:11516139;11516152:11516201;11516222:11516271;11516288:11516337;11516345:11516394;11516645:11516694;11516705:11516754;11516788:11516837;11516857:11516906;11516989:11517038;11517051:11517100;11517111:11517160;11517179:11517228;11517315:11517364;11517385:11517434;11517443:11517492;11517517:11517566;11517577:11517626;11517639:11517688	Ptp10D
chr2L	1142850	1143452	PEAK	8	1142850:1142899;1142918:1142967;1142978:1143027;1143149:1143198;1143209:1143258;1143271:1143320;1143337:1143386;1143403:1143452	MFS3
chr2R	4062259	4062968	PEAK	7	4062259:4062308;4062325:4062374;4062461:4062510;4062659:4062708;4062717:4062766;4062783:4062832;4062919:4062968	NA
chr2L	13549165	13551274	PEAK	21	13549165:13549214;13549235:13549284;13549303:13549352;13549437:13549486;13549497:13549546;13549569:13549618;13549631:13549680;13549832:13549881;13549964:13550013;13550022:13550071;13550092:13550141;13550154:13550203;13550220:13550269;13550304:13550353;13550366:13550415;13550500:13550549;13550566:13550615;13550626:13550675;13550828:13550877;13551030:13551079;13551225:13551274	B4;kuz
chrX	4573498	4574413	PEAK	14	4573498:4573547;4573570:4573619;4573636:4573685;4573696:4573745;4573764:4573813;4573834:4573883;4573894:4573943;4573962:4574011;4574034:4574083;4574093:4574142;4574166:4574215;4574224:4574273;4574290:4574339;4574364:4574413	rap
chr3L	10657536	10659004	PEAK	16	10657536:10657585;10657598:10657647;10657662:10657711;10657728:10657777;10657862:10657911;10658066:10658115;10658196:10658245;10658256:10658305;10658390:10658439;10658550:10658599;10658620:10658669;10658690:10658739;10658749:10658798;10658813:10658862;10658889:10658938;10658955:10659004	simj
chr3L	21269806	21270123	PEAK	4	21269806:21269855;21269878:21269927;21269944:21269993;21270074:21270123	AcCoAS
chr2R	11989855	11992300	PEAK	20	11989855:11989904;11989987:11990036;11990051:11990100;11990121:11990170;11990191:11990240;11990249:11990298;11990323:11990372;11990451:11990500;11990679:11990728;11990747:11990796;11990811:11990860;11991011:11991060;11991139:11991188;11991272:11991321;11991525:11991574;11991649:11991698;11991781:11991830;11992117:11992166;11992179:11992228;11992251:11992300	CG8414;Rho1
chrX	19560971	19561690	PEAK	7	19560971:19561020;19561037:19561086;19561377:19561426;19561441:19561490;19561505:19561554;19561567:19561616;19561641:19561690	Zw
chr3L	1297684	1298606	PEAK	6	1297684:1297733;1297756:1297805;1297816:1297865;1298144:1298193;1298210:1298259;1298557:1298606	scf
chr2L	2749977	2752199	PEAK	27	2749977:2750026;2750037:2750086;2750113:2750162;2750179:2750228;2750307:2750356;2750367:2750416;2750441:2750490;2750507:2750556;2750575:2750624;2750633:2750682;2750697:2750746;2750838:2750887;2750896:2750945;2750970:2751019;2751028:2751077;2751366:2751415;2751424:2751473;2751494:2751543;2751556:2751605;2751628:2751677;2751688:2751737;2751756:2751805;2751886:2751935;2751954:2752003;2752026:2752075…	Bacc;Pgk
chr3R	25038757	25041881	PEAK	34	25038757:25038806;25038815:25038864;25038883:25038932;25038979:25039028;25039145:25039194;25039451:25039500;25039541:25039590;25039639:25039688;25039715:25039764;25039804:25039853;25039913:25039962;25040035:25040084;25040110:25040159;25040176:25040225;25040242:25040291;25040368:25040417;25040440:25040489;25040564:25040613;25040632:25040681;25040698:25040747;25040800:25040849;25040960:25041009;250…	NA
chr3R	23407615	23408695	PEAK	13	23407615:23407664;23407721:23407770;23407787:23407836;23407879:23407928;23407951:23408000;23408043:23408092;23408175:23408224;23408251:23408300;23408341:23408390;23408409:23408458;23408482:23408531;23408572:23408621;23408646:23408695	raps;wdb
chrX	5583402	5584665	PEAK	16	5583402:5583451;5583468:5583517;5583534:5583583;5583598:5583647;5583726:5583775;5583798:5583847;5583858:5583907;5583924:5583973;5583990:5584039;5584062:5584111;5584122:5584171;5584188:5584237;5584260:5584309;5584460:5584509;5584518:5584567;5584616:5584665	CG3160;cv
chr2R	12073277	12074507	PEAK	13	12073277:12073326;12073403:12073452;12073475:12073524;12073733:12073782;12073874:12073923;12073940:12073989;12073996:12074045;12074072:12074121;12074136:12074185;12074196:12074245;12074332:12074381;12074392:12074441;12074458:12074507	clu;CG8441
chr2R	9370017	9371395	PEAK	16	9370017:9370066;9370083:9370132;9370155:9370204;9370347:9370396;9370479:9370528;9370545:9370594;9370611:9370660;9370685:9370734;9370809:9370858;9370877:9370926;9370947:9370996;9371007:9371056;9371081:9371130;9371145:9371194;9371274:9371323;9371346:9371395	arr
chr3L	1545620	1545867	PEAK	4	1545620:1545669;1545688:1545737;1545758:1545807;1545818:1545867	CG32313;Cct1
chr3L	3178369	3179550	PEAK	16	3178369:3178418;3178443:3178492;3178507:3178556;3178569:3178618;3178641:3178690;3178699:3178748;3178771:3178820;3178907:3178956;3178973:3179022;3179037:3179086;3179095:3179144;3179161:3179210;3179233:3179282;3179293:3179342;3179425:3179474;3179501:3179550	CG14964;Girdin
chr2R	5985532	5988189	PEAK	33	5985532:5985581;5985606:5985655;5985732:5985781;5985800:5985849;5985866:5985915;5985992:5986041;5986068:5986117;5986130:5986179;5986190:5986239;5986262:5986311;5986332:5986381;5986464:5986513;5986530:5986579;5986586:5986635;5986652:5986701;5986726:5986775;5986794:5986843;5986916:5986965;5986982:5987031;5987050:5987099;5987124:5987173;5987182:5987231;5987256:5987305;5987386:5987435;5987446:5987495…	14-3-3zeta
chr3R	1192920	1193701	PEAK	8	1192920:1192969;1192986:1193035;1193052:1193101;1193390:1193439;1193452:1193501;1193518:1193567;1193580:1193629;1193652:1193701	Cerk
chrX	7831594	7832321	PEAK	8	7831594:7831643;7831652:7831701;7831720:7831769;7831786:7831835;7831852:7831901;7831918:7831967;7832142:7832191;7832272:7832321	NA
chr2R	18099625	18101319	PEAK	18	18099625:18099674;18099761:18099810;18099825:18099874;18099893:18099942;18100021:18100070;18100083:18100132;18100152:18100201;18100218:18100267;18100288:18100337;18100356:18100405;18100488:18100537;18100554:18100603;18100610:18100659;18100678:18100727;18101006:18101055;18101138:18101187;18101204:18101253;18101270:18101319	ari-2
chrX	12658500	12659281	PEAK	6	12658500:12658549;12658832:12658881;12658969:12659018;12659092:12659141;12659160:12659209;12659232:12659281	CG3812
chr3R	18191379	18194329	PEAK	32	18191379:18191428;18191441:18191490;18191513:18191562;18191577:18191626;18191641:18191690;18191771:18191820;18191838:18191887;18191910:18191959;18191972:18192021;18192042:18192091;18192104:18192153;18192166:18192215;18192500:18192549;18192562:18192611;18192628:18192677;18192958:18193007;18193032:18193081;18193090:18193139;18193228:18193277;18193290:18193339;18193354:18193403;18193428:18193477;181…	PyK;CG5382;CG5380
chr2R	17048609	17049904	PEAK	15	17048609:17048658;17048673:17048722;17048741:17048790;17048801:17048850;17048935:17048984;17048997:17049046;17049067:17049116;17049197:17049246;17049393:17049442;17049461:17049510;17049531:17049580;17049599:17049648;17049657:17049706;17049731:17049780;17049855:17049904	NA
chr2R	17409589	17411584	PEAK	17	17409589:17409638;17409649:17409698;17409715:17409764;17409853:17409902;17409987:17410036;17410045:17410094;17410119:17410168;17410185:17410234;17410375:17410424;17410441:17410490;17410773:17410822;17410845:17410894;17410907:17410956;17410969:17411018;17411241:17411290;17411403:17411452;17411535:17411584	CG30289;Egfr
chr2R	12474098	12476061	PEAK	22	12474098:12474147;12474236:12474285;12474296:12474345;12474436:12474485;12474502:12474551;12474570:12474619;12474636:12474685;12474692:12474741;12474966:12475015;12475022:12475071;12475088:12475137;12475158:12475207;12475362:12475411;12475426:12475475;12475486:12475535;12475558:12475607;12475618:12475667;12475684:12475733;12475814:12475863;12475884:12475933;12475956:12476005;12476012:12476061	NA
chrX	13516615	13519970	PEAK	30	13516615:13516664;13516679:13516728;13517019:13517068;13517079:13517128;13517141:13517190;13517217:13517266;13517349:13517398;13517407:13517456;13517547:13517596;13517603:13517652;13517679:13517728;13517737:13517786;13518065:13518114;13518133:13518182;13518271:13518320;13518337:13518386;13518405:13518454;13518529:13518578;13518666:13518715;13518728:13518777;13518794:13518843;13518862:13518911;135…	CG2691;NFAT
chr3R	6521879	6523179	PEAK	18	6521879:6521928;6522003:6522052;6522073:6522122;6522142:6522191;6522202:6522251;6522272:6522321;6522340:6522389;6522398:6522447;6522472:6522521;6522530:6522579;6522604:6522653;6522736:6522785;6522794:6522843;6522866:6522915;6522930:6522979;6522998:6523047;6523060:6523109;6523130:6523179	pug;CG14683
chr2R	6308675	6309904	PEAK	13	6308675:6308724;6308737:6308786;6308799:6308848;6308937:6308986;6309135:6309184;6309195:6309244;6309263:6309312;6309401:6309450;6309463:6309512;6309533:6309582;6309591:6309640;6309657:6309706;6309855:6309904	CG33474;CG11825
chr3L	1567452	1569283	PEAK	19	1567452:1567501;1567582:1567631;1567656:1567705;1567714:1567763;1567852:1567901;1567920:1567969;1568250:1568299;1568382:1568431;1568446:1568495;1568512:1568561;1568574:1568623;1568638:1568687;1568712:1568761;1568772:1568821;1568901:1568950;1568976:1569025;1569038:1569087;1569102:1569151;1569234:1569283	CG12004;CG7879
chr3L	223546	225509	PEAK	21	223546:223595;223612:223661;223676:223725;223806:223855;223873:223922;223941:223990;224005:224054;224069:224118;224137:224186;224203:224252;224263:224312;224594:224643;224660:224709;224926:224975;224998:225047;225060:225109;225122:225171;225196:225245;225260:225309;225392:225441;225460:225509	pyx;CG33229
chrX	2038511	2040731	PEAK	21	2038511:2038560;2038645:2038694;2038705:2038754;2038973:2039022;2039031:2039080;2039098:2039147;2039168:2039217;2039236:2039285;2039368:2039417;2039434:2039483;2039696:2039745;2039830:2039879;2039894:2039943;2039964:2040013;2040090:2040139;2040158:2040207;2040226:2040275;2040286:2040335;2040552:2040601;2040620:2040669;2040682:2040731	Pgd
chrX	18541452	18542419	PEAK	14	18541452:18541501;18541520:18541569;18541578:18541627;18541646:18541695;18541710:18541759;18541784:18541833;18541842:18541891;18541976:18542025;18542044:18542093;18542106:18542155;18542178:18542227;18542244:18542293;18542312:18542361;18542370:18542419	Rip11;CG6540
chr2R	7528017	7528936	PEAK	12	7528017:7528066;7528143:7528192;7528213:7528262;7528277:7528326;7528341:7528390;7528409:7528458;7528481:7528530;7528609:7528658;7528672:7528721;7528750:7528799;7528812:7528861;7528887:7528936	CG9005
chr3L	9403954	9404463	PEAK	4	9403954:9404003;9404087:9404136;9404159:9404208;9404414:9404463	CG4022;CG3689
chr3R	1194240	1195318	PEAK	12	1194240:1194289;1194306:1194355;1194378:1194427;1194446:1194495;1194504:1194553;1194579:1194628;1194908:1194957;1195015:1195064;1195071:1195120;1195147:1195196;1195209:1195258;1195269:1195318	Cerk;CG34277;CG31542
chr2R	5464570	5465277	PEAK	9	5464570:5464619;5464630:5464679;5464766:5464815;5464832:5464881;5464898:5464947;5464970:5465019;5465034:5465083;5465102:5465151;5465228:5465277	CG1814;Not1
chr2L	2992438	2993209	PEAK	8	2992438:2992487;2992764:2992813;2992836:2992885;2992900:2992949;2992964:2993013;2993030:2993079;2993098:2993147;2993160:2993209	CG3558;okr
chr3R	17456009	17457502	PEAK	17	17456009:17456058;17456071:17456120;17456403:17456452;17456463:17456512;17456529:17456578;17456595:17456644;17456671:17456720;17456737:17456786;17456799:17456848;17456867:17456916;17456925:17456974;17457129:17457178;17457191:17457240;17457255:17457304;17457331:17457380;17457395:17457444;17457453:17457502	NA
chrX	15688899	15690597	PEAK	23	15688899:15688948;15688965:15689014;15689031:15689080;15689097:15689146;15689163:15689212;15689221:15689270;15689286:15689335;15689358:15689407;15689554:15689603;15689624:15689673;15689686:15689735;15689750:15689799;15689822:15689871;15689888:15689937;15689950:15689999;15690016:15690065;15690080:15690129;15690210:15690259;15690276:15690325;15690342:15690391;15690412:15690461;15690474:15690523;156…	CG8974
chr3L	21872375	21873789	PEAK	18	21872375:21872424;21872439:21872488;21872571:21872620;21872637:21872686;21872705:21872754;21872767:21872816;21872843:21872892;21872903:21872952;21872975:21873024;21873107:21873156;21873170:21873219;21873278:21873327;21873336:21873385;21873406:21873455;21873474:21873523;21873534:21873583;21873666:21873715;21873740:21873789	mub
chr3R	10123768	10124011	PEAK	4	10123768:10123817;10123832:10123881;10123900:10123949;10123962:10124011	CG12207
chr2R	15335589	15340603	PEAK	47	15335589:15335638;15335657:15335706;15335725:15335774;15335991:15336040;15336183:15336232;15336255:15336304;15336313:15336362;15336385:15336434;15336519:15336568;15336579:15336628;15336643:15336692;15336717:15336766;15336781:15336830;15336845:15336894;15336973:15337022;15337309:15337358;15337439:15337488;15337571:15337620;15337635:15337684;15337699:15337748;15337773:15337822;15337901:15337950;153…	betaTub56D;CG7744
chr3L	15091661	15092896	PEAK	15	15091661:15091710;15091857:15091906;15091927:15091976;15091995:15092044;15092053:15092102;15092127:15092176;15092187:15092236;15092319:15092368;15092381:15092430;15092457:15092506;15092523:15092572;15092579:15092628;15092645:15092694;15092721:15092770;15092847:15092896	CTPsyn
chr2L	20428422	20429719	PEAK	15	20428422:20428471;20428486:20428535;20428554:20428603;20428688:20428737;20428752:20428801;20428814:20428863;20428878:20428927;20429010:20429059;20429078:20429127;20429150:20429199;20429340:20429389;20429408:20429457;20429538:20429587;20429612:20429661;20429670:20429719	CG31688
chrX	11686141	11687570	PEAK	18	11686141:11686190;11686207:11686256;11686275:11686324;11686339:11686388;11686399:11686448;11686473:11686522;11686529:11686578;11686595:11686644;11686663:11686712;11686929:11686978;11687001:11687050;11687126:11687175;11687187:11687236;11687257:11687306;11687315:11687364;11687381:11687430;11687447:11687496;11687521:11687570	CkIIbeta
chr2R	18157483	18157999	PEAK	7	18157483:18157532;18157616:18157665;18157680:18157729;18157746:18157795;18157812:18157861;18157888:18157937;18157950:18157999	dve
chr2R	17967438	17968690	PEAK	15	17967438:17967487;17967504:17967553;17967640:17967689;17967706:17967755;17967768:17967817;17967834:17967883;17967902:17967951;17968098:17968147;17968174:17968223;17968230:17968279;17968306:17968355;17968380:17968429;17968439:17968488;17968571:17968620;17968641:17968690	Synj
chr2L	6049784	6050025	PEAK	4	6049784:6049833;6049852:6049901;6049918:6049967;6049976:6050025	NA
chr2R	15114934	15118946	PEAK	46	15114934:15114983;15115058:15115107;15115126:15115175;15115198:15115247;15115392:15115441;15115524:15115573;15115586:15115635;15115658:15115707;15115718:15115767;15115784:15115833;15115854:15115903;15115982:15116031;15116050:15116099;15116114:15116163;15116186:15116235;15116254:15116303;15116318:15116367;15116454:15116503;15116514:15116563;15116650:15116699;15116974:15117023;15117038:15117087;151…	CG7137;cora
chr2R	12466089	12468740	PEAK	29	12466089:12466138;12466362:12466411;12466487:12466536;12466550:12466599;12466617:12466666;12466683:12466732;12466755:12466804;12466815:12466864;12466953:12467002;12467017:12467066;12467088:12467137;12467144:12467193;12467210:12467259;12467494:12467543;12467556:12467605;12467616:12467665;12467682:12467731;12467754:12467803;12467890:12467939;12467946:12467995;12468032:12468081;12468088:12468137;124…	Cdk4
chr3L	8597272	8597521	PEAK	4	8597272:8597321;8597336:8597385;8597410:8597459;8597472:8597521	CG6282;CG5989
chr3R	25703110	25703762	PEAK	9	25703110:25703159;25703244:25703293;25703314:25703363;25703374:25703423;25703440:25703489;25703514:25703563;25703576:25703625;25703641:25703690;25703713:25703762	CG31038
chr2R	14021823	14023405	PEAK	20	14021823:14021872;14021889:14021938;14021959:14022008;14022083:14022132;14022149:14022198;14022215:14022264;14022289:14022338;14022347:14022396;14022413:14022462;14022564:14022613;14022630:14022679;14022686:14022735;14022762:14022811;14022828:14022877;14022894:14022943;14023020:14023069;14023092:14023141;14023150:14023199;14023218:14023267;14023356:14023405	Pcl;Hsf
chrX	2028235	2037042	PEAK	107	2028235:2028284;2028307:2028356;2028437:2028486;2028501:2028550;2028569:2028618;2028697:2028746;2028966:2029015;2029044:2029093;2029108:2029157;2029170:2029219;2029236:2029285;2029302:2029351;2029366:2029415;2029440:2029489;2029504:2029553;2029566:2029615;2029630:2029679;2029770:2029819;2029894:2029943;2029968:2030017;2030035:2030084;2030101:2030150;2030167:2030216;2030233:2030282;2030289:2030338…	ph-p;CG3835
chr3R	3012236	3013360	PEAK	12	3012236:3012285;3012300:3012349;3012362:3012411;3012426:3012475;3012501:3012550;3012575:3012624;3012709:3012758;3012775:3012824;3012831:3012880;3012897:3012946;3013237:3013286;3013311:3013360	lap;CG10055
chrX	5641126	5641841	PEAK	11	5641126:5641175;5641190:5641239;5641256:5641305;5641322:5641371;5641394:5641443;5641458:5641507;5641526:5641575;5641586:5641635;5641654:5641703;5641726:5641775;5641792:5641841	CG4078;IntS6
chr3L	14754870	14755445	PEAK	4	14754870:14754919;14755206:14755255;14755270:14755319;14755396:14755445	CG9384;CG33260
chrX	13298801	13300404	PEAK	19	13298801:13298850;13298865:13298914;13298929:13298978;13298995:13299044;13299067:13299116;13299195:13299244;13299266:13299315;13299326:13299375;13299398:13299447;13299458:13299507;13299524:13299573;13299590:13299639;13299658:13299707;13299759:13299808;13300091:13300140;13300149:13300198;13300215:13300264;13300279:13300328;13300355:13300404	GstT4
chrX	18400567	18401606	PEAK	14	18400567:18400616;18400633:18400682;18400769:18400818;18400841:18400890;18400903:18400952;18400969:18401018;18401037:18401086;18401097:18401146;18401167:18401216;18401227:18401276;18401297:18401346;18401369:18401418;18401495:18401544;18401557:18401606	NA
chr3L	16772382	16773610	PEAK	17	16772382:16772431;16772448:16772497;16772510:16772559;16772580:16772629;16772706:16772755;16772774:16772823;16772836:16772885;16772908:16772957;16772968:16773017;16773038:16773087;16773100:16773149;16773240:16773289;16773307:16773356;16773373:16773422;16773431:16773480;16773499:16773548;16773561:16773610	CG9705;CG13025
chr3R	20456118	20457093	PEAK	14	20456118:20456167;20456184:20456233;20456246:20456295;20456312:20456361;20456382:20456431;20456448:20456497;20456510:20456559;20456644:20456693;20456716:20456765;20456774:20456823;20456840:20456889;20456914:20456963;20456978:20457027;20457044:20457093	atl;Wsck
chr2L	20918043	20919356	PEAK	15	20918043:20918092;20918111:20918160;20918185:20918234;20918245:20918294;20918317:20918366;20918375:20918424;20918515:20918564;20918575:20918624;20918843:20918892;20918901:20918950;20919043:20919092;20919107:20919156;20919173:20919222;20919231:20919280;20919307:20919356	sky;CG43739
chrX	13265014	13268504	PEAK	41	13265014:13265063;13265138:13265187;13265242:13265291;13265366:13265415;13265522:13265571;13265592:13265641;13265658:13265707;13265716:13265765;13265782:13265831;13265922:13265971;13265988:13266037;13266054:13266103;13266146:13266195;13266208:13266257;13266280:13266329;13266342:13266391;13266411:13266460;13266481:13266530;13266537:13266586;13266739:13266788;13266869:13266918;13266943:13266992;132…	CG1640
chr2R	6324758	6325336	PEAK	8	6324758:6324807;6324834:6324883;6324900:6324949;6324962:6325011;6325029:6325078;6325091:6325140;6325229:6325278;6325287:6325336	Galphao;CG12895
chrX	13714474	13718511	PEAK	47	13714474:13714523;13714532:13714581;13714598:13714647;13714670:13714719;13714738:13714787;13714798:13714847;13714870:13714919;13714936:13714985;13715000:13715049;13715152:13715201;13715212:13715261;13715278:13715327;13715350:13715399;13715412:13715461;13715618:13715667;13715686:13715735;13715750:13715799;13715882:13715931;13715952:13716001;13716014:13716063;13716080:13716129;13716350:13716399;137…	Clic;Nup93-1
chrX	10367308	10367949	PEAK	6	10367308:10367357;10367440:10367489;10367512:10367561;10367576:10367625;10367702:10367751;10367900:10367949	nocte;CG2889
chr3R	8836593	8837888	PEAK	14	8836593:8836642;8836725:8836774;8836857:8836906;8836991:8837040;8837113:8837162;8837188:8837237;8837246:8837295;8837312:8837361;8837382:8837431;8837448:8837497;8837512:8837561;8837582:8837631;8837641:8837690;8837839:8837888	CG8031;CtBP
chr2R	8884609	8885862	PEAK	12	8884609:8884658;8884677:8884726;8884957:8885006;8885015:8885064;8885081:8885130;8885155:8885204;8885221:8885270;8885353:8885402;8885411:8885460;8885615:8885664;8885677:8885726;8885813:8885862	Su(z)2
chr3R	303562	304001	PEAK	7	303562:303611;303624:303673;303686:303735;303752:303801;303820:303869;303888:303937;303952:304001	NA
chrX	9002535	9004292	PEAK	14	9002535:9002584;9002857:9002906;9003121:9003170;9003187:9003236;9003253:9003302;9003329:9003378;9003459:9003508;9003527:9003576;9003787:9003836;9003913:9003962;9003985:9004034;9004055:9004104;9004181:9004230;9004243:9004292	AP-1gamma
chrX	2682484	2684750	PEAK	23	2682484:2682533;2682550:2682599;2682618:2682667;2682686:2682735;2682754:2682803;2682816:2682865;2682888:2682937;2682949:2682998;2683087:2683136;2683209:2683258;2683279:2683328;2683349:2683398;2683437:2683486;2683701:2683750;2683763:2683812;2683831:2683880;2683981:2684030;2684049:2684098;2684117:2684166;2684183:2684232;2684509:2684558;2684569:2684618;2684701:2684750	CG32795
chr2L	7826376	7827881	PEAK	19	7826376:7826425;7826442:7826491;7826512:7826561;7826574:7826623;7826644:7826693;7826908:7826957;7826976:7827025;7827036:7827085;7827108:7827157;7827170:7827219;7827234:7827283;7827300:7827349;7827432:7827481;7827500:7827549;7827566:7827615;7827634:7827683;7827702:7827751;7827764:7827813;7827832:7827881	mts;Rack1
chr3L	18861920	18862704	PEAK	4	18861920:18861969;18862051:18862100;18862391:18862440;18862655:18862704	CG6852
chr2R	8883357	8884262	PEAK	6	8883357:8883406;8883553:8883602;8883687:8883736;8883957:8884006;8884089:8884138;8884213:8884262	Su(z)2
chr2L	7812152	7812448	PEAK	4	7812152:7812201;7812277:7812326;7812343:7812392;7812399:7812448	NA
chr2L	2491764	2493926	PEAK	19	2491764:2491813;2491830:2491879;2491902:2491951;2491962:2492011;2492036:2492085;2492168:2492217;2492232:2492281;2492490:2492539;2492556:2492605;2492760:2492809;2492824:2492873;2492892:2492941;2493084:2493133;2493222:2493271;2493282:2493331;2493479:2493528;2493545:2493594;2493619:2493668;2493877:2493926	Slh;oaf
chrX	4976254	4981743	PEAK	68	4976254:4976303;4976318:4976367;4976378:4976427;4976462:4976511;4976588:4976637;4976654:4976703;4976721:4976770;4976783:4976832;4976851:4976900;4976919:4976968;4976991:4977040;4977049:4977098;4977119:4977168;4977228:4977277;4977294:4977343;4977351:4977400;4977489:4977538;4977549:4977598;4977615:4977664;4977683:4977732;4977747:4977796;4977817:4977866;4977889:4977938;4978087:4978136;4978237:4978286…	rg;CG15465;CG32767
chr3R	6710995	6715549	PEAK	55	6710995:6711044;6711057:6711106;6711117:6711166;6711253:6711302;6711323:6711372;6711383:6711432;6711457:6711506;6711519:6711568;6711651:6711700;6711715:6711764;6711779:6711828;6711845:6711894;6711909:6711958;6711975:6712024;6712173:6712222;6712243:6712292;6712507:6712556;6712579:6712628;6712710:6712759;6712768:6712817;6712834:6712883;6712900:6712949;6712968:6713017;6713060:6713109;6713126:6713175…	Leash;Adk3;CG14696
chr3L	7374399	7376608	PEAK	21	7374399:7374448;7374487:7374536;7374555:7374604;7374623:7374672;7374891:7374940;7374957:7375006;7375013:7375062;7375079:7375128;7375145:7375194;7375355:7375404;7375419:7375468;7375683:7375732;7375827:7375876;7375891:7375940;7375967:7376016;7376023:7376072;7376089:7376138;7376159:7376208;7376353:7376402;7376487:7376536;7376559:7376608	SMSr;smid
chr2L	2999134	3000045	PEAK	12	2999134:2999183;2999196:2999245;2999262:2999311;2999328:2999377;2999460:2999509;2999526:2999575;2999658:2999707;2999732:2999781;2999790:2999839;2999860:2999909;2999922:2999971;2999996:3000045	CG17265
chr3R	23525895	23526280	PEAK	5	23525895:23525944;23525969:23526018;23526101:23526150;23526161:23526210;23526231:23526280	ALiX;btz
chrX	10489294	10490208	PEAK	13	10489294:10489343;10489366:10489415;10489428:10489477;10489498:10489547;10489555:10489604;10489689:10489738;10489759:10489808;10489829:10489878;10489887:10489936;10489951:10490000;10490023:10490072;10490085:10490134;10490159:10490208	Hmr;CG2124
chrX	18539537	18541066	PEAK	20	18539537:18539586;18539659:18539708;18539733:18539782;18539791:18539840;18539884:18539933;18539961:18540010;18540019:18540068;18540155:18540204;18540219:18540268;18540283:18540332;18540423:18540472;18540489:18540538;18540547:18540596;18540623:18540672;18540681:18540730;18540745:18540794;18540815:18540864;18540879:18540928;18540943:18540992;18541017:18541066	NA
chr3L	4134029	4136414	PEAK	24	4134029:4134078;4134350:4134399;4134490:4134539;4134554:4134603;4134620:4134669;4134688:4134737;4134746:4134795;4134812:4134861;4134884:4134933;4135012:4135061;4135076:4135125;4135150:4135199;4135210:4135259;4135282:4135331;4135342:4135391;4135414:4135463;4135540:4135589;4135736:4135785;4135808:4135857;4135874:4135923;4135938:4135987;4136074:4136123;4136138:4136187;4136365:4136414	RfC4;ens
chr2R	16942879	16945896	PEAK	35	16942879:16942928;16942945:16942994;16943143:16943192;16943211:16943260;16943347:16943396;16943407:16943456;16943471:16943520;16943543:16943592;16943609:16943658;16943671:16943720;16943867:16943916;16943933:16943982;16943999:16944048;16944069:16944118;16944139:16944188;16944265:16944314;16944337:16944386;16944401:16944450;16944461:16944510;16944527:16944576;16944597:16944646;16944729:16944778;169…	cpa;shg
chr3L	26748	27660	PEAK	12	26748:26797;26822:26871;26880:26929;26948:26997;27082:27131;27144:27193;27214:27263;27282:27331;27342:27391;27410:27459;27482:27531;27611:27660	NA
chr3L	9671986	9672756	PEAK	7	9671986:9672035;9672050:9672099;9672179:9672228;9672245:9672294;9672317:9672366;9672379:9672428;9672707:9672756	fry;CG16717
chrX	7950450	7953742	PEAK	39	7950450:7950499;7950522:7950571;7950588:7950637;7950654:7950703;7950847:7950896;7950917:7950966;7951048:7951097;7951116:7951165;7951184:7951233;7951248:7951297;7951326:7951375;7951386:7951435;7951456:7951505;7951516:7951565;7951584:7951633;7951650:7951699;7951786:7951835;7951852:7951901;7951916:7951965;7951986:7952035;7952044:7952093;7952110:7952159;7952182:7952231;7952244:7952293;7952316:7952365…	fs(1)h
chr3R	19930816	19932573	PEAK	22	19930816:19930865;19930876:19930925;19931012:19931061;19931074:19931123;19931142:19931191;19931212:19931261;19931270:19931319;19931340:19931389;19931410:19931459;19931470:19931519;19931540:19931589;19931608:19931657;19931738:19931787;19931804:19931853;19931870:19931919;19932062:19932111;19932128:19932177;19932197:19932246;19932268:19932317;19932326:19932375;19932462:19932511;19932524:19932573	Syx1A
chr3R	5164285	5169962	PEAK	72	5164285:5164334;5164343:5164392;5164417:5164466;5164473:5164522;5164615:5164664;5164679:5164728;5164747:5164796;5164809:5164858;5164873:5164922;5164941:5164990;5165007:5165056;5165073:5165122;5165143:5165192;5165201:5165250;5165335:5165384;5165407:5165456;5165469:5165518;5165539:5165588;5165605:5165654;5165669:5165718;5165729:5165778;5165793:5165842;5165878:5165927;5165944:5165993;5166074:5166123…	CG45050
chr3R	5592868	5593843	PEAK	8	5592868:5592917;5592940:5592989;5593132:5593181;5593206:5593255;5593536:5593585;5593668:5593717;5593732:5593781;5593794:5593843	CG8481;MED6
chr3R	23405721	23406422	PEAK	6	23405721:23405770;23405789:23405838;23405879:23405928;23405977:23406026;23406307:23406356;23406373:23406422	NA
chrX	16492283	16493844	PEAK	18	16492283:16492332;16492343:16492392;16492669:16492718;16492737:16492786;16492801:16492850;16492871:16492920;16492939:16492988;16493005:16493054;16493073:16493122;16493137:16493186;16493197:16493246;16493335:16493384;16493461:16493510;16493533:16493582;16493603:16493652;16493659:16493708;16493733:16493782;16493795:16493844	CG9784;Nup153
chr3R	12011866	12012773	PEAK	12	12011866:12011915;12011940:12011989;12012006:12012055;12012134:12012183;12012202:12012251;12012262:12012311;12012330:12012379;12012402:12012451;12012462:12012511;12012534:12012583;12012596:12012645;12012724:12012773	sra;Bin1
chr2R	18525707	18526804	PEAK	10	18525707:18525756;18525833:18525882;18525905:18525954;18526031:18526080;18526099:18526148;18526227:18526276;18526295:18526344;18526365:18526414;18526563:18526612;18526755:18526804	bonsai;Cdk9
chr3R	20414597	20416123	PEAK	18	20414597:20414646;20414669:20414718;20414731:20414780;20414799:20414848;20414857:20414906;20414927:20414976;20415059:20415108;20415128:20415177;20415388:20415437;20415458:20415507;20415547:20415596;20415613:20415662;20415669:20415718;20415801:20415850;20415875:20415924;20415935:20415984;20416002:20416051;20416074:20416123	mld
chrX	10368568	10369145	PEAK	5	10368568:10368617;10368758:10368807;10368830:10368879;10369022:10369071;10369096:10369145	nocte;CG2889
chr3R	23524083	23525488	PEAK	10	23524083:23524132;23524153:23524202;23524211:23524260;23524475:23524524;23524743:23524792;23525043:23525092;23525103:23525152;23525201:23525250;23525369:23525418;23525439:23525488	ALiX
chrX	1903161	1905066	PEAK	18	1903161:1903210;1903357:1903406;1903433:1903482;1903499:1903548;1903565:1903614;1903627:1903676;1903687:1903736;1903759:1903808;1903819:1903868;1903893:1903942;1904027:1904076;1904155:1904204;1904413:1904462;1904485:1904534;1904549:1904598;1904613:1904662;1904949:1904998;1905017:1905066	east;CG4406
chrX	16336156	16336471	PEAK	4	16336156:16336205;16336220:16336269;16336282:16336331;16336422:16336471	NA
chr3L	10653813	10656663	PEAK	30	10653813:10653862;10653869:10653918;10653944:10653993;10654068:10654117;10654134:10654183;10654270:10654319;10654332:10654381;10654412:10654461;10654540:10654589;10654606:10654655;10654672:10654721;10654804:10654853;10654878:10654927;10654940:10654989;10655010:10655059;10655070:10655119;10655208:10655257;10655340:10655389;10655604:10655653;10655670:10655719;10655728:10655777;10655860:10655909;106…	CG32066;CG32068;CG8003
chr3L	1569698	1570073	PEAK	5	1569698:1569747;1569760:1569809;1569826:1569875;1569964:1570013;1570024:1570073	NA
chr3R	14484991	14485640	PEAK	9	14484991:14485040;14485057:14485106;14485123:14485172;14485199:14485248;14485255:14485304;14485327:14485376;14485453:14485502;14485521:14485570;14485591:14485640	CstF-64;CG31224
chr3L	19827314	19829689	PEAK	26	19827314:19827363;19827378:19827427;19827446:19827495;19827504:19827553;19827597:19827646;19827662:19827711;19827722:19827771;19827986:19828035;19828056:19828105;19828120:19828169;19828184:19828233;19828252:19828301;19828382:19828431;19828450:19828499;19828520:19828569;19828580:19828629;19828778:19828827;19828910:19828959;19828984:19829033;19829044:19829093;19829110:19829159;19829178:19829227;198…	CG32221;trc;kto
chr2R	6315648	6318028	PEAK	27	6315648:6315697;6315712:6315761;6316042:6316091;6316118:6316167;6316176:6316225;6316240:6316289;6316382:6316431;6316438:6316487;6316514:6316563;6316574:6316623;6316644:6316693;6316704:6316753;6316840:6316889;6316909:6316958;6316986:6317035;6317060:6317109;6317124:6317173;6317184:6317233;6317316:6317365;6317390:6317439;6317520:6317569;6317581:6317630;6317647:6317696;6317787:6317836;6317845:6317894…	CG12896;RanBPM
chrX	16447470	16448448	PEAK	11	16447470:16447519;16447534:16447583;16447730:16447779;16447868:16447917;16447932:16447981;16447998:16448047;16448069:16448118;16448135:16448184;16448201:16448250;16448263:16448312;16448399:16448448	Arp2
chr3R	25702182	25702600	PEAK	5	25702182:25702231;25702327:25702376;25702423:25702472;25702485:25702534;25702551:25702600	CG31038
chr2R	3475475	3477969	PEAK	26	3475475:3475524;3475603:3475652;3475669:3475718;3475735:3475784;3475875:3475924;3475941:3475990;3475999:3476048;3476071:3476120;3476139:3476188;3476337:3476386;3476401:3476450;3476467:3476516;3476531:3476580;3476593:3476642;3476791:3476840;3477127:3477176;3477253:3477302;3477325:3477374;3477393:3477442;3477459:3477508;3477523:3477572;3477582:3477631;3477714:3477763;3477790:3477839;3477852:3477901…	CG1360;scra
chrX	13268857	13269505	PEAK	10	13268857:13268906;13268923:13268972;13268995:13269044;13269058:13269107;13269122:13269171;13269188:13269237;13269258:13269307;13269322:13269371;13269386:13269435;13269456:13269505	NA
chr2R	6009702	6012264	PEAK	28	6009702:6009751;6009834:6009883;6009910:6009959;6009966:6010015;6010036:6010085;6010106:6010155;6010165:6010214;6010299:6010348;6010365:6010414;6010433:6010482;6010503:6010552;6010827:6010876;6010893:6010942;6010963:6011012;6011031:6011080;6011089:6011138;6011223:6011272;6011293:6011342;6011353:6011402;6011423:6011472;6011493:6011542;6011555:6011604;6011689:6011738;6011757:6011806;6011881:6011930…	gem;Ccs
chrX	5639924	5640767	PEAK	11	5639924:5639973;5640050:5640099;5640123:5640172;5640187:5640236;5640245:5640294;5640319:5640368;5640383:5640432;5640453:5640502;5640509:5640558;5640641:5640690;5640718:5640767	IntS6
chrX	10635365	10637859	PEAK	28	10635365:10635414;10635603:10635652;10635665:10635714;10635727:10635776;10635791:10635840;10635857:10635906;10635923:10635972;10635992:10636041;10636058:10636107;10636122:10636171;10636254:10636303;10636326:10636375;10636388:10636437;10636454:10636503;10636518:10636567;10636590:10636639;10636650:10636699;10636724:10636773;10636853:10636902;10636979:10637028;10637243:10637292;10637309:10637358;106…	NA
chrX	10623619	10624132	PEAK	7	10623619:10623668;10623755:10623804;10623817:10623866;10623891:10623940;10623949:10623998;10624017:10624066;10624083:10624132	NA
chr3R	1076458	1077037	PEAK	9	1076458:1076507;1076520:1076569;1076590:1076639;1076654:1076703;1076724:1076773;1076790:1076839;1076856:1076905;1076914:1076963;1076988:1077037	CG12163
chr3R	5594188	5594435	PEAK	4	5594188:5594237;5594254:5594303;5594320:5594369;5594386:5594435	MED6
chr2R	12913974	12915743	PEAK	22	12913974:12914023;12914042:12914091;12914100:12914149;12914174:12914223;12914232:12914281;12914298:12914347;12914436:12914485;12914503:12914552;12914565:12914614;12914629:12914678;12914695:12914744;12914761:12914810;12914963:12915012;12915099:12915148;12915157:12915206;12915231:12915280;12915355:12915404;12915429:12915478;12915495:12915544;12915553:12915602;12915618:12915667;12915694:12915743	RhoGEF2
chr2R	6310587	6311359	PEAK	10	6310587:6310636;6310646:6310695;6310780:6310829;6310852:6310901;6310916:6310965;6310986:6311035;6311042:6311091;6311108:6311157;6311242:6311291;6311310:6311359	CG11825
chr2R	8056299	8057070	PEAK	11	8056299:8056348;8056361:8056410;8056429:8056478;8056491:8056540;8056559:8056608;8056621:8056670;8056753:8056802;8056819:8056868;8056891:8056940;8056953:8057002;8057021:8057070	Oda;SmD3
chr2L	19791296	19792737	PEAK	14	19791296:19791345;19791371:19791420;19791701:19791750;19791757:19791806;19791831:19791880;19791899:19791948;19791957:19792006;19792097:19792146;19792153:19792202;19792229:19792278;19792291:19792340;19792486:19792535;19792624:19792673;19792688:19792737	CG10466;CdGAPr
chrX	6649599	6649914	PEAK	5	6649599:6649648;6649669:6649718;6649729:6649778;6649795:6649844;6649865:6649914	CG14438
chrX	11574163	11574608	PEAK	6	11574163:11574212;11574239:11574288;11574295:11574344;11574371:11574420;11574433:11574482;11574559:11574608	NA
chrX	1936170	1937073	PEAK	12	1936170:1936219;1936234:1936283;1936300:1936349;1936366:1936415;1936432:1936481;1936492:1936541;1936558:1936607;1936624:1936673;1936698:1936747;1936756:1936805;1936894:1936943;1937024:1937073	CG4313;Actn;usp
chr3R	4134168	4134637	PEAK	6	4134168:4134217;4134292:4134341;4134364:4134413;4134424:4134473;4134496:4134545;4134588:4134637	tex
chr3L	7150366	7151020	PEAK	9	7150366:7150415;7150448:7150497;7150514:7150563;7150574:7150623;7150648:7150697;7150715:7150764;7150775:7150824;7150911:7150960;7150971:7151020	CG8620;corn
chr3R	20098204	20098914	PEAK	6	20098204:20098253;20098330:20098379;20098464:20098513;20098526:20098575;20098600:20098649;20098865:20098914	Orct2
chrX	5642254	5643485	PEAK	15	5642254:5642303;5642314:5642363;5642382:5642431;5642448:5642497;5642512:5642561;5642576:5642625;5642642:5642691;5642716:5642765;5642842:5642891;5642906:5642955;5643040:5643089;5643240:5643289;5643306:5643355;5643368:5643417;5643436:5643485	CG4078
chr3R	17960525	17961295	PEAK	9	17960525:17960574;17960581:17960630;17960657:17960706;17960713:17960762;17960779:17960828;17960849:17960898;17960977:17961026;17961052:17961101;17961246:17961295	NA
chr2L	2752546	2755310	PEAK	31	2752546:2752595;2752618:2752667;2752680:2752729;2752746:2752795;2752810:2752859;2752942:2752991;2753206:2753255;2753280:2753329;2753610:2753659;2753668:2753717;2753734:2753783;2753800:2753849;2753874:2753923;2753997:2754046;2754069:2754118;2754129:2754178;2754205:2754254;2754271:2754320;2754327:2754376;2754393:2754442;2754535:2754584;2754605:2754654;2754677:2754726;2754733:2754782;2754805:2754854…	Bacc;Pgk
chrX	16333972	16335611	PEAK	12	16333972:16334021;16334104:16334153;16334438:16334487;16334504:16334553;16334574:16334623;16334640:16334689;16334970:16335019;16335028:16335077;16335358:16335407;16335424:16335473;16335490:16335539;16335562:16335611	rngo;CG9947
chrX	15376136	15377388	PEAK	17	15376136:15376185;15376202:15376251;15376266:15376315;15376331:15376380;15376393:15376442;15376466:15376515;15376526:15376575;15376592:15376641;15376662:15376711;15376790:15376839;15376860:15376909;15376988:15377037;15377054:15377103;15377129:15377178;15377191:15377240;15377279:15377328;15377339:15377388	CG6340
chr2R	11196349	11197192	PEAK	9	11196349:11196398;11196545:11196594;11196679:11196728;11196747:11196796;11196805:11196854;11196871:11196920;11197005:11197054;11197073:11197122;11197143:11197192	Trpm
chr3L	15581137	15582378	PEAK	16	15581137:15581186;15581211:15581260;15581277:15581326;15581401:15581450;15581477:15581526;15581537:15581586;15581609:15581658;15581665:15581714;15581731:15581780;15581805:15581854;15581935:15581984;15582003:15582052;15582127:15582176;15582203:15582252;15582263:15582312;15582329:15582378	CG7656;RhoGAP71E
chr2R	6364124	6366504	PEAK	25	6364124:6364173;6364186:6364235;6364252:6364301;6364597:6364646;6364667:6364716;6364737:6364786;6364869:6364918;6364933:6364982;6364993:6365042;6365077:6365126;6365135:6365184;6365201:6365250;6365333:6365382;6365399:6365448;6365473:6365522;6365537:6365586;6365605:6365654;6365665:6365714;6365799:6365848;6365867:6365916;6365931:6365980;6365999:6366048;6366059:6366108;6366395:6366444;6366455:6366504	whd
chr3L	19887334	19890810	PEAK	37	19887334:19887383;19887594:19887643;19887658:19887707;19887730:19887779;19887860:19887909;19887920:19887969;19887988:19888037;19888060:19888109;19888122:19888171;19888422:19888471;19888488:19888537;19888562:19888611;19888626:19888675;19888686:19888735;19888754:19888803;19888824:19888873;19888980:19889029;19889054:19889103;19889112:19889161;19889186:19889235;19889252:19889301;19889316:19889365;198…	NA
chr2R	14014274	14015258	PEAK	11	14014274:14014323;14014338:14014387;14014404:14014453;14014538:14014587;14014662:14014711;14014732:14014781;14014821:14014870;14014887:14014936;14014945:14014994;14015019:14015068;14015209:14015258	Spn55B
chr3R	4877558	4883313	PEAK	63	4877558:4877607;4877690:4877739;4877762:4877811;4877828:4877877;4877886:4877935;4877952:4878001;4878018:4878067;4878084:4878133;4878152:4878201;4878220:4878269;4878290:4878339;4878421:4878470;4878487:4878536;4878549:4878598;4878621:4878670;4878687:4878736;4878743:4878792;4878883:4878932;4879007:4879056;4879141:4879190;4879209:4879258;4879279:4879328;4879345:4879394;4879675:4879724;4879871:4879920…	Kdm2
chr2R	5988538	5989155	PEAK	8	5988538:5988587;5988596:5988645;5988662:5988711;5988814:5988863;5988876:5988925;5988938:5988987;5989002:5989051;5989106:5989155	14-3-3zeta
chr3L	22400946	22401912	PEAK	11	22400946:22400995;22401090:22401139;22401154:22401203;22401220:22401269;22401286:22401335;22401418:22401467;22401484:22401533;22401552:22401601;22401691:22401740;22401807:22401856;22401863:22401912	Ten-m
chr3R	14564285	14568354	PEAK	49	14564285:14564334;14564483:14564532;14564615:14564664;14564671:14564720;14564741:14564790;14564807:14564856;14564877:14564926;14564943:14564992;14565001:14565050;14565069:14565118;14565135:14565184;14565199:14565248;14565341:14565390;14565397:14565446;14565471:14565520;14565529:14565578;14565595:14565644;14565795:14565844;14565869:14565918;14565925:14565974;14566067:14566116;14566123:14566172;145…	Mekk1
chrX	18668399	18668910	PEAK	4	18668399:18668448;18668663:18668712;18668729:18668778;18668861:18668910	CG6891;CCKLR-17D3
chr3L	3148074	3149056	PEAK	14	3148074:3148123;3148144:3148193;3148206:3148255;3148271:3148320;3148337:3148386;3148403:3148452;3148469:3148518;3148601:3148650;3148677:3148726;3148743:3148792;3148799:3148848;3148875:3148924;3148941:3148990;3149007:3149056	BtbVII;CG12082
chr3R	11795226	11799695	PEAK	46	11795226:11795275;11795296:11795345;11795354:11795403;11795424:11795473;11795494:11795543;11795554:11795603;11795886:11795935;11796022:11796071;11796080:11796129;11796146:11796195;11796480:11796529;11796542:11796591;11796614:11796663;11796680:11796729;11796740:11796789;11796814:11796863;11796876:11796925;11796940:11796989;11797010:11797059;11797144:11797193;11797470:11797519;11797538:11797587;117…	Hel89B;mor
chr3R	21296837	21297940	PEAK	15	21296837:21296886;21296971:21297020;21297027:21297076;21297093:21297142;21297161:21297210;21297225:21297274;21297293:21297342;21297357:21297406;21297433:21297482;21297489:21297538;21297565:21297614;21297695:21297744;21297763:21297812;21297823:21297872;21297891:21297940	NA
chr3R	3947961	3950064	PEAK	22	3947961:3948010;3948027:3948076;3948093:3948142;3948159:3948208;3948233:3948282;3948295:3948344;3948423:3948472;3948489:3948538;3948555:3948604;3948621:3948670;3948691:3948740;3948753:3948802;3948829:3948878;3948887:3948936;3948953:3949002;3949023:3949072;3949151:3949200;3949415:3949464;3949687:3949736;3949879:3949928;3949951:3950000;3950015:3950064	CG7878
chr3L	25007	26399	PEAK	18	25007:25056;25067:25116;25203:25252;25265:25314;25357:25406;25485:25534;25549:25598;25625:25674;25681:25730;25749:25798;25819:25868;25883:25932;26015:26064;26077:26126;26143:26192;26213:26262;26276:26325;26350:26399	NA
chr2R	5465822	5466933	PEAK	15	5465822:5465871;5465892:5465941;5465950:5465999;5466017:5466066;5466155:5466204;5466223:5466272;5466285:5466334;5466347:5466396;5466419:5466468;5466483:5466532;5466613:5466662;5466677:5466726;5466751:5466800;5466815:5466864;5466884:5466933	CG1814;Not1
chr2R	17047347	17048256	PEAK	12	17047347:17047396;17047421:17047470;17047553:17047602;17047611:17047660;17047683:17047732;17047743:17047792;17047809:17047858;17047883:17047932;17048009:17048058;17048073:17048122;17048145:17048194;17048207:17048256	CG30389
chr2R	3954874	3957619	PEAK	30	3954874:3954923;3954930:3954979;3955062:3955111;3955138:3955187;3955194:3955243;3955262:3955311;3955326:3955375;3955392:3955441;3955528:3955577;3955590:3955639;3955662:3955711;3955730:3955779;3955798:3955847;3955864:3955913;3955990:3956039;3956060:3956109;3956118:3956167;3956194:3956243;3956254:3956303;3956326:3956375;3956452:3956501;3956516:3956565;3956586:3956635;3956916:3956965;3956980:3957029…	CG17977;lig
chr3R	17202742	17204808	PEAK	18	17202742:17202791;17202810:17202859;17202878:17202927;17202946:17202995;17203138:17203187;17203212:17203261;17203278:17203327;17203338:17203387;17203402:17203451;17203476:17203525;17203572:17203621;17203695:17203744;17203761:17203810;17203893:17203942;17203959:17204008;17204159:17204208;17204423:17204472;17204759:17204808	tin;mod(mdg4)
chrX	1934900	1935805	PEAK	12	1934900:1934949;1934972:1935021;1935104:1935153;1935170:1935219;1935228:1935277;1935298:1935347;1935434:1935483;1935492:1935541;1935566:1935615;1935624:1935673;1935698:1935747;1935756:1935805	CG4313;usp
chr3R	8838582	8839577	PEAK	11	8838582:8838631;8838648:8838697;8838714:8838763;8838992:8839041;8839064:8839113;8839128:8839177;8839192:8839241;8839326:8839375;8839394:8839443;8839458:8839507;8839528:8839577	NA
chr3L	9403053	9403650	PEAK	8	9403053:9403102;9403129:9403178;9403195:9403244;9403259:9403308;9403323:9403372;9403393:9403442;9403535:9403584;9403601:9403650	CG4022;CG3689
chr3L	18614676	18615851	PEAK	12	18614676:18614725;18614744:18614793;18614870:18614919;18615211:18615260;18615277:18615326;18615408:18615457;18615480:18615529;18615540:18615589;18615610:18615659;18615678:18615727;18615742:18615791;18615802:18615851	bora;not
chr3L	15809151	15810719	PEAK	20	15809151:15809200;15809219:15809268;15809291:15809340;15809425:15809474;15809489:15809538;15809623:15809672;15809689:15809738;15809750:15809799;15809816:15809865;15809878:15809927;15809952:15810001;15810010:15810059;15810142:15810191;15810208:15810257;15810274:15810323;15810346:15810395;15810408:15810457;15810472:15810521;15810542:15810591;15810670:15810719	CkIIalpha-i1;fwe
chrX	11283053	11283896	PEAK	12	11283053:11283102;11283117:11283166;11283189:11283238;11283251:11283300;11283313:11283362;11283381:11283430;11283445:11283494;11283511:11283560;11283578:11283627;11283709:11283758;11283785:11283834;11283847:11283896	dlg1
chr3L	15500883	15502911	PEAK	22	15500883:15500932;15500957:15501006;15501015:15501064;15501081:15501130;15501343:15501392;15501409:15501458;15501479:15501528;15501541:15501590;15501607:15501656;15501739:15501788;15501815:15501864;15501880:15501929;15501940:15501989;15502142:15502191;15502274:15502323;15502336:15502385;15502408:15502457;15502472:15502521;15502534:15502583;15502606:15502655;15502668:15502717;15502862:15502911	gdl;CG7841;gdl-ORF39;Z600
chrX	15696220	15700174	PEAK	50	15696220:15696269;15696288:15696337;15696352:15696401;15696416:15696465;15696484:15696533;15696546:15696595;15696818:15696867;15696876:15696925;15696944:15696993;15697008:15697057;15697078:15697127;15697142:15697191;15697226:15697275;15697428:15697477;15697560:15697609;15697630:15697679;15697692:15697741;15697760:15697809;15697826:15697875;15697956:15698005;15698030:15698079;15698094:15698143;156…	sd;PGRP-LE
chr3R	4873071	4876885	PEAK	42	4873071:4873120;4873133:4873182;4873465:4873514;4873727:4873776;4873793:4873842;4873861:4873910;4873925:4873974;4874067:4874116;4874129:4874178;4874189:4874238;4874257:4874306;4874321:4874370;4874519:4874568;4874585:4874634;4874657:4874706;4874783:4874832;4874853:4874902;4874921:4874970;4874991:4875040;4875053:4875102;4875123:4875172;4875179:4875228;4875247:4875296;4875311:4875360;4875387:4875436…	Nmdmc;Mst85C;Rel
chr2L	2873319	2875085	PEAK	16	2873319:2873368;2873461:2873510;2873719:2873768;2873785:2873834;2873857:2873906;2873979:2874028;2874055:2874104;2874111:2874160;2874379:2874428;2874513:2874562;2874583:2874632;2874647:2874696;2874711:2874760;2874780:2874829;2874838:2874887;2875036:2875085	CG8814;CG31694
chr3L	8499445	8501231	PEAK	22	8499445:8499494;8499577:8499626;8499643:8499692;8499731:8499780;8499805:8499854;8499861:8499910;8499937:8499986;8499993:8500042;8500135:8500184;8500193:8500242;8500257:8500306;8500333:8500382;8500465:8500514;8500521:8500570;8500656:8500705;8500720:8500769;8500794:8500843;8500858:8500907;8500926:8500975;8500986:8501035;8501050:8501099;8501182:8501231	CG43163
chr2R	8148883	8149196	PEAK	4	8148883:8148932;8148943:8148992;8149007:8149056;8149147:8149196	NA
chrX	7860832	7865209	PEAK	57	7860832:7860881;7860915:7860964;7860973:7861022;7861045:7861094;7861113:7861162;7861179:7861228;7861245:7861294;7861309:7861358;7861443:7861492;7861499:7861548;7861569:7861618;7861631:7861680;7861697:7861746;7861765:7861814;7861833:7861882;7861961:7862010;7862169:7862218;7862231:7862280;7862301:7862350;7862357:7862406;7862430:7862479;7862490:7862539;7862556:7862605;7862630:7862679;7862688:7862737…	sn;sws
chr3R	5958126	5960260	PEAK	26	5958126:5958175;5958200:5958249;5958262:5958311;5958485:5958534;5958547:5958596;5958611:5958660;5958749:5958798;5958815:5958864;5958881:5958930;5958940:5958989;5959012:5959061;5959070:5959119;5959144:5959193;5959202:5959251;5959268:5959317;5959335:5959384;5959485:5959534;5959543:5959592;5959611:5959660;5959683:5959732;5959741:5959790;5959815:5959864;5959871:5959920;5960007:5960056;5960079:5960128…	tws
chr3R	5178076	5179712	PEAK	22	5178076:5178125;5178142:5178191;5178200:5178249;5178266:5178315;5178332:5178381;5178398:5178447;5178530:5178579;5178604:5178653;5178664:5178713;5178734:5178783;5178798:5178847;5178934:5178983;5178992:5179041;5179058:5179107;5179128:5179177;5179275:5179324;5179331:5179380;5179407:5179456;5179467:5179516;5179533:5179582;5179597:5179646;5179663:5179712	NA
chr3L	331304	333069	PEAK	20	331304:331353;331374:331423;331436:331485;331502:331551;331566:331615;331634:331683;331772:331821;331836:331885;331904:331953;332162:332211;332358:332407;332424:332473;332494:332543;332562:332611;332626:332675;332688:332737;332828:332877;332890:332939;332952:333001;333020:333069	mthl9
chr3R	14022988	14024392	PEAK	16	14022988:14023037;14023052:14023101;14023117:14023166;14023191:14023240;14023249:14023298;14023315:14023364;14023420:14023469;14023547:14023596;14023751:14023800;14023817:14023866;14023873:14023922;14023939:14023988;14024015:14024064;14024071:14024120;14024141:14024190;14024343:14024392	NA
chr2R	10642796	10645947	PEAK	34	10642796:10642845;10642872:10642921;10642928:10642977;10643064:10643113;10643192:10643241;10643325:10643374;10643390:10643439;10643525:10643574;10643595:10643644;10643655:10643704;10643727:10643776;10643795:10643844;10643855:10643904;10643991:10644040;10644059:10644108;10644191:10644240;10644257:10644306;10644319:10644368;10644455:10644504;10644513:10644562;10644719:10644768;10644785:10644834;106…	CG12859;CG10151;Trs31
chr3R	304412	305657	PEAK	16	304412:304461;304486:304535;304544:304593;304614:304663;304812:304861;304882:304931;304946:304995;305006:305055;305078:305127;305142:305191;305212:305261;305270:305319;305342:305391;305406:305455;305536:305585;305608:305657	CG31523
chr3L	14749831	14752607	PEAK	34	14749831:14749880;14749895:14749944;14749963:14750012;14750085:14750134;14750159:14750208;14750219:14750268;14750284:14750333;14750354:14750403;14750520:14750569;14750718:14750767;14750776:14750825;14750842:14750891;14750912:14750961;14750978:14751027;14751046:14751095;14751172:14751221;14751312:14751361;14751372:14751421;14751442:14751491;14751508:14751557;14751576:14751625;14751700:14751749;147…	CG42507;Trl
chr2R	18158370	18159267	PEAK	9	18158370:18158419;18158426:18158475;18158566:18158615;18158634:18158683;18158698:18158747;18158756:18158805;18158822:18158871;18158898:18158947;18159218:18159267	dve
chr2R	20430801	20431444	PEAK	7	20430801:20430850;20430869:20430918;20430939:20430988;20431139:20431188;20431269:20431318;20431333:20431382;20431395:20431444	ITP
chr2R	17521427	17522859	PEAK	15	17521427:17521476;17521761:17521810;17521896:17521945;17521954:17522003;17522018:17522067;17522092:17522141;17522152:17522201;17522224:17522273;17522358:17522407;17522416:17522465;17522484:17522533;17522550:17522599;17522622:17522671;17522678:17522727;17522810:17522859	CG10321
chr3R	21472200	21474956	PEAK	29	21472200:21472249;21472266:21472315;21472330:21472379;21472390:21472439;21472464:21472513;21472522:21472571;21472596:21472645;21472660:21472709;21472724:21472773;21473068:21473117;21473130:21473179;21473196:21473245;21473262:21473311;21473398:21473447;21473460:21473509;21473596:21473645;21473654:21473703;21473919:21473968;21473993:21474042;21474049:21474098;21474117:21474166;21474181:21474230;214…	jigr1
chr2R	20769129	20770626	PEAK	11	20769129:20769178;20769193:20769242;20769255:20769304;20769387:20769436;20769717:20769766;20769923:20769972;20769983:20770032;20770051:20770100;20770121:20770170;20770451:20770500;20770577:20770626	NKAIN
chr3R	20542871	20546227	PEAK	45	20542871:20542920;20543003:20543052;20543075:20543124;20543209:20543258;20543265:20543314;20543335:20543384;20543401:20543450;20543465:20543514;20543539:20543588;20543601:20543650;20543671:20543720;20543727:20543776;20543797:20543846;20543935:20543984;20543997:20544046;20544057:20544106;20544127:20544176;20544189:20544238;20544263:20544312;20544323:20544372;20544387:20544436;20544461:20544510;205…	CG13630;tok;Rpb10
chrX	12547212	12548818	PEAK	14	12547212:12547261;12547274:12547323;12547447:12547496;12547769:12547818;12547843:12547892;12547907:12547956;12547965:12548014;12548049:12548098;12548107:12548156;12548181:12548230;12548339:12548388;12548477:12548526;12548629:12548678;12548769:12548818	CkIalpha
chr3R	564369	566133	PEAK	24	564369:564418;564443:564492;564509:564558;564573:564622;564641:564690;564773:564822;564829:564878;564901:564950;564961:565010;565031:565080;565093:565142;565159:565208;565227:565276;565291:565340;565491:565540;565565:565614;565631:565680;565687:565736;565758:565807;565822:565871;565892:565941;565952:566001;566020:566069;566084:566133	tacc
chr2R	20630823	20631803	PEAK	10	20630823:20630872;20630893:20630942;20630953:20631002;20631023:20631072;20631160:20631209;20631224:20631273;20631282:20631331;20631612:20631661;20631678:20631727;20631754:20631803	CG30421
chr3R	26388376	26389115	PEAK	9	26388376:26388425;26388443:26388492;26388513:26388562;26388571:26388620;26388743:26388792;26388805:26388854;26388875:26388924;26389003:26389052;26389066:26389115	tmod
chr2R	14027829	14029913	PEAK	18	14027829:14027878;14027897:14027946;14027968:14028017;14028026:14028075;14028168:14028217;14028232:14028281;14028294:14028343;14028415:14028464;14028473:14028522;14028543:14028592;14028675:14028724;14028943:14028992;14029007:14029056;14029334:14029383;14029398:14029447;14029462:14029511;14029796:14029845;14029864:14029913	pAbp
chr2L	6050442	6051694	PEAK	17	6050442:6050491;6050510:6050559;6050574:6050623;6050640:6050689;6050774:6050823;6050834:6050883;6050904:6050953;6050974:6051023;6051036:6051085;6051106:6051155;6051170:6051219;6051296:6051345;6051365:6051414;6051447:6051496;6051507:6051556;6051569:6051618;6051645:6051694	CG9135
chr2L	7828554	7829763	PEAK	12	7828554:7828603;7828628:7828677;7828686:7828735;7828758:7828807;7828886:7828935;7829016:7829065;7829082:7829131;7829156:7829205;7829450:7829499;7829582:7829631;7829648:7829697;7829714:7829763	NA
chrX	4596275	4596936	PEAK	8	4596275:4596324;4596331:4596380;4596399:4596448;4596465:4596514;4596533:4596582;4596605:4596654;4596741:4596790;4596887:4596936	l(1)G0334
chrX	15779953	15781815	PEAK	23	15779953:15780002;15780019:15780068;15780181:15780230;15780257:15780306;15780323:15780372;15780385:15780434;15780449:15780498;15780515:15780564;15780579:15780628;15780653:15780702;15780719:15780768;15780775:15780824;15780916:15780965;15780982:15781031;15781044:15781093;15781108:15781157;15781310:15781359;15781374:15781423;15781436:15781485;15781510:15781559;15781636:15781685;15781704:15781753;157…	tay
chr3R	12904151	12904867	PEAK	6	12904151:12904200;12904221:12904270;12904419:12904468;12904684:12904733;12904752:12904801;12904818:12904867	Keap1
chrX	10657149	10659170	PEAK	25	10657149:10657198;10657217:10657266;10657273:10657322;10657349:10657398;10657409:10657458;10657671:10657720;10657737:10657786;10657804:10657853;10657874:10657923;10657942:10657991;10658008:10658057;10658074:10658123;10658136:10658185;10658263:10658312;10658329:10658378;10658403:10658452;10658465:10658514;10658527:10658576;10658603:10658652;10658661:10658710;10658727:10658776;10658799:10658848;106…	Tango5
chr3R	9542047	9542502	PEAK	6	9542047:9542096;9542179:9542228;9542255:9542304;9542317:9542366;9542377:9542426;9542453:9542502	NA
chr2R	2858926	2859362	PEAK	4	2858926:2858975;2859189:2859238;2859255:2859304;2859313:2859362	mim;CheB42c
chrX	16277641	16279496	PEAK	21	16277641:16277690;16277773:16277822;16277845:16277894;16277915:16277964;16277981:16278030;16278175:16278224;16278235:16278284;16278311:16278360;16278397:16278446;16278595:16278644;16278651:16278700;16278721:16278770;16278789:16278838;16278849:16278898;16278923:16278972;16279047:16279096;16279119:16279168;16279253:16279302;16279311:16279360;16279387:16279436;16279447:16279496	CG4239;CG9992
chrX	16225856	16230297	PEAK	52	16225856:16225905;16225922:16225971;16226050:16226099;16226112:16226161;16226204:16226253;16226264:16226313;16226336:16226385;16226643:16226692;16226835:16226884;16226899:16226948;16226966:16227015;16227104:16227153;16227162:16227211;16227228:16227277;16227296:16227345;16227368:16227417;16227580:16227629;16227652:16227701;16227710:16227759;16227776:16227825;16227850:16227899;16227910:16227959;162…	Dsp1;CG9921
chr2L	15746039	15748210	PEAK	21	15746039:15746088;15746111:15746160;15746175:15746224;15746237:15746286;15746305:15746354;15746435:15746484;15746511:15746560;15746834:15746883;15746966:15747015;15747032:15747081;15747103:15747152;15747169:15747218;15747227:15747276;15747293:15747342;15747359:15747408;15747501:15747550;15747623:15747672;15747755:15747804;15748019:15748068;15748093:15748142;15748161:15748210	CycE
chrX	9578273	9578811	PEAK	5	9578273:9578322;9578334:9578383;9578396:9578445;9578500:9578549;9578762:9578811	NA
chr3R	22702345	22702593	PEAK	4	22702345:22702394;22702414:22702463;22702486:22702535;22702544:22702593	CG5500
chrX	16446551	16446863	PEAK	5	16446551:16446600;16446611:16446660;16446683:16446732;16446739:16446788;16446814:16446863	NA
chr2L	19736365	19736867	PEAK	7	19736365:19736414;19736429:19736478;19736557:19736606;19736627:19736676;19736689:19736738;19736752:19736801;19736818:19736867	Nf-YB;CG10462
chr2L	2220174	2221544	PEAK	17	2220174:2220223;2220232:2220281;2220298:2220347;2220366:2220415;2220436:2220485;2220562:2220611;2220628:2220677;2220700:2220749;2220760:2220809;2220826:2220875;2220892:2220941;2220966:2221015;2221090:2221139;2221156:2221205;2221362:2221411;2221420:2221469;2221495:2221544	papi
chr3L	12508500	12509607	PEAK	11	12508500:12508549;12508832:12508881;12508906:12508955;12508968:12509017;12509030:12509079;12509162:12509211;12509228:12509277;12509294:12509343;12509368:12509417;12509426:12509475;12509558:12509607	tral
chr3R	24888498	24889397	PEAK	10	24888498:24888547;24888592:24888641;24888758:24888807;24888830:24888879;24888892:24888941;24889018:24889067;24889126:24889175;24889224:24889273;24889282:24889331;24889348:24889397	CG11873;Cul5
chrX	19390782	19391823	PEAK	10	19390782:19390831;19390908:19390957;19391112:19391161;19391180:19391229;19391242:19391291;19391306:19391355;19391378:19391427;19391502:19391551;19391638:19391687;19391774:19391823	Pfrx
chr2R	8061372	8063071	PEAK	22	8061372:8061421;8061448:8061497;8061514:8061563;8061570:8061619;8061636:8061685;8061710:8061759;8061840:8061889;8061902:8061951;8061976:8062025;8062042:8062091;8062098:8062147;8062174:8062223;8062298:8062347;8062370:8062419;8062432:8062481;8062500:8062549;8062568:8062617;8062630:8062679;8062758:8062807;8062894:8062943;8062964:8063013;8063022:8063071	Oda;Cct5
chrX	1963417	1967729	PEAK	44	1963417:1963466;1963489:1963538;1963555:1963604;1963615:1963664;1963681:1963730;1963747:1963796;1963947:1963996;1964153:1964202;1964211:1964260;1964513:1964562;1964645:1964694;1964709:1964758;1964771:1964820;1964835:1964884;1964904:1964953;1965166:1965215;1965238:1965287;1965370:1965419;1965434:1965483;1965502:1965551;1965560:1965609;1965628:1965677;1965700:1965749;1965762:1965811;1965832:1965881…	CG4199;CG4061
chrX	3671442	3673818	PEAK	28	3671442:3671491;3671508:3671557;3671568:3671617;3671634:3671683;3671708:3671757;3671774:3671823;3671914:3671963;3671983:3672032;3672049:3672098;3672115:3672164;3672377:3672426;3672445:3672494;3672505:3672554;3672643:3672692;3672705:3672754;3672765:3672814;3672916:3672965;3672982:3673031;3673046:3673095;3673106:3673155;3673177:3673226;3673237:3673286;3673377:3673426;3673437:3673486;3673503:3673552…	tlk
chr3R	11067495	11070190	PEAK	35	11067495:11067544;11067561:11067610;11067631:11067680;11067701:11067750;11067759:11067808;11067833:11067882;11067901:11067950;11067957:11068006;11068023:11068072;11068159:11068208;11068227:11068276;11068293:11068342;11068363:11068412;11068425:11068474;11068489:11068538;11068554:11068603;11068627:11068676;11068689:11068738;11068749:11068798;11068889:11068938;11068955:11069004;11069023:11069072;110…	tefu;Hsc70-4
chr3L	20393763	20394212	PEAK	5	20393763:20393812;20393829:20393878;20393961:20394010;20394095:20394144;20394163:20394212	trbl
chrX	19576335	19576904	PEAK	6	19576335:19576384;19576393:19576442;19576465:19576514;19576723:19576772;19576797:19576846;19576855:19576904	NA
chr2R	2603193	2603630	PEAK	5	2603193:2603242;2603391:2603440;2603457:2603506;2603515:2603564;2603581:2603630	CG45092;CG3409
chr3L	20394755	20395456	PEAK	9	20394755:20394804;20394821:20394870;20394879:20394928;20394955:20395004;20395013:20395062;20395153:20395202;20395209:20395258;20395281:20395330;20395407:20395456	trbl
chr3L	16379049	16379823	PEAK	9	16379049:16379098;16379115:16379164;16379312:16379361;16379378:16379427;16379436:16379485;16379576:16379625;16379636:16379685;16379704:16379753;16379774:16379823	CG4729;RAF2
chr2L	6649961	6651402	PEAK	13	6649961:6650010;6650027:6650076;6650095:6650144;6650425:6650474;6650489:6650538;6650555:6650604;6650621:6650670;6650687:6650736;6650825:6650874;6650893:6650942;6650955:6651004;6651021:6651070;6651353:6651402	NA
chr3R	23070026	23071098	PEAK	12	23070026:23070075;23070157:23070206;23070223:23070272;23070347:23070396;23070489:23070538;23070585:23070634;23070649:23070698;23070745:23070794;23070817:23070866;23070885:23070934;23070947:23070996;23071049:23071098	CG18766
chr3R	12827655	12828233	PEAK	7	12827655:12827704;12827731:12827780;12827787:12827836;12827986:12828035;12828058:12828107;12828122:12828171;12828184:12828233	CG16941;Irc
chr3L	22734409	22735648	PEAK	15	22734409:22734458;22734547:22734596;22734611:22734660;22734677:22734726;22734739:22734788;22734811:22734860;22734881:22734930;22734947:22734996;22735069:22735118;22735135:22735184;22735207:22735256;22735267:22735316;22735403:22735452;22735475:22735524;22735599:22735648	l(3)04053;CG7369
chrX	9472792	9474301	PEAK	14	9472792:9472841;9472926:9472975;9472996:9473045;9473056:9473105;9473126:9473175;9473322:9473371;9473388:9473437;9473454:9473503;9473522:9473571;9473848:9473897;9474044:9474093;9474124:9474173;9474186:9474235;9474252:9474301	CG32699
chrX	17051997	17054425	PEAK	28	17051997:17052046;17052063:17052112;17052199:17052248;17052393:17052442;17052465:17052514;17052525:17052574;17052591:17052640;17052731:17052780;17052799:17052848;17052861:17052910;17052929:17052978;17053185:17053234;17053259:17053308;17053317:17053366;17053383:17053432;17053519:17053568;17053591:17053640;17053657:17053706;17053713:17053762;17053855:17053904;17053917:17053966;17053977:17054026;170…	baz;xmas-2
chr3L	21833396	21834048	PEAK	6	21833396:21833445;21833463:21833512;21833535:21833584;21833859:21833908;21833923:21833972;21833999:21834048	P5CDh1
chr2R	11818244	11819570	PEAK	13	11818244:11818293;11818308:11818357;11818372:11818421;11818444:11818493;11818769:11818818;11818835:11818884;11818899:11818948;11818965:11819014;11819191:11819240;11819249:11819298;11819315:11819364;11819387:11819436;11819521:11819570	bdg
chr3L	16369833	16370817	PEAK	12	16369833:16369882;16369893:16369942;16370029:16370078;16370089:16370138;16370155:16370204;16370221:16370270;16370372:16370421;16370430:16370479;16370564:16370613;16370636:16370685;16370700:16370749;16370768:16370817	NA
chr3R	5065778	5066289	PEAK	7	5065778:5065827;5065848:5065897;5065913:5065962;5065981:5066030;5066103:5066152;5066170:5066219;5066240:5066289	D1
chr2R	4611113	4613539	PEAK	31	4611113:4611162;4611177:4611226;4611237:4611286;4611369:4611418;4611443:4611492;4611509:4611558;4611575:4611624;4611639:4611688;4611705:4611754;4611837:4611886;4611899:4611948;4611967:4612016;4612031:4612080;4612101:4612150;4612161:4612210;4612227:4612276;4612365:4612414;4612425:4612474;4612499:4612548;4612631:4612680;4612755:4612804;4612828:4612877;4612896:4612945;4612954:4613003;4613028:4613077…	CG14767;gcl
chr2R	11209229	11210357	PEAK	12	11209229:11209278;11209487:11209536;11209557:11209606;11209627:11209676;11209685:11209734;11209780:11209829;11209850:11209899;11209984:11210033;11210044:11210093;11210120:11210169;11210250:11210299;11210308:11210357	CG8155;Arf51F
chr2L	9757776	9759415	PEAK	17	9757776:9757825;9757912:9757961;9758042:9758091;9758104:9758153;9758186:9758235;9758248:9758297;9758514:9758563;9758578:9758627;9758640:9758689;9758714:9758763;9758774:9758823;9758838:9758887;9759104:9759153;9759176:9759225;9759240:9759289;9759300:9759349;9759366:9759415	zf30C
chr2R	20789739	20790378	PEAK	7	20789739:20789788;20789809:20789858;20789871:20789920;20789933:20789982;20790203:20790252;20790269:20790318;20790329:20790378	NA
chr3L	6183879	6185724	PEAK	19	6183879:6183928;6184003:6184052;6184073:6184122;6184141:6184190;6184205:6184254;6184275:6184324;6184343:6184392;6184399:6184448;6184531:6184580;6184607:6184656;6184673:6184722;6184729:6184778;6184805:6184854;6184871:6184920;6185127:6185176;6185279:6185328;6185475:6185524;6185607:6185656;6185675:6185724	NA
chr3L	9501583	9502160	PEAK	5	9501583:9501632;9501657:9501706;9501721:9501770;9501789:9501838;9502111:9502160	NA
chr3R	2230462	2233298	PEAK	30	2230462:2230511;2230526:2230575;2230588:2230637;2230660:2230709;2230791:2230840;2230853:2230902;2230923:2230972;2231251:2231300;2231315:2231364;2231387:2231436;2231511:2231560;2231849:2231898;2231935:2231984;2232001:2232050;2232063:2232112;2232123:2232172;2232255:2232304;2232329:2232378;2232389:2232438;2232453:2232502;2232519:2232568;2232653:2232702;2232721:2232770;2232785:2232834;2232849:2232898…	Dmtn;gpp
chr2R	7106564	7107541	PEAK	9	7106564:7106613;7106894:7106943;7106960:7107009;7107032:7107081;7107102:7107151;7107158:7107207;7107360:7107409;7107426:7107475;7107492:7107541	Syx6;CG9084
chrX	512357	513263	PEAK	7	512357:512406;512415:512464;512480:512529;512550:512599;512816:512865;512876:512925;513214:513263	CG13366
chrX	3565595	3567499	PEAK	26	3565595:3565644;3565671:3565720;3565737:3565786;3565797:3565846;3565935:3565984;3565997:3566046;3566057:3566106;3566123:3566172;3566191:3566240;3566265:3566314;3566331:3566380;3566387:3566436;3566463:3566512;3566519:3566568;3566652:3566701;3566720:3566769;3566792:3566841;3566853:3566902;3566923:3566972;3566990:3567039;3567050:3567099;3567116:3567165;3567180:3567229;3567254:3567303;3567386:3567435…	Mnt;Parg
chr2R	6761505	6763560	PEAK	20	6761505:6761554;6761637:6761686;6761705:6761754;6761769:6761818;6761901:6761950;6761971:6762020;6762103:6762152;6762169:6762218;6762299:6762348;6762359:6762408;6762434:6762483;6762562:6762611;6762622:6762671;6762828:6762877;6762894:6762943;6763028:6763077;6763084:6763133;6763151:6763200;6763321:6763370;6763511:6763560	nclb;CG30015;CG30016
chr2R	7778251	7780821	PEAK	30	7778251:7778300;7778321:7778370;7778381:7778430;7778448:7778497;7778578:7778627;7778644:7778693;7778718:7778767;7778776:7778825;7778846:7778895;7778910:7778959;7779046:7779095;7779106:7779155;7779182:7779231;7779244:7779293;7779314:7779363;7779378:7779427;7779504:7779553;7779568:7779617;7779634:7779683;7779766:7779815;7779834:7779883;7779974:7780023;7780032:7780081;7780098:7780147;7780172:7780221…	ERp60;Ef1alpha48D
chr2L	8300107	8300684	PEAK	8	8300107:8300156;8300171:8300220;8300237:8300286;8300305:8300354;8300431:8300480;8300493:8300542;8300569:8300618;8300635:8300684	Btk29A
chr2R	3846306	3846807	PEAK	7	3846306:3846355;3846430:3846479;3846504:3846553;3846562:3846611;3846636:3846685;3846696:3846745;3846758:3846807	NA
chrX	9250326	9250773	PEAK	6	9250326:9250375;9250461:9250510;9250521:9250570;9250585:9250634;9250651:9250700;9250724:9250773	BCL7-like;CG34449
chr2R	4123908	4125540	PEAK	21	4123908:4123957;4123972:4124021;4124108:4124157;4124166:4124215;4124240:4124289;4124306:4124355;4124366:4124415;4124432:4124481;4124568:4124617;4124628:4124677;4124692:4124741;4124760:4124809;4124824:4124873;4124893:4124942;4125031:4125080;4125089:4125138;4125155:4125204;4125229:4125278;4125293:4125342;4125361:4125410;4125491:4125540	pnut
chr2R	6444625	6446149	PEAK	20	6444625:6444674;6444693:6444742;6444751:6444800;6444825:6444874;6444883:6444932;6444957:6445006;6445082:6445131;6445156:6445205;6445214:6445263;6445286:6445335;6445346:6445395;6445418:6445467;6445552:6445601;6445616:6445665;6445712:6445761;6445779:6445828;6445846:6445895;6445912:6445961;6446036:6446085;6446100:6446149	psq
chr2L	1078402	1078779	PEAK	6	1078402:1078451;1078474:1078523;1078534:1078583;1078598:1078647;1078664:1078713;1078730:1078779	ast
chr3R	23071619	23071966	PEAK	4	23071619:23071668;23071677:23071726;23071785:23071834;23071917:23071966	NA
chr3L	6186269	6186844	PEAK	6	6186269:6186318;6186339:6186388;6186409:6186458;6186465:6186514;6186670:6186719;6186795:6186844	CG13298;Trn
chr3R	12472555	12474518	PEAK	22	12472555:12472604;12472683:12472732;12472755:12472804;12472821:12472870;12472883:12472932;12473018:12473067;12473076:12473125;12473148:12473197;12473211:12473260;12473273:12473322;12473341:12473390;12473411:12473460;12473471:12473520;12473537:12473586;12473613:12473662;12473739:12473788;12473809:12473858;12473867:12473916;12473933:12473982;12474273:12474322;12474329:12474378;12474469:12474518	Cctgamma;CG10324
chrX	2235506	2237145	PEAK	16	2235506:2235555;2235572:2235621;2235640:2235689;2235772:2235821;2235842:2235891;2235904:2235953;2236104:2236153;2236166:2236215;2236232:2236281;2236298:2236347;2236630:2236679;2236696:2236745;2236768:2236817;2236966:2237015;2237032:2237081;2237096:2237145	NA
chr3R	19862464	19864237	PEAK	17	19862464:19862513;19862530:19862579;19862600:19862649;19862728:19862777;19863062:19863111;19863322:19863371;19863462:19863511;19863524:19863573;19863594:19863643;19863654:19863703;19863726:19863775;19863784:19863833;19863858:19863907;19863922:19863971;19863982:19864031;19864050:19864099;19864188:19864237	spas;Miro
chr2L	2212951	2213268	PEAK	4	2212951:2213000;2213027:2213076;2213151:2213200;2213219:2213268	CG15385
chrX	13676048	13676447	PEAK	6	13676048:13676097;13676106:13676155;13676198:13676247;13676260:13676309;13676326:13676375;13676398:13676447	CG11103;CtsB1
chr2L	158616	160513	PEAK	20	158616:158665;158746:158795;158806:158855;158872:158921;158946:158995;159004:159053;159272:159321;159336:159385;159400:159449;159475:159524;159541:159590;159599:159648;159928:159977;159996:160045;160060:160109;160126:160175;160200:160249;160332:160381;160392:160441;160464:160513	spen;CG33635
chr3L	16801011	16801586	PEAK	9	16801011:16801060;16801083:16801132;16801147:16801196;16801207:16801256;16801283:16801332;16801349:16801398;16801405:16801454;16801471:16801520;16801537:16801586	nudC;CG9674
chr3R	259704	260761	PEAK	12	259704:259753;259770:259819;259836:259885;259902:259951;259971:260020;260053:260102;260109:260158;260251:260300;260512:260561;260580:260629;260638:260687;260712:260761	CG1074;eIF3-S10
chrX	11244535	11245792	PEAK	14	11244535:11244584;11244609:11244658;11244677:11244726;11244733:11244782;11244867:11244916;11244937:11244986;11245007:11245056;11245071:11245120;11245131:11245180;11245215:11245264;11245341:11245390;11245607:11245656;11245673:11245722;11245743:11245792	CG1737
chr2R	8803156	8804723	PEAK	19	8803156:8803205;8803222:8803271;8803288:8803337;8803344:8803393;8803416:8803465;8803544:8803593;8803611:8803660;8803675:8803724;8803743:8803792;8803811:8803860;8803873:8803922;8804005:8804054;8804137:8804186;8804277:8804326;8804343:8804392;8804467:8804516;8804532:8804581;8804598:8804647;8804674:8804723	NAT1
chrX	9249264	9249913	PEAK	9	9249264:9249313;9249334:9249383;9249402:9249451;9249462:9249511;9249532:9249581;9249593:9249642;9249733:9249782;9249801:9249850;9249864:9249913	CG34449
chr3R	18313292	18313933	PEAK	5	18313292:18313341;18313416:18313465;18313482:18313531;18313816:18313865;18313884:18313933	CG7048
chr2R	6442070	6442578	PEAK	4	6442070:6442119;6442132:6442181;6442399:6442448;6442529:6442578	NA
chr2R	12107916	12108631	PEAK	7	12107916:12107965;12107980:12108029;12108046:12108095;12108124:12108173;12108188:12108237;12108518:12108567;12108582:12108631	NA
chr2R	14859243	14860618	PEAK	17	14859243:14859292;14859309:14859358;14859519:14859568;14859579:14859628;14859649:14859698;14859715:14859764;14859779:14859828;14859907:14859956;14859977:14860026;14860038:14860087;14860112:14860161;14860170:14860219;14860238:14860287;14860377:14860426;14860435:14860484;14860501:14860550;14860569:14860618	Topors;CG15107
chr3L	12507702	12508021	PEAK	4	12507702:12507751;12507838:12507887;12507906:12507955;12507972:12508021	tral;sti
chrX	16531069	16532496	PEAK	16	16531069:16531118;16531328:16531377;16531402:16531451;16531460:16531509;16531600:16531649;16531660:16531709;16531724:16531773;16531798:16531847;16531856:16531905;16531923:16531972;16531997:16532046;16532055:16532104;16532158:16532207;16532222:16532271;16532348:16532397;16532447:16532496	Rok
chr3L	2600137	2600914	PEAK	11	2600137:2600186;2600209:2600258;2600267:2600316;2600331:2600380;2600371:2600420;2600407:2600456;2600463:2600512;2600529:2600578;2600727:2600776;2600793:2600842;2600865:2600914	CG16986
chr3R	4756811	4758172	PEAK	19	4756811:4756860;4756871:4756920;4756937:4756986;4757009:4757058;4757065:4757114;4757197:4757246;4757264:4757313;4757333:4757382;4757395:4757444;4757461:4757510;4757527:4757576;4757601:4757650;4757669:4757718;4757731:4757780;4757801:4757850;4757929:4757978;4757999:4758048;4758055:4758104;4758123:4758172	pyd
chr3R	8877189	8878032	PEAK	10	8877189:8877238;8877253:8877302;8877323:8877372;8877387:8877436;8877589:8877638;8877725:8877774;8877787:8877836;8877851:8877900;8877923:8877972;8877983:8878032	CG7966;pic
chr3R	4764038	4765283	PEAK	15	4764038:4764087;4764111:4764160;4764171:4764220;4764239:4764288;4764307:4764356;4764371:4764420;4764501:4764550;4764573:4764622;4764649:4764698;4764715:4764764;4764780:4764829;4764838:4764887;4765043:4765092;4765105:4765154;4765234:4765283	skap
chrX	17194358	17198045	PEAK	34	17194358:17194407;17194488:17194537;17194826:17194875;17194890:17194939;17194957:17195006;17195289:17195338;17195345:17195394;17195411:17195460;17195477:17195526;17195615:17195664;17195741:17195790;17195808:17195857;17195948:17195997;17196008:17196057;17196072:17196121;17196144:17196193;17196206:17196255;17196270:17196319;17196342:17196391;17196408:17196457;17196468:17196517;17196672:17196721;171…	Fim;CG5445
chr3L	541397	542238	PEAK	9	541397:541446;541455:541504;541519:541568;541791:541840;541925:541974;541981:542030;542047:542096;542113:542162;542189:542238	CG17180
chrX	16532907	16535663	PEAK	34	16532907:16532956;16532981:16533030;16533109:16533158;16533179:16533228;16533237:16533286;16533303:16533352;16533371:16533420;16533439:16533488;16533505:16533554;16533573:16533622;16533641:16533690;16533707:16533756;16533839:16533888;16533905:16533954;16534093:16534142;16534169:16534218;16534233:16534282;16534301:16534350;16534357:16534406;16534423:16534472;16534560:16534609;16534628:16534677;165…	SmG;mthl1
chrX	17592914	17593713	PEAK	9	17592914:17592963;17593009:17593058;17593072:17593121;17593134:17593183;17593204:17593253;17593404:17593453;17593468:17593517;17593536:17593585;17593664:17593713	chas
chr3R	12074689	12077591	PEAK	35	12074689:12074738;12074745:12074794;12074811:12074860;12074887:12074936;12074943:12074992;12075083:12075132;12075141:12075190;12075215:12075264;12075407:12075456;12075538:12075587;12075679:12075728;12075801:12075850;12075869:12075918;12075943:12075992;12076003:12076052;12076161:12076210;12076225:12076274;12076283:12076332;12076357:12076406;12076417:12076466;12076547:12076596;12076615:12076664;120…	NA
chr2R	5915141	5915380	PEAK	4	5915141:5915190;5915199:5915248;5915267:5915316;5915331:5915380	NA
chr3L	9453457	9455615	PEAK	28	9453457:9453506;9453585:9453634;9453651:9453700;9453719:9453768;9453777:9453826;9453843:9453892;9453915:9453964;9453985:9454034;9454115:9454164;9454177:9454226;9454249:9454298;9454307:9454356;9454381:9454430;9454447:9454496;9454509:9454558;9454641:9454690;9454711:9454760;9454777:9454826;9454843:9454892;9454899:9454948;9454965:9455014;9455035:9455084;9455171:9455220;9455237:9455286;9455361:9455410…	CG44838;CG3434
chr2R	9338742	9339185	PEAK	5	9338742:9338791;9338866:9338915;9338930:9338979;9339070:9339119;9339136:9339185	NA
chrX	4009158	4011870	PEAK	32	4009158:4009207;4009416:4009465;4009486:4009535;4009548:4009597;4009620:4009669;4009680:4009729;4009748:4009797;4009820:4009869;4009884:4009933;4009944:4009993;4010010:4010059;4010208:4010257;4010280:4010329;4010348:4010397;4010604:4010653;4010670:4010719;4010744:4010793;4010802:4010851;4010876:4010925;4010933:4010982;4010999:4011048;4011075:4011124;4011137:4011186;4011201:4011250;4011339:4011388…	tyf;Tip60
chrX	18757720	18759193	PEAK	18	18757720:18757769;18757792:18757841;18757852:18757901;18757924:18757973;18757992:18758041;18758116:18758165;18758202:18758251;18758408:18758457;18758468:18758517;18758532:18758581;18758606:18758655;18758668:18758717;18758730:18758779;18758881:18758930;18758946:18758995;18759006:18759055;18759070:18759119;18759144:18759193	CG34401;CG7326
chrX	19154234	19155049	PEAK	8	19154234:19154283;19154428:19154477;19154508:19154557;19154568:19154617;19154638:19154687;19154764:19154813;19154926:19154975;19155000:19155049	rictor
chr3L	1515910	1516289	PEAK	5	1515910:1515959;1516042:1516091;1516116:1516165;1516174:1516223;1516240:1516289	NA
chr2R	6694928	6702011	PEAK	78	6694928:6694977;6694994:6695043;6695116:6695165;6695182:6695231;6695258:6695307;6695316:6695365;6695380:6695429;6695446:6695495;6695580:6695629;6695652:6695701;6695710:6695759;6695842:6695891;6695916:6695965;6696046:6696095;6696115:6696164;6696179:6696228;6696240:6696289;6696372:6696421;6696510:6696559;6696568:6696617;6696635:6696684;6696743:6696792;6696807:6696856;6696873:6696922;6697013:6697062…	CG7222;mms4;CG7637;CG12341;wde;CG12935
chr3R	14123158	14125277	PEAK	25	14123158:14123207;14123290:14123339;14123360:14123409;14123424:14123473;14123492:14123541;14123694:14123743;14123754:14123803;14123826:14123875;14123909:14123958;14124044:14124093;14124104:14124153;14124176:14124225;14124372:14124421;14124436:14124485;14124498:14124547;14124570:14124619;14124632:14124681;14124766:14124815;14124834:14124883;14124896:14124945;14124960:14125009;14125034:14125083;141…	Dlc90F;l(3)05822
chr3R	18551957	18552867	PEAK	13	18551957:18552006;18552018:18552067;18552092:18552141;18552216:18552265;18552284:18552333;18552356:18552405;18552422:18552471;18552480:18552529;18552547:18552596;18552618:18552667;18552678:18552727;18552752:18552801;18552818:18552867	CG4813;CG45049
chr3L	2553142	2554791	PEAK	21	2553142:2553191;2553202:2553251;2553265:2553314;2553405:2553454;2553473:2553522;2553529:2553578;2553601:2553650;2553665:2553714;2553729:2553778;2553803:2553852;2553929:2553978;2554001:2554050;2554076:2554125;2554141:2554190;2554199:2554248;2554265:2554314;2554331:2554380;2554529:2554578;2554605:2554654;2554661:2554710;2554742:2554791	Spn
chr3L	3035234	3036134	PEAK	11	3035234:3035283;3035296:3035345;3035364:3035413;3035426:3035475;3035492:3035541;3035558:3035607;3035825:3035874;3035897:3035946;3035963:3036012;3036029:3036078;3036085:3036134	CG2162
chr3R	17442842	17444012	PEAK	13	17442842:17442891;17443173:17443222;17443241:17443290;17443307:17443356;17443367:17443416;17443439:17443488;17443505:17443554;17443570:17443619;17443628:17443677;17443760:17443809;17443835:17443884;17443893:17443942;17443963:17444012	NA
chrX	16315485	16317184	PEAK	22	16315485:16315534;16315549:16315598;16315607:16315656;16315683:16315732;16315809:16315858;16316003:16316052;16316069:16316118;16316135:16316184;16316201:16316250;16316267:16316316;16316341:16316390;16316399:16316448;16316533:16316582;16316605:16316654;16316663:16316712;16316731:16316780;16316803:16316852;16316867:16316916;16316935:16316984;16316995:16317044;16317063:16317112;16317135:16317184	hang;AnxB11
chrX	5649518	5649959	PEAK	4	5649518:5649567;5649578:5649627;5649848:5649897;5649910:5649959	CG15771
chr4	521084	523681	PEAK	28	521084:521133;521159:521208;521323:521372;521391:521440;521457:521506;521547:521596;521615:521664;521679:521728;521779:521828;521849:521898;521883:521932;521985:522034;522051:522100;522211:522260;522281:522330;522341:522390;522405:522454;522477:522526;522537:522586;522611:522660;522669:522718;522735:522784;523071:523120;523137:523186;523199:523248;523436:523485;523528:523577;523632:523681	zfh2
chrX	16862556	16862931	PEAK	5	16862556:16862605;16862620:16862669;16862752:16862801;16862812:16862861;16862882:16862931	CG9086
chr3L	10218033	10219082	PEAK	9	10218033:10218082;10218093:10218142;10218419:10218468;10218495:10218544;10218683:10218732;10218764:10218813;10218891:10218940;10218959:10219008;10219033:10219082	scramb1
chr2R	10050843	10052877	PEAK	20	10050843:10050892;10050971:10051020;10051241:10051290;10051573:10051622;10051697:10051746;10051765:10051814;10051837:10051886;10051901:10051950;10051969:10052018;10052027:10052076;10052159:10052208;10052225:10052274;10052297:10052346;10052365:10052414;10052432:10052481;10052498:10052547;10052628:10052677;10052696:10052745;10052752:10052801;10052828:10052877	CG8323;Tango7
chr2R	20413443	20413756	PEAK	4	20413443:20413492;20413567:20413616;20413633:20413682;20413707:20413756	Brca2;CG4612
chr3R	16655218	16656054	PEAK	12	16655218:16655267;16655282:16655331;16655346:16655395;16655411:16655460;16655483:16655532;16655543:16655592;16655609:16655658;16655677:16655726;16655747:16655796;16655815:16655864;16655943:16655992;16656005:16656054	AdSS
chr3L	7362328	7364761	PEAK	29	7362328:7362377;7362396:7362445;7362461:7362510;7362600:7362649;7362658:7362707;7362731:7362780;7362791:7362840;7362865:7362914;7362921:7362970;7362993:7363042;7363129:7363178;7363187:7363236;7363251:7363300;7363317:7363366;7363383:7363432;7363449:7363498;7363516:7363565;7363657:7363706;7363719:7363768;7363779:7363828;7364053:7364102;7364185:7364234;7364251:7364300;7364311:7364360;7364381:7364430…	Sh3beta;akirin
chr2R	2523532	2523982	PEAK	6	2523532:2523581;2523598:2523647;2523725:2523774;2523809:2523858;2523867:2523916;2523933:2523982	Bap170;Trap1
chr3R	11113406	11113925	PEAK	4	11113406:11113455;11113542:11113591;11113612:11113661;11113876:11113925	Tm1
chr3R	13543195	13545166	PEAK	20	13543195:13543244;13543271:13543320;13543327:13543376;13543591:13543640;13543931:13543980;13543997:13544046;13544061:13544110;13544119:13544168;13544189:13544238;13544257:13544306;13544317:13544366;13544393:13544442;13544451:13544500;13544525:13544574;13544652:13544701;13544718:13544767;13544784:13544833;13544846:13544895;13544912:13544961;13545117:13545166	Pxt;osa
chr3R	9207402	9209186	PEAK	22	9207402:9207451;9207468:9207517;9207532:9207581;9207592:9207641;9207666:9207715;9207796:9207845;9207924:9207973;9207994:9208043;9208062:9208111;9208120:9208169;9208190:9208239;9208254:9208303;9208326:9208375;9208390:9208439;9208647:9208696;9208716:9208765;9208786:9208835;9208855:9208904;9208919:9208968;9209007:9209056;9209065:9209114;9209137:9209186	Droj2
chr3L	16371287	16371931	PEAK	7	16371287:16371336;16371361:16371410;16371427:16371476;16371693:16371742;16371749:16371798;16371817:16371866;16371882:16371931	roq
chr3R	24889910	24890625	PEAK	10	24889910:24889959;24889976:24890025;24890042:24890091;24890110:24890159;24890176:24890225;24890312:24890361;24890374:24890423;24890438:24890487;24890510:24890559;24890576:24890625	CG11873
chr3R	1438231	1439744	PEAK	17	1438231:1438280;1438311:1438360;1438375:1438424;1438449:1438498;1438505:1438554;1438645:1438694;1438709:1438758;1438777:1438826;1438901:1438950;1438967:1439016;1439041:1439090;1439107:1439156;1439167:1439216;1439233:1439282;1439503:1439552;1439631:1439680;1439695:1439744	Atu;Rga
chr2L	8160926	8163149	PEAK	27	8160926:8160975;8160986:8161035;8161058:8161107;8161188:8161237;8161256:8161305;8161316:8161365;8161382:8161431;8161512:8161561;8161710:8161759;8161776:8161825;8161842:8161891;8161908:8161957;8161978:8162027;8162040:8162089;8162106:8162155;8162238:8162287;8162308:8162357;8162370:8162419;8162444:8162493;8162510:8162559;8162570:8162619;8162636:8162685;8162774:8162823;8162832:8162881;8162906:8162955…	CG8498;Piezo
chr3L	872209	872918	PEAK	10	872209:872258;872285:872334;872343:872392;872473:872522;872539:872588;872611:872660;872671:872720;872747:872796;872803:872852;872869:872918	CG32479
chr3R	22688388	22689157	PEAK	11	22688388:22688437;22688446:22688495;22688512:22688561;22688580:22688629;22688646:22688695;22688710:22688759;22688844:22688893;22688914:22688963;22688978:22689027;22689048:22689097;22689108:22689157	IntS12;Lerp
chrX	10218175	10221088	PEAK	37	10218175:10218224;10218247:10218296;10218303:10218352;10218373:10218422;10218439:10218488;10218567:10218616;10218643:10218692;10218913:10218962;10218983:10219032;10219048:10219097;10219108:10219157;10219176:10219225;10219310:10219359;10219378:10219427;10219436:10219485;10219503:10219552;10219577:10219626;10219643:10219692;10219705:10219754;10219765:10219814;10219831:10219880;10219905:10219954;102…	alpha-Man-I;CG2909
chr3R	10400683	10401928	PEAK	17	10400683:10400732;10400747:10400796;10400823:10400872;10400879:10400928;10400955:10401004;10401079:10401128;10401143:10401192;10401283:10401332;10401351:10401400;10401415:10401464;10401479:10401528;10401549:10401598;10401605:10401654;10401671:10401720;10401737:10401786;10401803:10401852;10401879:10401928	CG7987;CG44094
chr3R	5064858	5065229	PEAK	6	5064858:5064907;5064918:5064967;5064990:5065039;5065048:5065097;5065118:5065167;5065180:5065229	NA
chrX	5648526	5649101	PEAK	8	5648526:5648575;5648594:5648643;5648726:5648775;5648792:5648841;5648858:5648907;5648916:5648965;5648984:5649033;5649052:5649101	lin-52
chrX	7987875	7988326	PEAK	6	7987875:7987924;7988013:7988062;7988073:7988122;7988135:7988184;7988211:7988260;7988277:7988326	Ubc-E2H
chr3L	2598621	2598998	PEAK	4	2598621:2598670;2598683:2598732;2598883:2598932;2598949:2598998	CG16985
chr2R	2759750	2760587	PEAK	11	2759750:2759799;2759816:2759865;2759882:2759931;2759946:2759995;2760010:2760059;2760074:2760123;2760202:2760251;2760278:2760327;2760408:2760457;2760476:2760525;2760538:2760587	coro
chrX	6492548	6493059	PEAK	7	6492548:6492597;6492622:6492671;6492684:6492733;6492820:6492869;6492884:6492933;6492944:6492993;6493010:6493059	NA
chr3L	8350961	8351334	PEAK	5	8350961:8351010;8351021:8351070;8351095:8351144;8351151:8351200;8351285:8351334	Idh
chrX	18680876	18683275	PEAK	25	18680876:18680925;18681072:18681121;18681136:18681185;18681268:18681317;18681332:18681381;18681462:18681511;18681532:18681581;18681598:18681647;18681792:18681841;18681858:18681907;18681932:18681981;18681996:18682045;18682064:18682113;18682194:18682243;18682254:18682303;18682328:18682377;18682394:18682443;18682458:18682507;18682526:18682575;18682614:18682663;18682946:18682995;18683022:18683071;186…	CG6961;Pk17E
chr2L	16299514	16300372	PEAK	12	16299514:16299563;16299584:16299633;16299662:16299711;16299726:16299775;16299788:16299837;16299852:16299901;16299991:16300040;16300049:16300098;16300117:16300166;16300181:16300230;16300247:16300296;16300323:16300372	CG17328;heix
chr2L	1184011	1186640	PEAK	29	1184011:1184060;1184083:1184132;1184143:1184192;1184213:1184262;1184271:1184320;1184405:1184454;1184475:1184524;1184543:1184592;1184607:1184656;1184671:1184720;1184733:1184782;1184799:1184848;1184999:1185048;1185269:1185318;1185333:1185382;1185467:1185516;1185591:1185640;1185667:1185716;1185733:1185782;1185793:1185842;1185861:1185910;1185995:1186044;1186059:1186108;1186119:1186168;1186235:1186284…	Tgt;CG5126;CG5001
chr3R	19872173	19873346	PEAK	15	19872173:19872222;19872233:19872282;19872297:19872346;19872363:19872412;19872437:19872486;19872505:19872554;19872637:19872686;19872703:19872752;19872769:19872818;19872895:19872944;19873025:19873074;19873103:19873152;19873171:19873220;19873231:19873280;19873297:19873346	CG5986;Rox8
chr2L	8301021	8301532	PEAK	4	8301021:8301070;8301097:8301146;8301163:8301212;8301483:8301532	Btk29A
chr2L	21220877	21221446	PEAK	8	21220877:21220926;21220939:21220988;21220999:21221048;21221075:21221124;21221199:21221248;21221265:21221314;21221339:21221388;21221397:21221446	CG8677;Atg18b
chr2L	107114	109278	PEAK	24	107114:107163;107452:107501;107516:107565;107642:107691;107714:107763;107774:107823;107846:107895;107972:108021;108044:108093;108178:108227;108244:108293;108304:108353;108368:108417;108505:108554;108567:108616;108641:108690;108699:108748;108763:108812;108829:108878;108903:108952;109027:109076;109099:109148;109169:109218;109229:109278	Nhe1;Sam-S
chrX	19577281	19578850	PEAK	11	19577281:19577330;19577347:19577396;19577487:19577536;19577809:19577858;19577877:19577926;19577947:19577996;19578009:19578058;19578077:19578126;19578413:19578462;19578733:19578782;19578801:19578850	dome;Ubqn
chr3R	27634884	27636676	PEAK	18	27634884:27634933;27634980:27635029;27635044:27635093;27635147:27635196;27635217:27635266;27635281:27635330;27635449:27635498;27635515:27635564;27635573:27635622;27635645:27635694;27635705:27635754;27635911:27635960;27635967:27636016;27636035:27636084;27636199:27636248;27636265:27636314;27636565:27636614;27636627:27636676	CG11576
chr3R	646666	647799	PEAK	16	646666:646715;646734:646783;646796:646845;646862:646911;646964:647013;647024:647073;647158:647207;647228:647277;647292:647341;647354:647403;647426:647475;647486:647535;647552:647601;647626:647675;647684:647733;647750:647799	CG14657
chrX	18757068	18757307	PEAK	4	18757068:18757117;18757132:18757181;18757198:18757247;18757258:18757307	NA
chr2R	20790733	20791896	PEAK	15	20790733:20790782;20790859:20790908;20790923:20790972;20790995:20791044;20791127:20791176;20791189:20791238;20791257:20791306;20791327:20791376;20791389:20791438;20791457:20791506;20791583:20791632;20791649:20791698;20791721:20791770;20791789:20791838;20791847:20791896	NaCP60E
chrX	6592400	6593589	PEAK	15	6592400:6592449;6592470:6592519;6592540:6592589;6592598:6592647;6592672:6592721;6592730:6592779;6592940:6592989;6593006:6593055;6593072:6593121;6593144:6593193;6593210:6593259;6593334:6593383;6593408:6593457;6593466:6593515;6593540:6593589	CG14440;CG14441
chr3R	19748168	19750161	PEAK	19	19748168:19748217;19748442:19748491;19748537:19748586;19748593:19748642;19748669:19748718;19748793:19748842;19748857:19748906;19748933:19748982;19749261:19749310;19749327:19749376;19749591:19749640;19749659:19749708;19749719:19749768;19749783:19749832;19749857:19749906;19749919:19749968;19749979:19750028;19750054:19750103;19750112:19750161	CG31141;Ndc1;sba
chrX	17721769	17722208	PEAK	7	17721769:17721818;17721835:17721884;17721892:17721941;17721963:17722012;17722023:17722072;17722093:17722142;17722159:17722208	Socs16D
chr3L	5920502	5921404	PEAK	13	5920502:5920551;5920560:5920609;5920635:5920684;5920691:5920740;5920759:5920808;5920823:5920872;5920957:5921006;5921029:5921078;5921087:5921136;5921163:5921212;5921221:5921270;5921285:5921334;5921355:5921404	Vap-33B
chr3R	20451116	20452099	PEAK	14	20451116:20451165;20451180:20451229;20451254:20451303;20451316:20451365;20451378:20451427;20451514:20451563;20451576:20451625;20451642:20451691;20451716:20451765;20451784:20451833;20451858:20451907;20451920:20451969;20451990:20452039;20452050:20452099	atl;Syx18
chr2L	2213876	2214593	PEAK	10	2213876:2213925;2213944:2213993;2214016:2214065;2214082:2214131;2214212:2214261;2214274:2214323;2214346:2214395;2214408:2214457;2214470:2214519;2214544:2214593	Uch;CG34174
chr3R	19604646	19609316	PEAK	54	19604646:19604695;19604710:19604759;19604776:19604825;19604850:19604899;19604912:19604961;19604974:19605023;19605040:19605089;19605106:19605155;19605178:19605227;19605240:19605289;19605370:19605419;19605436:19605485;19605504:19605553;19605568:19605617;19605638:19605687;19605708:19605757;19605770:19605819;19605836:19605885;19605900:19605949;19605972:19606021;19606104:19606153;19606162:19606211;196…	Nup98-96;mbc
chr3R	19873701	19874608	PEAK	10	19873701:19873750;19873761:19873810;19873833:19873882;19873895:19873944;19873963:19874012;19874023:19874072;19874093:19874142;19874165:19874214;19874223:19874272;19874559:19874608	CG5986;Rox8
chr3L	22711543	22712112	PEAK	8	22711543:22711592;22711675:22711724;22711737:22711786;22711807:22711856;22711869:22711918;22711933:22711982;22711997:22712046;22712063:22712112	NA
chr3R	16656401	16657647	PEAK	13	16656401:16656450;16656476:16656525;16656542:16656591;16656668:16656717;16656732:16656781;16656804:16656853;16656872:16656921;16657004:16657053;16657266:16657315;16657400:16657449;16657458:16657507;16657524:16657573;16657598:16657647	AdSS;CG31223
chr2R	16880991	16882940	PEAK	21	16880991:16881040;16881131:16881180;16881197:16881246;16881261:16881310;16881327:16881376;16881387:16881436;16881453:16881502;16881585:16881634;16881719:16881768;16881783:16881832;16881849:16881898;16881921:16881970;16882165:16882214;16882231:16882280;16882291:16882340;16882361:16882410;16882421:16882470;16882487:16882536;16882755:16882804;16882817:16882866;16882891:16882940	Prosalpha3;dgt3
chr2L	5325828	5327443	PEAK	18	5325828:5325877;5325956:5326005;5326028:5326077;5326092:5326141;5326373:5326422;5326511:5326560;5326569:5326618;5326643:5326692;5326701:5326750;5326769:5326818;5326837:5326886;5326907:5326956;5327039:5327088;5327105:5327154;5327171:5327220;5327233:5327282;5327330:5327379;5327394:5327443	cype;Ncoa6
chr2R	7566385	7566836	PEAK	6	7566385:7566434;7566449:7566498;7566515:7566564;7566653:7566702;7566721:7566770;7566787:7566836	Buffy;Roc2
chr3L	10855943	10856250	PEAK	4	10855943:10855992;10856011:10856060;10856139:10856188;10856201:10856250	NA
chr3L	16378057	16378438	PEAK	5	16378057:16378106;16378125:16378174;16378183:16378232;16378249:16378298;16378389:16378438	CG4729
chr2R	14688957	14690756	PEAK	15	14688957:14689006;14689094:14689143;14689292:14689341;14689358:14689407;14689678:14689727;14689750:14689799;14689814:14689863;14690152:14690201;14690312:14690361;14690378:14690427;14690472:14690521;14690500:14690549;14690566:14690615;14690638:14690687;14690707:14690756	l(2)08717
chrX	20922759	20923871	PEAK	16	20922759:20922808;20922828:20922877;20922896:20922945;20922956:20923005;20923024:20923073;20923094:20923143;20923154:20923203;20923220:20923269;20923360:20923409;20923420:20923469;20923492:20923541;20923558:20923607;20923622:20923671;20923690:20923739;20923748:20923797;20923822:20923871	NA
chr2L	13295721	13296170	PEAK	6	13295721:13295770;13295787:13295836;13295855:13295904;13295919:13295968;13295995:13296044;13296121:13296170	CG31729
chr3R	19857522	19857964	PEAK	6	19857522:19857571;19857652:19857701;19857713:19857762;19857787:19857836;19857853:19857902;19857915:19857964	KrT95D;Ime4
chr2R	5912149	5914390	PEAK	21	5912149:5912198;5912277:5912326;5912345:5912394;5912436:5912485;5912502:5912551;5912566:5912615;5912634:5912683;5912762:5912811;5912822:5912871;5912888:5912937;5912954:5913003;5913284:5913333;5913487:5913536;5913549:5913598;5913681:5913730;5913947:5913996;5914011:5914060;5914151:5914200;5914217:5914266;5914283:5914332;5914341:5914390	Pka-R2;CG12128
chrX	13677118	13678032	PEAK	11	13677118:13677167;13677190:13677239;13677248:13677297;13677316:13677365;13677388:13677437;13677446:13677495;13677512:13677561;13677587:13677636;13677717:13677766;13677785:13677834;13677983:13678032	inaE
chrX	11263351	11263598	PEAK	4	11263351:11263400;11263417:11263466;11263473:11263522;11263549:11263598	dlg1
chrX	8574501	8576764	PEAK	25	8574501:8574550;8574563:8574612;8574845:8574894;8574903:8574952;8574971:8575020;8575035:8575084;8575120:8575169;8575253:8575302;8575311:8575360;8575381:8575430;8575447:8575496;8575507:8575556;8575583:8575632;8575647:8575696;8575714:8575763;8575774:8575823;8575842:8575891;8575989:8576038;8576065:8576114;8576125:8576174;8576189:8576238;8576461:8576510;8576527:8576576;8576583:8576632;8576715:8576764	CG11284
chr3R	24946843	24949399	PEAK	28	24946843:24946892;24946909:24946958;24946973:24947022;24947139:24947188;24947279:24947328;24947339:24947388;24947403:24947452;24947543:24947592;24947607:24947656;24947707:24947756;24947937:24947986;24948038:24948087;24948102:24948151;24948202:24948251;24948262:24948311;24948326:24948375;24948392:24948441;24948458:24948507;24948532:24948581;24948624:24948673;24948792:24948841;24948887:24948936;249…	CG11880;yem
chr2L	21309247	21309504	PEAK	4	21309247:21309296;21309331:21309380;21309395:21309444;21309455:21309504	Mio
chrX	7824610	7826466	PEAK	18	7824610:7824659;7824674:7824723;7825004:7825053;7825134:7825183;7825208:7825257;7825268:7825317;7825340:7825389;7825398:7825447;7825550:7825599;7825625:7825674;7825691:7825740;7825757:7825806;7825817:7825866;7825887:7825936;7825945:7825994;7826285:7826334;7826351:7826400;7826417:7826466	CG10777
chr2R	2524329	2524914	PEAK	8	2524329:2524378;2524395:2524444;2524461:2524510;2524531:2524580;2524659:2524708;2524733:2524782;2524799:2524848;2524865:2524914	Bap170
chr3L	9502547	9503643	PEAK	12	9502547:9502596;9502603:9502652;9502679:9502728;9502743:9502792;9502801:9502850;9502870:9502919;9502936:9502985;9503272:9503321;9503334:9503383;9503400:9503449;9503470:9503519;9503594:9503643	CG3408
chr2R	5846133	5847428	PEAK	17	5846133:5846182;5846197:5846246;5846265:5846314;5846331:5846380;5846391:5846440;5846454:5846503;5846589:5846638;5846653:5846702;5846721:5846770;5846785:5846834;5846855:5846904;5846917:5846966;5847117:5847166;5847183:5847232;5847253:5847302;5847321:5847370;5847379:5847428	Mef2;CG15863;Pal1
chr3R	15688020	15688337	PEAK	5	15688020:15688069;15688090:15688139;15688154:15688203;15688220:15688269;15688288:15688337	NA
chr3L	16799888	16800605	PEAK	7	16799888:16799937;16799963:16800012;16800028:16800077;16800092:16800141;16800152:16800201;16800490:16800539;16800556:16800605	CG9674
chr3R	257730	259365	PEAK	16	257730:257779;257798:257847;258062:258111;258126:258175;258186:258235;258252:258301;258390:258439;258590:258639;258648:258697;258786:258835;258848:258897;258920:258969;259110:259159;259176:259225;259242:259291;259316:259365	CG1074;eIF3-S10
chrX	3674125	3675713	PEAK	19	3674125:3674174;3674195:3674244;3674282:3674331;3674348:3674397;3674410:3674459;3674476:3674525;3674544:3674593;3674608:3674657;3674674:3674723;3674739:3674788;3674872:3674921;3674938:3674987;3675208:3675257;3675268:3675317;3675342:3675391;3675400:3675449;3675474:3675523;3675598:3675647;3675664:3675713	tlk
chrX	20924417	20926845	PEAK	27	20924417:20924466;20924473:20924522;20924543:20924592;20924609:20924658;20924805:20924854;20924879:20924928;20924935:20924984;20925007:20925056;20925077:20925126;20925137:20925186;20925209:20925258;20925274:20925323;20925332:20925381;20925404:20925453;20925532:20925581;20925602:20925651;20925664:20925713;20925732:20925781;20926000:20926049;20926064:20926113;20926124:20926173;20926464:20926513;209…	CG1518;bves
chrX	15226641	15228941	PEAK	25	15226641:15226690;15226707:15226756;15226779:15226828;15226837:15226886;15226913:15226962;15226971:15227020;15227111:15227160;15227167:15227216;15227243:15227292;15227307:15227356;15227635:15227684;15227701:15227750;15227761:15227810;15227827:15227876;15228029:15228078;15228233:15228282;15228297:15228346;15228363:15228412;15228421:15228470;15228563:15228612;15228628:15228677;15228686:15228735;152…	CG9114;HDAC6
chrX	19388597	19390240	PEAK	18	19388597:19388646;19388867:19388916;19388935:19388984;19389001:19389050;19389059:19389108;19389135:19389184;19389201:19389250;19389323:19389372;19389393:19389442;19389459:19389508;19389527:19389576;19389595:19389644;19389661:19389710;19389861:19389910;19389917:19389966;19390059:19390108;19390115:19390164;19390191:19390240	CG12204;CG14200;ksh;Pfrx
chr2R	9337285	9338395	PEAK	12	9337285:9337334;9337356:9337405;9337676:9337725;9337748:9337797;9337816:9337865;9337884:9337933;9337946:9337995;9338006:9338055;9338148:9338197;9338208:9338257;9338280:9338329;9338346:9338395	cnn;cbs
chr2R	9850985	9852784	PEAK	20	9850985:9851034;9851051:9851100;9851120:9851169;9851252:9851301;9851308:9851357;9851374:9851423;9851446:9851495;9851516:9851565;9851578:9851627;9851751:9851800;9851811:9851860;9851877:9851926;9851947:9851996;9852273:9852322;9852339:9852388;9852405:9852454;9852477:9852526;9852537:9852586;9852677:9852726;9852735:9852784	CG42806;Cp1
chr3L	16402842	16404235	PEAK	13	16402842:16402891;16402908:16402957;16403048:16403097;16403114:16403163;16403333:16403382;16403393:16403442;16403455:16403504;16403587:16403636;16403653:16403702;16403919:16403968;16403984:16404033;16404116:16404165;16404186:16404235	NA
chr3R	19173632	19175129	PEAK	20	19173632:19173681;19173698:19173747;19173758:19173807;19173888:19173937;19173954:19174003;19174022:19174071;19174086:19174135;19174152:19174201;19174224:19174273;19174292:19174341;19174352:19174401;19174418:19174467;19174490:19174539;19174620:19174669;19174688:19174737;19174746:19174795;19174878:19174927;19174952:19175001;19175012:19175061;19175080:19175129	DNApol-epsilon
chr3L	11701311	11701562	PEAK	4	11701311:11701360;11701383:11701432;11701445:11701494;11701513:11701562	CG11658
chr3R	11876215	11877580	PEAK	10	11876215:11876264;11876535:11876584;11876603:11876652;11876673:11876722;11876935:11876984;11876999:11877048;11877133:11877182;11877397:11877446;11877461:11877510;11877531:11877580	msps
chr2R	7538755	7540133	PEAK	18	7538755:7538804;7538827:7538876;7538895:7538944;7539027:7539076;7539093:7539142;7539151:7539200;7539217:7539266;7539291:7539340;7539349:7539398;7539487:7539536;7539547:7539596;7539619:7539668;7539687:7539736;7539753:7539802;7539818:7539867;7539950:7539999;7540016:7540065;7540084:7540133	CG9003;CG34228
chr3L	9394165	9394875	PEAK	7	9394165:9394214;9394231:9394280;9394303:9394352;9394504:9394553;9394636:9394685;9394764:9394813;9394826:9394875	eIF-4E
chrX	11607683	11611795	PEAK	45	11607683:11607732;11607811:11607860;11607881:11607930;11607939:11607988;11608015:11608064;11608101:11608150;11608441:11608490;11608509:11608558;11608579:11608628;11608639:11608688;11608705:11608754;11608843:11608892;11609177:11609226;11609233:11609282;11609303:11609352;11609375:11609424;11609433:11609482;11609507:11609556;11609695:11609744;11609767:11609816;11609833:11609882;11609903:11609952;116…	Amun;prtp
chrX	17719076	17721417	PEAK	18	17719076:17719125;17719402:17719451;17719466:17719515;17719540:17719589;17719604:17719653;17719934:17719983;17720002:17720051;17720145:17720194;17720211:17720260;17720277:17720326;17720341:17720390;17720665:17720714;17720737:17720786;17720862:17720911;17720936:17720985;17721000:17721049;17721226:17721275;17721368:17721417	Socs16D
chr3L	539443	541046	PEAK	18	539443:539492;539579:539628;539645:539694;539807:539856;539879:539928;540007:540056;540077:540126;540133:540182;540199:540248;540337:540386;540397:540446;540463:540512;540529:540578;540597:540646;540663:540712;540861:540910;540925:540974;540997:541046	CG17180;klar
chr3L	20395805	20397607	PEAK	20	20395805:20395854;20396067:20396116;20396199:20396248;20396265:20396314;20396333:20396382;20396407:20396456;20396472:20396521;20396534:20396583;20396602:20396651;20396704:20396753;20396736:20396785;20396796:20396845;20396868:20396917;20396926:20396975;20397000:20397049;20397062:20397111;20397352:20397401;20397424:20397473;20397492:20397541;20397558:20397607	NA
chr2L	6647651	6649286	PEAK	18	6647651:6647700;6647717:6647766;6647783:6647832;6647991:6648040;6648055:6648104;6648117:6648166;6648189:6648238;6648311:6648360;6648383:6648432;6648443:6648492;6648519:6648568;6648575:6648624;6648711:6648760;6648775:6648824;6648911:6648960;6649041:6649090;6649105:6649154;6649237:6649286	Tango1;CG31635
chr2R	7500859	7502584	PEAK	22	7500859:7500908;7500993:7501042;7501061:7501110;7501123:7501172;7501185:7501234;7501259:7501308;7501319:7501368;7501457:7501506;7501521:7501570;7501589:7501638;7501655:7501704;7501721:7501770;7501781:7501830;7501927:7501976;7501989:7502038;7502055:7502104;7502119:7502168;7502185:7502234;7502257:7502306;7502403:7502452;7502475:7502524;7502535:7502584	NA
chr3L	9846939	9849094	PEAK	27	9846939:9846988;9847003:9847052;9847141:9847190;9847199:9847248;9847337:9847386;9847403:9847452;9847471:9847520;9847531:9847580;9847663:9847712;9847727:9847776;9847791:9847840;9847859:9847908;9847933:9847982;9847989:9848038;9848056:9848105;9848196:9848245;9848262:9848311;9848324:9848373;9848386:9848435;9848452:9848501;9848524:9848573;9848592:9848641;9848725:9848774;9848791:9848840;9848921:9848970…	RasGAP1
chr2L	15056877	15058105	PEAK	14	15056877:15056926;15056937:15056986;15057207:15057256;15057273:15057322;15057405:15057454;15057471:15057520;15057529:15057578;15057598:15057647;15057666:15057715;15057732:15057781;15057792:15057841;15057932:15057981;15057998:15058047;15058056:15058105	ck;CG33679
chr2L	11808266	11810118	PEAK	17	11808266:11808315;11808332:11808381;11808394:11808443;11808462:11808511;11808530:11808579;11808661:11808710;11808729:11808778;11808785:11808834;11808857:11808906;11809053:11809102;11809189:11809238;11809253:11809302;11809321:11809370;11809586:11809635;11809712:11809761;11809784:11809833;11810069:11810118	crol
chr2L	7425038	7427469	PEAK	28	7425038:7425087;7425104:7425153;7425240:7425289;7425310:7425359;7425376:7425425;7425440:7425489;7425508:7425557;7425640:7425689;7425764:7425813;7425838:7425887;7425900:7425949;7425962:7426011;7426034:7426083;7426094:7426143;7426160:7426209;7426298:7426347;7426432:7426481;7426494:7426543;7426564:7426613;7426628:7426677;7426828:7426877;7426894:7426943;7426960:7427009;7427022:7427071;7427084:7427133…	CG5261
chr3L	11701915	11704868	PEAK	29	11701915:11701964;11701981:11702030;11702039:11702088;11702367:11702416;11702441:11702490;11702767:11702816;11702905:11702954;11702963:11703012;11703027:11703076;11703101:11703150;11703229:11703278;11703293:11703342;11703431:11703480;11703489:11703538;11703565:11703614;11703631:11703680;11703691:11703740;11703759:11703808;11703827:11703876;11703961:11704010;11704021:11704070;11704289:11704338;117…	crim;Ccdc56;mtTFB1;CG11658
chr2R	13434565	13435859	PEAK	17	13434565:13434614;13434631:13434680;13434689:13434738;13434820:13434869;13434896:13434945;13434962:13435011;13435022:13435071;13435092:13435141;13435152:13435201;13435284:13435333;13435356:13435405;13435416:13435465;13435484:13435533;13435554:13435603;13435612:13435661;13435754:13435803;13435810:13435859	MESR4
chr3R	14100079	14100991	PEAK	10	14100079:14100128;14100144:14100193;14100210:14100259;14100274:14100323;14100412:14100461;14100612:14100661;14100736:14100785;14100806:14100855;14100872:14100921;14100942:14100991	eIF-1A;Vps39
chr3R	27637059	27638261	PEAK	14	27637059:27637108;27637157:27637206;27637261:27637310;27637363:27637412;27637427:27637476;27637495:27637544;27637557:27637606;27637623:27637672;27637693:27637742;27637823:27637872;27637947:27637996;27638053:27638102;27638146:27638195;27638212:27638261	FeCH;RhoGAP100F
chr2L	21309947	21311316	PEAK	17	21309947:21309996;21310021:21310070;21310083:21310132;21310151:21310200;21310211:21310260;21310349:21310398;21310419:21310468;21310477:21310526;21310551:21310600;21310607:21310656;21310675:21310724;21310747:21310796;21310879:21310928;21310937:21310986;21311011:21311060;21311211:21311260;21311267:21311316	crc;Mio
chrX	4576694	4579802	PEAK	32	4576694:4576743;4576756:4576805;4576828:4576877;4576888:4576937;4576954:4577003;4577026:4577075;4577152:4577201;4577226:4577275;4577286:4577335;4577422:4577471;4577484:4577533;4577550:4577599;4577614:4577663;4577752:4577801;4578010:4578059;4578098:4578147;4578166:4578215;4578236:4578285;4578362:4578411;4578492:4578541;4578698:4578747;4578828:4578877;4578897:4578946;4578961:4579010;4579027:4579076…	NA
chrX	17722619	17727045	PEAK	42	17722619:17722668;17722683:17722732;17722759:17722808;17723083:17723132;17723153:17723202;17723211:17723260;17723285:17723334;17723353:17723402;17723419:17723468;17723551:17723600;17723681:17723730;17723809:17723858;17723881:17723930;17723945:17723994;17724013:17724062;17724069:17724118;17724273:17724322;17724339:17724388;17724407:17724456;17724539:17724588;17724605:17724654;17724861:17724910;177…	CG6398
chr3L	22857715	22858028	PEAK	5	22857715:22857764;22857781:22857830;22857847:22857896;22857923:22857972;22857979:22858028	CG33170
chrX	172935	173718	PEAK	8	172935:172984;173003:173052;173067:173116;173139:173188;173401:173450;173465:173514;173595:173644;173669:173718	ewg;CG3777
chr3R	17647697	17649032	PEAK	16	17647697:17647746;17647769:17647818;17647827:17647876;17648093:17648142;17648167:17648216;17648237:17648286;17648368:17648417;17648438:17648487;17648501:17648550;17648571:17648620;17648627:17648676;17648712:17648761;17648770:17648819;17648855:17648904;17648911:17648960;17648983:17649032	CASK
chr2L	21627750	21630472	PEAK	25	21627750:21627799;21627820:21627869;21627882:21627931;21628212:21628261;21628278:21628327;21628402:21628451;21628462:21628511;21628799:21628848;21628861:21628910;21628927:21628976;21628987:21629036;21629059:21629108;21629127:21629176;21629467:21629516;21629525:21629574;21629601:21629650;21629659:21629708;21629861:21629910;21629931:21629980;21629989:21630038;21630053:21630102;21630129:21630178;216…	Df31
chr2R	3847356	3848022	PEAK	9	3847356:3847405;3847418:3847467;3847488:3847537;3847580:3847629;3847646:3847695;3847707:3847756;3847841:3847890;3847907:3847956;3847973:3848022	CG2915
chrX	3376331	3378095	PEAK	19	3376331:3376380;3376393:3376442;3376465:3376514;3376523:3376572;3376589:3376638;3376661:3376710;3376731:3376780;3376858:3376907;3377184:3377233;3377250:3377299;3377316:3377365;3377382:3377431;3377646:3377695;3377716:3377765;3377786:3377835;3377848:3377897;3377910:3377959;3377980:3378029;3378046:3378095	CG10804;CG10802
chr3R	7787842	7789615	PEAK	22	7787842:7787891;7787908:7787957;7788180:7788229;7788246:7788295;7788308:7788357;7788370:7788419;7788504:7788553;7788574:7788623;7788636:7788685;7788708:7788757;7788772:7788821;7788838:7788887;7788904:7788953;7788972:7789021;7789030:7789079;7789104:7789153;7789236:7789285;7789302:7789351;7789368:7789417;7789434:7789483;7789492:7789541;7789566:7789615	aur;CG3281
chr3R	14237162	14238994	PEAK	19	14237162:14237211;14237298:14237347;14237360:14237409;14237434:14237483;14237496:14237545;14237560:14237609;14237632:14237681;14237698:14237747;14237826:14237875;14238026:14238075;14238093:14238142;14238416:14238465;14238552:14238601;14238622:14238671;14238680:14238729;14238755:14238804;14238819:14238868;14238883:14238932;14238945:14238994	CG10864;CG31122
chr3R	11234350	11234668	PEAK	4	11234350:11234399;11234414:11234463;11234478:11234527;11234619:11234668	Atx2
chr3R	2193101	2194752	PEAK	21	2193101:2193150;2193235:2193284;2193309:2193358;2193375:2193424;2193507:2193556;2193573:2193622;2193637:2193686;2193705:2193754;2193771:2193820;2193911:2193960;2193969:2194018;2194045:2194094;2194101:2194150;2194233:2194282;2194307:2194356;2194371:2194420;2194441:2194490;2194503:2194552;2194563:2194612;2194629:2194678;2194703:2194752	CG42724;CG10286
chr3L	3164184	3164829	PEAK	9	3164184:3164233;3164246:3164295;3164314:3164363;3164380:3164429;3164452:3164501;3164514:3164563;3164642:3164691;3164716:3164765;3164780:3164829	Asciz;CG32280
chrX	510499	512006	PEAK	21	510499:510548;510631:510680;510701:510750;510833:510882;510903:510952;510961:511010;511029:511078;511101:511150;511167:511216;511231:511280;511299:511348;511363:511412;511433:511482;511497:511546;511565:511614;511629:511678;511689:511738;511763:511812;511829:511878;511889:511938;511957:512006	CG13366
chrX	3634533	3634779	PEAK	4	3634533:3634582;3634598:3634647;3634664:3634713;3634730:3634779	NA
chr3R	9225735	9228820	PEAK	37	9225735:9225784;9225801:9225850;9225867:9225916;9226009:9226058;9226069:9226118;9226137:9226186;9226199:9226248;9226263:9226312;9226397:9226446;9226531:9226580;9226603:9226652;9226725:9226774;9226801:9226850;9226857:9226906;9226931:9226980;9227187:9227236;9227257:9227306;9227321:9227370;9227453:9227502;9227517:9227566;9227587:9227636;9227649:9227698;9227784:9227833;9227848:9227897;9227922:9227971…	CG33977;CG9796
chr3R	14101404	14102173	PEAK	10	14101404:14101453;14101470:14101519;14101528:14101577;14101598:14101647;14101730:14101779;14101800:14101849;14101862:14101911;14101930:14101979;14102064:14102113;14102124:14102173	NA
chr3L	18793340	18795058	PEAK	20	18793340:18793389;18793410:18793459;18793534:18793583;18793622:18793671;18793686:18793735;18793760:18793809;18793824:18793873;18793886:18793935;18793950:18793999;18794088:18794137;18794150:18794199;18794216:18794265;18794284:18794333;18794352:18794401;18794412:18794461;18794748:18794797;18794814:18794863;18794874:18794923;18794947:18794996;18795009:18795058	ftz-f1
chrX	6493406	6494512	PEAK	11	6493406:6493455;6493480:6493529;6493604:6493653;6493678:6493727;6493742:6493791;6493802:6493851;6493868:6493917;6494198:6494247;6494336:6494385;6494401:6494450;6494463:6494512	pigs
chr3R	5338803	5339838	PEAK	12	5338803:5338852;5338861:5338910;5338933:5338982;5339189:5339238;5339265:5339314;5339325:5339374;5339453:5339502;5339523:5339572;5339587:5339636;5339651:5339700;5339717:5339766;5339789:5339838	Ras85D;Rlb1
chr2R	8756626	8757896	PEAK	15	8756626:8756675;8756702:8756751;8756766:8756815;8756830:8756879;8756894:8756943;8757030:8757079;8757088:8757137;8757160:8757209;8757220:8757269;8757294:8757343;8757581:8757630;8757653:8757702;8757713:8757762;8757785:8757834;8757847:8757896	CG17574;bic
chr2L	20416825	20417278	PEAK	7	20416825:20416874;20416899:20416948;20416967:20417016;20417031:20417080;20417091:20417140;20417155:20417204;20417229:20417278	CG10949;Arpc2
chr2R	5195990	5196233	PEAK	4	5195990:5196039;5196060:5196109;5196118:5196167;5196184:5196233	Myd88
chr3L	21508470	21511439	PEAK	33	21508470:21508519;21508604:21508653;21508672:21508721;21508738:21508787;21508808:21508857;21508866:21508915;21508938:21508987;21508998:21509047;21509136:21509185;21509200:21509249;21509266:21509315;21509336:21509385;21509400:21509449;21509462:21509511;21509532:21509581;21509660:21509709;21509724:21509773;21509792:21509841;21509862:21509911;21509922:21509971;21509992:21510041;21510054:21510103;215…	Cdk12;SAK
chr2L	7885005	7886372	PEAK	16	7885005:7885054;7885143:7885192;7885331:7885380;7885473:7885522;7885539:7885588;7885597:7885646;7885669:7885718;7885729:7885778;7885793:7885842;7885869:7885918;7885993:7886042;7886067:7886116;7886133:7886182;7886193:7886242;7886261:7886310;7886323:7886372	SmE;CG34132
chr2R	19754974	19756613	PEAK	20	19754974:19755023;19755170:19755219;19755246:19755295;19755302:19755351;19755374:19755423;19755440:19755489;19755566:19755615;19755636:19755685;19755698:19755747;19755764:19755813;19755830:19755879;19755896:19755945;19756028:19756077;19756104:19756153;19756166:19756215;19756226:19756275;19756300:19756349;19756368:19756417;19756492:19756541;19756564:19756613	Thiolase
chr3R	20881870	20882918	PEAK	14	20881870:20881919;20882005:20882054;20882079:20882128;20882145:20882194;20882275:20882324;20882339:20882388;20882405:20882454;20882477:20882526;20882539:20882588;20882603:20882652;20882665:20882714;20882733:20882782;20882807:20882856;20882869:20882918	CG31111;Unc-13-4B
chr2R	9389989	9392754	PEAK	33	9389989:9390038;9390049:9390098;9390129:9390178;9390191:9390240;9390323:9390372;9390395:9390444;9390463:9390512;9390525:9390574;9390657:9390706;9390793:9390842;9390853:9390902;9390921:9390970;9390983:9391032;9391055:9391104;9391121:9391170;9391255:9391304;9391315:9391364;9391381:9391430;9391453:9391502;9391513:9391562;9391849:9391898;9391909:9391958;9391975:9392024;9392045:9392094;9392173:9392222…	drk;mars
chr2R	5935230	5937194	PEAK	21	5935230:5935279;5935296:5935345;5935371:5935420;5935503:5935552;5935766:5935815;5935834:5935883;5935956:5936005;5936032:5936081;5936092:5936141;5936158:5936207;5936220:5936269;5936286:5936335;5936493:5936542;5936626:5936675;5936692:5936741;5936750:5936799;5936889:5936938;5936947:5936996;5937013:5937062;5937081:5937130;5937145:5937194	CoVIIc;oys
chr2R	9433328	9433780	PEAK	4	9433328:9433377;9433394:9433443;9433584:9433633;9433731:9433780	CG6145
chrX	7948977	7949420	PEAK	6	7948977:7949026;7949041:7949090;7949101:7949150;7949237:7949286;7949301:7949350;7949371:7949420	NA
chr2L	19534450	19534691	PEAK	4	19534450:19534499;19534516:19534565;19534582:19534631;19534642:19534691	NA
chrX	13634483	13636137	PEAK	17	13634483:13634532;13634549:13634598;13634619:13634668;13634683:13634732;13634757:13634806;13635106:13635155;13635164:13635213;13635428:13635477;13635494:13635543;13635568:13635617;13635634:13635683;13635758:13635807;13635826:13635875;13635890:13635939;13635956:13636005;13636024:13636073;13636088:13636137	NA
chr3R	19172461	19173059	PEAK	7	19172461:19172510;19172525:19172574;19172585:19172634;19172658:19172707;19172724:19172773;19172788:19172837;19173010:19173059	NA
chr2R	8059063	8060372	PEAK	15	8059063:8059112;8059131:8059180;8059201:8059250;8059265:8059314;8059335:8059384;8059395:8059444;8059591:8059640;8059665:8059714;8059855:8059904;8059993:8060042;8060053:8060102;8060127:8060176;8060193:8060242;8060251:8060300;8060323:8060372	Oda
chr3R	1494324	1496112	PEAK	22	1494324:1494373;1494388:1494437;1494456:1494505;1494516:1494565;1494586:1494635;1494656:1494705;1494714:1494763;1494921:1494970;1495053:1495102;1495119:1495168;1495185:1495234;1495261:1495310;1495321:1495370;1495383:1495432;1495459:1495508;1495523:1495572;1495677:1495726;1495805:1495854;1495873:1495922;1495941:1495990;1495997:1496046;1496063:1496112	Atg17;Xe7
chr2L	6667811	6669048	PEAK	17	6667811:6667860;6667885:6667934;6667945:6667994;6668019:6668068;6668081:6668130;6668151:6668200;6668279:6668328;6668349:6668398;6668405:6668454;6668471:6668520;6668537:6668586;6668609:6668658;6668669:6668718;6668805:6668854;6668873:6668922;6668933:6668982;6668999:6669048	Galt
chrX	6769561	6770364	PEAK	11	6769561:6769610;6769692:6769741;6769761:6769810;6769823:6769872;6769889:6769938;6769965:6770014;6770023:6770072;6770089:6770138;6770157:6770206;6770223:6770272;6770315:6770364	CG43736
chr2R	11563122	11563433	PEAK	4	11563122:11563171;11563182:11563231;11563324:11563373;11563384:11563433	fus
chr2R	15023981	15024955	PEAK	8	15023981:15024030;15024184:15024233;15024320:15024369;15024576:15024625;15024646:15024695;15024782:15024831;15024848:15024897;15024906:15024955	CG15111;CG15118
chr3L	15525611	15529603	PEAK	52	15525611:15525660;15525676:15525725;15525742:15525791;15525808:15525857;15525877:15525926;15525943:15525992;15526013:15526062;15526137:15526186;15526213:15526262;15526269:15526318;15526345:15526394;15526411:15526460;15526469:15526518;15526543:15526592;15526665:15526714;15526740:15526789;15526800:15526849;15526866:15526915;15526938:15526987;15526996:15527045;15527066:15527115;15527240:15527289;155…	CrebA
chr2R	2636523	2637656	PEAK	10	2636523:2636572;2636725:2636774;2636853:2636902;2636999:2637048;2637197:2637246;2637255:2637304;2637343:2637392;2637413:2637462;2637473:2637522;2637607:2637656	Eb1
chr2R	18533709	18534554	PEAK	10	18533709:18533758;18533775:18533824;18533911:18533960;18533975:18534024;18534109:18534158;18534175:18534224;18534241:18534290;18534373:18534422;18534433:18534482;18534505:18534554	CG2852;CG30195
chr3L	7971016	7972185	PEAK	16	7971016:7971065;7971080:7971129;7971152:7971201;7971212:7971261;7971284:7971333;7971410:7971459;7971482:7971531;7971546:7971595;7971608:7971657;7971674:7971723;7971742:7971791;7971806:7971855;7971938:7971987;7972008:7972057;7972070:7972119;7972136:7972185	nmo;CG8038
chr3L	4252499	4254929	PEAK	27	4252499:4252548;4252565:4252614;4252641:4252690;4252697:4252746;4252767:4252816;4252895:4252944;4252971:4253020;4253029:4253078;4253229:4253278;4253297:4253346;4253558:4253607;4253630:4253679;4253688:4253737;4253960:4254009;4254021:4254070;4254091:4254140;4254149:4254198;4254217:4254266;4254289:4254338;4254349:4254398;4254479:4254528;4254551:4254600;4254614:4254663;4254686:4254735;4254744:4254793…	ago;CG1265
chr3R	278511	279031	PEAK	8	278511:278560;278586:278635;278646:278695;278716:278765;278782:278831;278850:278899;278910:278959;278982:279031	CG31522
chrX	833863	835768	PEAK	23	833863:833912;834069:834118;834125:834174;834201:834250;834257:834306;834327:834376;834389:834438;834463:834512;834597:834646;834657:834706;834793:834842;834851:834900;834917:834966;834983:835032;835055:835104;835119:835168;835315:835364;835389:835438;835453:835502;835521:835570;835579:835628;835653:835702;835719:835768	CG3704;mus81
chrX	8801239	8802038	PEAK	8	8801239:8801288;8801330:8801379;8801466:8801515;8801535:8801584;8801791:8801840;8801855:8801904;8801927:8801976;8801989:8802038	rdgA
chr3R	5070197	5073102	PEAK	28	5070197:5070246;5070271:5070320;5070337:5070386;5070599:5070648;5070659:5070708;5070723:5070772;5070789:5070838;5070857:5070906;5070921:5070970;5070997:5071046;5071053:5071102;5071195:5071244;5071257:5071306;5071317:5071366;5071583:5071632;5071654:5071703;5071716:5071765;5071978:5072027;5072044:5072093;5072118:5072167;5072373:5072422;5072452:5072501;5072524:5072573;5072654:5072703;5072723:5072772…	CG8420;ird1
chr2L	9494640	9495347	PEAK	8	9494640:9494689;9494698:9494747;9494770:9494819;9494902:9494951;9494964:9495013;9495028:9495077;9495226:9495275;9495298:9495347	CG33298;Gdi
chr3R	10450421	10450670	PEAK	4	10450421:10450470;10450481:10450530;10450547:10450596;10450621:10450670	NA
chr3L	11813858	11814301	PEAK	7	11813858:11813907;11813920:11813969;11813984:11814033;11814054:11814103;11814120:11814169;11814180:11814229;11814252:11814301	NA
chr3L	17646908	17647754	PEAK	11	17646908:17646957;17646970:17647019;17647043:17647092;17647101:17647150;17647305:17647354;17647367:17647416;17647437:17647486;17647503:17647552;17647573:17647622;17647635:17647684;17647705:17647754	Krn;CG7484;Ndfip
chr2L	15038349	15039784	PEAK	19	15038349:15038398;15038409:15038458;15038481:15038530;15038547:15038596;15038617:15038666;15038805:15038854;15038871:15038920;15038945:15038994;15039009:15039058;15039073:15039122;15039137:15039186;15039211:15039260;15039337:15039386;15039405:15039454;15039475:15039524;15039541:15039590;15039601:15039650;15039671:15039720;15039735:15039784	CIAPIN1;Su(H)
chr3R	19818178	19819347	PEAK	12	19818178:19818227;19818304:19818353;19818436:19818485;19818506:19818555;19818568:19818617;19818642:19818691;19818708:19818757;19818772:19818821;19818898:19818947;19819168:19819217;19819230:19819279;19819298:19819347	CG13604;Rab7
chr2R	7082924	7085560	PEAK	35	7082924:7082973;7082982:7083031;7083058:7083107;7083118:7083167;7083188:7083237;7083246:7083295;7083378:7083427;7083454:7083503;7083520:7083569;7083580:7083629;7083672:7083721;7083728:7083777;7083866:7083915;7083928:7083977;7083992:7084041;7084066:7084115;7084134:7084183;7084200:7084249;7084330:7084379;7084397:7084446;7084455:7084504;7084525:7084574;7084593:7084642;7084655:7084704;7084791:7084840…	shn
chr3L	10875774	10876089	PEAK	4	10875774:10875823;10875834:10875883;10875900:10875949;10876040:10876089	CG7949;CG6409
chr2L	3158933	3160459	PEAK	21	3158933:3158982;3158999:3159048;3159071:3159120;3159147:3159196;3159213:3159262;3159279:3159328;3159351:3159400;3159479:3159528;3159545:3159594;3159613:3159662;3159675:3159724;3159750:3159799;3159808:3159857;3159874:3159923;3160006:3160055;3160074:3160123;3160138:3160187;3160210:3160259;3160270:3160319;3160338:3160387;3160410:3160459	Mad;gkt
chr3R	24983211	24984054	PEAK	9	24983211:24983260;24983275:24983324;24983477:24983526;24983539:24983588;24983601:24983650;24983673:24983722;24983865:24983914;24983931:24983980;24984005:24984054	CG11897
chr2R	16474193	16476090	PEAK	22	16474193:16474242;16474251:16474300;16474319:16474368;16474449:16474498;16474517:16474566;16474589:16474638;16474647:16474696;16474719:16474768;16474787:16474836;16474917:16474966;16474984:16475033;16475048:16475097;16475108:16475157;16475184:16475233;16475242:16475291;16475372:16475421;16475438:16475487;16475711:16475760;16475835:16475884;16475907:16475956;16475967:16476016;16476041:16476090	bl;Nnf1a
chr3R	6586780	6587217	PEAK	7	6586780:6586829;6586844:6586893;6586912:6586961;6586976:6587025;6587044:6587093;6587110:6587159;6587168:6587217	Cap-H2;MED7
chr3R	1090076	1091445	PEAK	8	1090076:1090125;1090398:1090447;1090530:1090579;1090794:1090843;1090930:1090979;1090994:1091043;1091058:1091107;1091396:1091445	Hph
chr3L	15818764	15820718	PEAK	26	15818764:15818813;15818890:15818939;15818958:15819007;15819028:15819077;15819086:15819135;15819222:15819271;15819288:15819337;15819353:15819402;15819417:15819466;15819481:15819530;15819557:15819606;15819615:15819664;15819745:15819794;15819821:15819870;15819885:15819934;15819945:15819994;15820019:15820068;15820078:15820127;15820150:15820199;15820274:15820323;15820346:15820395;15820414:15820463;158…	dbo;Dcp2
chrX	18825328	18825640	PEAK	4	18825328:18825377;18825394:18825443;18825469:18825518;18825591:18825640	NA
chr2R	19438569	19440132	PEAK	17	19438569:19438618;19438633:19438682;19438697:19438746;19438831:19438880;19438901:19438950;19438965:19439014;19439025:19439074;19439091:19439140;19439161:19439210;19439491:19439540;19439623:19439672;19439751:19439800;19439825:19439874;19439885:19439934;19439957:19440006;19440015:19440064;19440083:19440132	Dcp-1;pita
chr3L	15499947	15500456	PEAK	4	15499947:15499996;15500271:15500320;15500343:15500392;15500407:15500456	NA
chr2L	18947770	18949072	PEAK	15	18947770:18947819;18947841:18947890;18947901:18947950;18947967:18948016;18948101:18948150;18948165:18948214;18948429:18948478;18948495:18948544;18948629:18948678;18948693:18948742;18948768:18948817;18948834:18948883;18948892:18948941;18948967:18949016;18949023:18949072	CG10428
chr3L	1332665	1336336	PEAK	40	1332665:1332714;1332919:1332968;1332991:1333040;1333053:1333102;1333119:1333168;1333185:1333234;1333257:1333306;1333319:1333368;1333447:1333496;1333517:1333566;1333589:1333638;1333653:1333702;1333717:1333766;1333783:1333832;1333985:1334034;1334041:1334090;1334109:1334158;1334173:1334222;1334245:1334294;1334569:1334618;1334643:1334692;1334701:1334750;1334777:1334826;1334843:1334892;1334909:1334958…	CG2211;l(3)02640;msd5
chr3R	14493449	14495402	PEAK	22	14493449:14493498;14493511:14493560;14493579:14493628;14493771:14493820;14493845:14493894;14493911:14493960;14493967:14494016;14494043:14494092;14494109:14494158;14494175:14494224;14494241:14494290;14494563:14494612;14494699:14494748;14494761:14494810;14494825:14494874;14494891:14494940;14494959:14495008;14495033:14495082;14495161:14495210;14495221:14495270;14495293:14495342;14495353:14495402	CG31229;CG7702
chr2R	6471125	6472062	PEAK	9	6471125:6471174;6471253:6471302;6471324:6471373;6471380:6471429;6471529:6471578;6471721:6471770;6471787:6471836;6471859:6471908;6472013:6472062	psq
chrX	12984347	12985591	PEAK	17	12984347:12984396;12984417:12984466;12984477:12984526;12984553:12984602;12984681:12984730;12984751:12984800;12984807:12984856;12984873:12984922;12984948:12984997;12985006:12985055;12985072:12985121;12985146:12985195;12985206:12985255;12985270:12985319;12985410:12985459;12985476:12985525;12985542:12985591	hep;lic
chrX	17545777	17546826	PEAK	11	17545777:17545826;17545917:17545966;17546045:17546094;17546175:17546224;17546245:17546294;17546309:17546358;17546371:17546420;17546437:17546486;17546507:17546556;17546707:17546756;17546777:17546826	RhoGAPp190
chr3R	10451271	10452054	PEAK	11	10451271:10451320;10451339:10451388;10451411:10451460;10451473:10451522;10451539:10451588;10451611:10451660;10451671:10451720;10451801:10451850;10451875:10451924;10451941:10451990;10452005:10452054	put
chr3R	14569040	14570005	PEAK	13	14569040:14569089;14569170:14569219;14569234:14569283;14569300:14569349;14569362:14569411;14569432:14569481;14569498:14569547;14569568:14569617;14569626:14569675;14569760:14569809;14569830:14569879;14569898:14569947;14569956:14570005	Mekk1
chr2R	1549317	1551677	PEAK	28	1549317:1549366;1549445:1549494;1549515:1549564;1549779:1549828;1549911:1549960;1549977:1550026;1550043:1550092;1550109:1550158;1550175:1550224;1550233:1550282;1550367:1550416;1550431:1550480;1550505:1550554;1550569:1550618;1550635:1550684;1550695:1550744;1550827:1550876;1550911:1550960;1550974:1551023;1551036:1551085;1551100:1551149;1551166:1551215;1551308:1551357;1551364:1551413;1551430:1551479…	Not3
chr2R	9710598	9711105	PEAK	7	9710598:9710647;9710668:9710717;9710794:9710843;9710860:9710909;9710932:9710981;9710990:9711039;9711056:9711105	NA
chr2R	14499373	14499820	PEAK	6	14499373:14499422;14499439:14499488;14499507:14499556;14499565:14499614;14499639:14499688;14499771:14499820	GEFmeso;CG42697
chr3L	4363866	4364783	PEAK	12	4363866:4363915;4363992:4364041;4364064:4364113;4364130:4364179;4364188:4364237;4364272:4364321;4364338:4364387;4364404:4364453;4364528:4364577;4364600:4364649;4364668:4364717;4364734:4364783	Cip4
chr2R	16469821	16470461	PEAK	7	16469821:16469870;16469891:16469940;16470016:16470065;16470082:16470131;16470150:16470199;16470290:16470339;16470412:16470461	qsm
chrX	6119137	6120600	PEAK	17	6119137:6119186;6119201:6119250;6119277:6119326;6119333:6119382;6119399:6119448;6119561:6119610;6119621:6119670;6119689:6119738;6119957:6120006;6120013:6120062;6120085:6120134;6120145:6120194;6120287:6120336;6120353:6120402;6120411:6120460;6120475:6120524;6120551:6120600	sqh;CG14446
chr2R	20761839	20763703	PEAK	21	20761839:20761888;20761973:20762022;20762039:20762088;20762101:20762150;20762369:20762418;20762435:20762484;20762493:20762542;20762559:20762608;20762633:20762682;20762691:20762740;20762761:20762810;20762895:20762944;20763021:20763070;20763091:20763140;20763153:20763202;20763225:20763274;20763351:20763400;20763417:20763466;20763492:20763541;20763588:20763637;20763654:20763703	CG30423;CG16896
chrX	10823756	10827160	PEAK	38	10823756:10823805;10823886:10823935;10823946:10823995;10824018:10824067;10824086:10824135;10824146:10824195;10824212:10824261;10824276:10824325;10824350:10824399;10824440:10824489;10824504:10824553;10824574:10824623;10824640:10824689;10824708:10824757;10824842:10824891;10824908:10824957;10825004:10825053;10825068:10825117;10825136:10825185;10825194:10825243;10825264:10825313;10825398:10825447;108…	Myo10A
chr2L	8299148	8299793	PEAK	7	8299148:8299197;8299214:8299263;8299350:8299399;8299408:8299457;8299480:8299529;8299674:8299723;8299744:8299793	NA
chr3R	27894330	27894841	PEAK	8	27894330:27894379;27894396:27894445;27894464:27894513;27894534:27894583;27894602:27894651;27894662:27894711;27894734:27894783;27894792:27894841	Map205
chr3L	19920677	19922645	PEAK	19	19920677:19920726;19920819:19920868;19920885:19920934;19921205:19921254;19921339:19921388;19921479:19921528;19921609:19921658;19921669:19921718;19921737:19921786;19921865:19921914;19921939:19921988;19921997:19922046;19922063:19922112;19922139:19922188;19922235:19922284;19922301:19922350;19922473:19922522;19922529:19922578;19922596:19922645	CG8004;RhoGDI
chr3R	12278301	12280326	PEAK	24	12278301:12278350;12278621:12278670;12278697:12278746;12278753:12278802;12278819:12278868;12278893:12278942;12278951:12279000;12279019:12279068;12279151:12279200;12279225:12279274;12279285:12279334;12279357:12279406;12279417:12279466;12279483:12279532;12279553:12279602;12279617:12279666;12279687:12279736;12279753:12279802;12279885:12279934;12279941:12279990;12280075:12280124;12280145:12280194;122…	Pak3;CG10405
chr3L	1536643	1537616	PEAK	11	1536643:1536692;1536719:1536768;1536851:1536900;1536907:1536956;1536981:1537030;1537043:1537092;1537181:1537230;1537237:1537286;1537373:1537422;1537439:1537488;1537567:1537616	CG12091;CG7852
chr2R	18525039	18525354	PEAK	5	18525039:18525088;18525109:18525158;18525173:18525222;18525243:18525292;18525305:18525354	bonsai;Cdk9
chrX	1128231	1128871	PEAK	7	1128231:1128280;1128295:1128344;1128357:1128406;1128431:1128480;1128487:1128536;1128553:1128602;1128822:1128871	CG3638
chr3L	1349495	1350082	PEAK	7	1349495:1349544;1349559:1349608;1349713:1349762;1349837:1349886;1349909:1349958;1349975:1350024;1350033:1350082	Ptp61F
chrX	14957544	14957916	PEAK	6	14957544:14957593;14957606:14957655;14957677:14957726;14957735:14957784;14957807:14957856;14957867:14957916	CG5548;hiw
chr3L	16836928	16837771	PEAK	10	16836928:16836977;16836994:16837043;16837066:16837115;16837200:16837249;16837324:16837373;16837396:16837445;16837464:16837513;16837522:16837571;16837588:16837637;16837722:16837771	CG9669
chrX	8785728	8792520	PEAK	80	8785728:8785777;8786018:8786067;8786080:8786129;8786154:8786203;8786220:8786269;8786282:8786331;8786418:8786467;8786478:8786527;8786542:8786591;8786608:8786657;8786680:8786729;8786957:8787006;8787053:8787102;8787176:8787225;8787244:8787293;8787317:8787366;8787377:8787426;8787443:8787492;8787509:8787558;8787581:8787630;8787647:8787696;8787703:8787752;8787769:8787818;8787928:8787977;8787988:8788037…	Moe
chr3L	14030783	14032323	PEAK	14	14030783:14030832;14030857:14030906;14030991:14031040;14031047:14031096;14031113:14031162;14031189:14031238;14031311:14031360;14031383:14031432;14031539:14031588;14031611:14031660;14031935:14031984;14032072:14032121;14032134:14032183;14032274:14032323	Hsc70Cb
chr2L	472904	473495	PEAK	6	472904:472953;472972:473021;473030:473079;473228:473277;473296:473345;473446:473495	MED15
chr2L	16485821	16487906	PEAK	22	16485821:16485870;16485887:16485936;16485945:16485994;16486145:16486194;16486283:16486332;16486341:16486390;16486547:16486596;16486611:16486660;16486673:16486722;16486806:16486855;16486874:16486923;16486934:16486983;16486999:16487048;16487071:16487120;16487141:16487190;16487205:16487254;16487339:16487388;16487404:16487453;16487468:16487517;16487669:16487718;16487725:16487774;16487857:16487906	dac;CG4580
chrX	19741635	19742328	PEAK	9	19741635:19741684;19741709:19741758;19741835:19741884;19741905:19741954;19741975:19742024;19742031:19742080;19742105:19742154;19742163:19742212;19742279:19742328	pico
chr4	853325	853962	PEAK	8	853325:853374;853383:853432;853449:853498;853515:853564;853581:853630;853815:853864;853885:853934;853913:853962	NA
chr2L	2196827	2197481	PEAK	6	2196827:2196876;2196978:2197027;2197174:2197223;2197302:2197351;2197366:2197415;2197432:2197481	CG34172
chrX	13889334	13891272	PEAK	22	13889334:13889383;13889400:13889449;13889464:13889513;13889524:13889573;13889598:13889647;13889731:13889780;13889787:13889836;13889853:13889902;13889928:13889977;13889986:13890035;13890060:13890109;13890118:13890167;13890186:13890235;13890250:13890299;13890518:13890567;13890586:13890635;13890662:13890711;13890730:13890779;13890818:13890867;13891016:13891065;13891081:13891130;13891223:13891272	ben
chr2R	15051302	15052004	PEAK	8	15051302:15051351;15051498:15051547;15051558:15051607;15051632:15051681;15051690:15051739;15051765:15051814;15051893:15051942;15051955:15052004	CG10737
chr2L	19740873	19741578	PEAK	7	19740873:19740922;19740943:19740992;19741071:19741120;19741199:19741248;19741397:19741446;19741467:19741516;19741529:19741578	NA
chr3L	3787818	3788335	PEAK	5	3787818:3787867;3787892:3787941;3788156:3788205;3788220:3788269;3788286:3788335	CG32264
chr2L	8414046	8416856	PEAK	32	8414046:8414095;8414110:8414159;8414176:8414225;8414312:8414361;8414374:8414423;8414448:8414497;8414506:8414555;8414572:8414621;8414646:8414695;8414704:8414753;8414844:8414893;8414974:8415023;8415034:8415083;8415102:8415151;8415172:8415221;8415238:8415287;8415374:8415423;8415448:8415497;8415506:8415555;8415580:8415629;8415642:8415691;8415704:8415753;8415774:8415823;8415987:8416036;8416117:8416166…	CG13398;Akap200
chr2R	12066016	12066273	PEAK	4	12066016:12066065;12066092:12066141;12066148:12066197;12066224:12066273	Lis-1;Ptp52F
chr2R	12742749	12745179	PEAK	33	12742749:12742798;12742817:12742866;12742881:12742930;12743014:12743063;12743088:12743137;12743148:12743197;12743220:12743269;12743276:12743325;12743352:12743401;12743482:12743531;12743540:12743589;12743616:12743665;12743676:12743725;12743742:12743791;12743808:12743857;12743936:12743985;12744002:12744051;12744078:12744127;12744144:12744193;12744206:12744255;12744268:12744317;12744342:12744391;127…	Fen1;Dek
chr2L	10220841	10223060	PEAK	30	10220841:10220890;10220903:10220952;10220975:10221024;10221039:10221088;10221097:10221146;10221163:10221212;10221229:10221278;10221301:10221350;10221365:10221414;10221433:10221482;10221503:10221552;10221559:10221608;10221625:10221674;10221693:10221742;10221899:10221948;10221965:10222014;10222029:10222078;10222093:10222142;10222155:10222204;10222225:10222274;10222287:10222336;10222417:10222466;102…	CG4908;Prosalpha6;Npc1a
chr2L	2766657	2768092	PEAK	18	2766657:2766706;2766779:2766828;2766851:2766900;2766921:2766970;2766987:2767036;2767043:2767092;2767109:2767158;2767175:2767224;2767315:2767364;2767373:2767422;2767447:2767496;2767505:2767554;2767581:2767630;2767639:2767688;2767707:2767756;2767845:2767894;2767975:2768024;2768043:2768092	Taf10b;Taf10;aph-1
chr2R	13648081	13648467	PEAK	6	13648081:13648130;13648151:13648200;13648220:13648269;13648282:13648331;13648348:13648397;13648418:13648467	CG5009
chr3R	11115394	11117784	PEAK	31	11115394:11115443;11115452:11115501;11115524:11115573;11115584:11115633;11115658:11115707;11115716:11115765;11115790:11115839;11115885:11115934;11115953:11116002;11116009:11116058;11116075:11116124;11116145:11116194;11116217:11116266;11116283:11116332;11116349:11116398;11116479:11116528;11116743:11116792;11116801:11116850;11116871:11116920;11116941:11116990;11117009:11117058;11117071:11117120;111…	Tm1;CG45218
chrX	6117429	6118402	PEAK	13	6117429:6117478;6117485:6117534;6117559:6117608;6117617:6117666;6117685:6117734;6117757:6117806;6117819:6117868;6117949:6117998;6118089:6118138;6118155:6118204;6118213:6118262;6118281:6118330;6118353:6118402	sqh
chr3R	11166907	11167348	PEAK	4	11166907:11166956;11166969:11167018;11167241:11167290;11167299:11167348	NA
chr3R	15050825	15051800	PEAK	11	15050825:15050874;15050883:15050932;15050949:15050998;15051025:15051074;15051155:15051204;15051215:15051264;15051281:15051330;15051345:15051394;15051615:15051664;15051685:15051734;15051751:15051800	vib
chr3L	18813630	18814819	PEAK	16	18813630:18813679;18813696:18813745;18813836:18813885;18813894:18813943;18813973:18814022;18814037:18814086;18814109:18814158;18814174:18814223;18814242:18814291;18814372:18814421;18814436:18814485;18814498:18814547;18814564:18814613;18814634:18814683;18814700:18814749;18814770:18814819	CG14073;HipHop
chr3R	27602352	27604090	PEAK	16	27602352:27602401;27602420:27602469;27602486:27602535;27602558:27602607;27602650:27602699;27602720:27602769;27602982:27603031;27603054:27603103;27603112:27603161;27603180:27603229;27603244:27603293;27603409:27603458;27603649:27603698;27603913:27603962;27603979:27604028;27604041:27604090	faf;CG2126
chr2R	19758260	19759626	PEAK	13	19758260:19758309;19758398:19758447;19758454:19758503;19758528:19758577;19758656:19758705;19758718:19758767;19758916:19758965;19759119:19759168;19759181:19759230;19759313:19759362;19759453:19759502;19759513:19759562;19759577:19759626	ken
chr2R	17016435	17016938	PEAK	5	17016435:17016484;17016493:17016542;17016633:17016682;17016831:17016880;17016889:17016938	mago;CG4050
chr3L	542645	544097	PEAK	19	542645:542694;542713:542762;542783:542832;542839:542888;542971:543020;543037:543086;543112:543161;543174:543223;543236:543285;543330:543379;543388:543437;543522:543571;543594:543643;543656:543705;543726:543775;543792:543841;543850:543899;543920:543969;544048:544097	hipk;Cypl
chrX	1971763	1972472	PEAK	7	1971763:1971812;1971897:1971946;1971963:1972012;1972027:1972076;1972093:1972142;1972359:1972408;1972423:1972472	NA
chr3R	16936229	16938609	PEAK	28	16936229:16936278;16936301:16936350;16936361:16936410;16936429:16936478;16936568:16936617;16936636:16936685;16936700:16936749;16936772:16936821;16936832:16936881;16936912:16936961;16936982:16937031;16937048:16937097;16937114:16937163;16937180:16937229;16937304:16937353;16937442:16937491;16937508:16937557;16937576:16937625;16937642:16937691;16937766:16937815;16938036:16938085;16938170:16938219;169…	Rab11
chrX	11709520	11713164	PEAK	42	11709520:11709569;11709580:11709629;11709646:11709695;11709718:11709767;11709784:11709833;11709846:11709895;11710050:11710099;11710383:11710432;11710457:11710506;11710513:11710562;11710585:11710634;11710718:11710767;11710786:11710835;11710844:11710893;11710910:11710959;11710984:11711033;11711050:11711099;11711116:11711165;11711202:11711251;11711260:11711309;11711462:11711511;11711530:11711579;117…	CG1578;rudhira
chr3R	15846900	15847602	PEAK	10	15846900:15846949;15846960:15847009;15847028:15847077;15847159:15847208;15847227:15847276;15847289:15847338;15847365:15847414;15847423:15847472;15847497:15847546;15847553:15847602	CG4433;psidin
chr3L	14778727	14782070	PEAK	34	14778727:14778776;14778791:14778840;14778849:14778898;14778919:14778968;14778981:14779030;14779255:14779304;14779311:14779360;14779387:14779436;14779651:14779700;14779781:14779830;14779849:14779898;14779907:14779956;14779971:14780020;14780039:14780088;14780169:14780218;14780311:14780360;14780367:14780416;14780439:14780488;14780705:14780754;14780835:14780884;14780903:14780952;14780967:14781016;147…	bmm;Tdrd3
chr3R	5327843	5329020	PEAK	14	5327843:5327892;5327911:5327960;5327977:5328026;5328049:5328098;5328107:5328156;5328177:5328226;5328239:5328288;5328313:5328362;5328381:5328430;5328507:5328556;5328575:5328624;5328635:5328684;5328703:5328752;5328971:5329020	RhoL
chr3R	10479950	10483111	PEAK	38	10479950:10479999;10480026:10480075;10480084:10480133;10480152:10480201;10480220:10480269;10480290:10480339;10480418:10480467;10480552:10480601;10480620:10480669;10480684:10480733;10480744:10480793;10480816:10480865;10480882:10480931;10480944:10480993;10481016:10481065;10481210:10481259;10481276:10481325;10481342:10481391;10481412:10481461;10481478:10481527;10481540:10481589;10481602:10481651;104…	CG3505;l(3)L1231
chr2R	14733565	14734534	PEAK	11	14733565:14733614;14733689:14733738;14733829:14733878;14733887:14733936;14734019:14734068;14734091:14734140;14734151:14734200;14734225:14734274;14734283:14734332;14734353:14734402;14734485:14734534	CG15099
chr2L	9493642	9493963	PEAK	5	9493642:9493691;9493708:9493757;9493774:9493823;9493848:9493897;9493914:9493963	NA
chr2R	19585224	19586263	PEAK	8	19585224:19585273;19585422:19585471;19585492:19585541;19585554:19585603;19585888:19585937;19586022:19586071;19586150:19586199;19586214:19586263	CG30183
chr2L	867877	868719	PEAK	8	867877:867926;867945:867994;868009:868058;868208:868257;868274:868323;868472:868521;868544:868593;868670:868719	aru
chr3R	22656	23755	PEAK	13	22656:22705;22724:22773;22782:22831;22854:22903;23048:23097;23116:23165;23184:23233;23250:23299;23310:23359;23516:23565;23576:23625;23646:23695;23706:23755	CG12582
chrX	2526505	2528442	PEAK	23	2526505:2526554;2526839:2526888;2526903:2526952;2526977:2527026;2527109:2527158;2527175:2527224;2527241:2527290;2527297:2527346;2527393:2527442;2527459:2527508;2527515:2527564;2527583:2527632;2527647:2527696;2527713:2527762;2527855:2527904;2527919:2527968;2527977:2528026;2528051:2528100;2528119:2528168;2528177:2528226;2528251:2528300;2528327:2528376;2528393:2528442	sgg
chrX	6160241	6164273	PEAK	47	6160241:6160290;6160365:6160414;6160499:6160548;6160573:6160622;6160629:6160678;6160696:6160745;6160960:6161009;6161026:6161075;6161092:6161141;6161162:6161211;6161224:6161273;6161290:6161339;6161356:6161405;6161430:6161479;6161560:6161609;6161628:6161677;6161694:6161743;6161826:6161875;6161884:6161933;6161958:6162007;6162088:6162137;6162148:6162197;6162306:6162355;6162368:6162417;6162432:6162481…	schlank;Spt6
chr3L	15979923	15981431	PEAK	13	15979923:15979972;15980251:15980300;15980383:15980432;15980723:15980772;15980789:15980838;15980851:15980900;15980911:15980960;15981043:15981092;15981110:15981159;15981178:15981227;15981248:15981297;15981316:15981365;15981382:15981431	DNApol-delta;Hip14
chr2R	10851701	10852975	PEAK	14	10851701:10851750;10851759:10851808;10851831:10851880;10851961:10852010;10852023:10852072;10852091:10852140;10852155:10852204;10852467:10852516;10852529:10852578;10852597:10852646;10852665:10852714;10852723:10852772;10852793:10852842;10852926:10852975	ckn
chr3R	11759366	11760858	PEAK	18	11759366:11759415;11759432:11759481;11759499:11759548;11759557:11759606;11759621:11759670;11759692:11759741;11759825:11759874;11759953:11760002;11760027:11760076;11760085:11760134;11760157:11760206;11760347:11760396;11760413:11760462;11760547:11760596;11760617:11760666;11760687:11760736;11760753:11760802;11760809:11760858	blp;Sap47;CG5478
chrX	15760689	15762591	PEAK	22	15760689:15760738;15760951:15761000;15761025:15761074;15761093:15761142;15761217:15761266;15761291:15761340;15761355:15761404;15761421:15761470;15761487:15761536;15761621:15761670;15761679:15761728;15761743:15761792;15761809:15761858;15761947:15761996;15762007:15762056;15762075:15762124;15762149:15762198;15762215:15762264;15762271:15762320;15762343:15762392;15762411:15762460;15762542:15762591	Gapdh2
chr2L	21179764	21180009	PEAK	4	21179764:21179813;21179822:21179871;21179894:21179943;21179960:21180009	Mcm10;bur
chr3R	23109451	23110284	PEAK	7	23109451:23109500;23109509:23109558;23109583:23109632;23109673:23109722;23109941:23109990;23110175:23110224;23110235:23110284	CG3368
chr3R	7474771	7475941	PEAK	13	7474771:7474820;7474841:7474890;7474905:7474954;7474973:7475022;7475033:7475082;7475099:7475148;7475175:7475224;7475297:7475346;7475373:7475422;7475429:7475478;7475760:7475809;7475826:7475875;7475892:7475941	Csk
chrX	21189866	21190905	PEAK	8	21189866:21189915;21189930:21189979;21190254:21190303;21190592:21190641;21190652:21190701;21190722:21190771;21190786:21190835;21190856:21190905	CG33713;CG33714
chr3L	18860002	18860780	PEAK	8	18860002:18860051;18860136:18860185;18860200:18860249;18860260:18860309;18860458:18860507;18860526:18860575;18860655:18860704;18860731:18860780	Dysb
chr3R	19106418	19106969	PEAK	7	19106418:19106467;19106492:19106541;19106556:19106605;19106688:19106737;19106796:19106845;19106856:19106905;19106920:19106969	orb;Cdc16
chrX	19555630	19556779	PEAK	16	19555630:19555679;19555694:19555743;19555756:19555805;19555856:19555905;19555918:19555967;19555984:19556033;19556056:19556105;19556116:19556165;19556246:19556295;19556312:19556361;19556378:19556427;19556473:19556522;19556529:19556578;19556595:19556644;19556665:19556714;19556730:19556779	CG14223
chrX	7957106	7957968	PEAK	10	7957106:7957155;7957174:7957223;7957232:7957281;7957300:7957349;7957371:7957420;7957651:7957700;7957723:7957772;7957783:7957832;7957849:7957898;7957919:7957968	NA
chr3L	16838347	16839251	PEAK	12	16838347:16838396;16838413:16838462;16838469:16838518;16838545:16838594;16838611:16838660;16838669:16838718;16838737:16838786;16838865:16838914;16838939:16838988;16839067:16839116;16839139:16839188;16839202:16839251	CG9669;CG32161;CG9715
chr2L	1973682	1974330	PEAK	5	1973682:1973731;1973812:1973861;1974147:1974196;1974207:1974256;1974281:1974330	Der-1
chr2L	5091795	5092168	PEAK	5	5091795:5091844;5091925:5091974;5091997:5092046;5092053:5092102;5092119:5092168	NA
chr3L	17005185	17005958	PEAK	11	17005185:17005234;17005253:17005302;17005315:17005364;17005381:17005430;17005457:17005506;17005513:17005562;17005581:17005630;17005721:17005770;17005777:17005826;17005853:17005902;17005909:17005958	CG3764
chrX	10364796	10366836	PEAK	23	10364796:10364845;10364922:10364971;10364994:10365043;10365060:10365109;10365122:10365171;10365328:10365377;10365392:10365441;10365464:10365513;10365724:10365773;10365790:10365839;10365860:10365909;10365928:10365977;10365990:10366039;10366120:10366169;10366186:10366235;10366254:10366303;10366382:10366431;10366454:10366503;10366522:10366571;10366580:10366629;10366654:10366703;10366711:10366760;103…	NA
chr2L	8010401	8010983	PEAK	8	8010401:8010450;8010537:8010586;8010597:8010646;8010671:8010720;8010733:8010782;8010795:8010844;8010859:8010908;8010934:8010983	CG34010;Tg
chr3L	20511726	20514416	PEAK	34	20511726:20511775;20511790:20511839;20511864:20511913;20511930:20511979;20512058:20512107;20512122:20512171;20512186:20512235;20512259:20512308;20512317:20512366;20512387:20512436;20512457:20512506;20512581:20512630;20512647:20512696;20512719:20512768;20512787:20512836;20512847:20512896;20512921:20512970;20512977:20513026;20513115:20513164;20513245:20513294;20513381:20513430;20513439:20513488;205…	CG5059;mTerf3;CG5104
chr3L	9392124	9392894	PEAK	10	9392124:9392173;9392186:9392235;9392318:9392367;9392388:9392437;9392459:9392508;9392525:9392574;9392583:9392632;9392650:9392699;9392713:9392762;9392845:9392894	CG4080
chr3L	22767237	22767546	PEAK	5	22767237:22767286;22767295:22767344;22767361:22767410;22767427:22767476;22767497:22767546	SPoCk
chr3L	4405857	4407475	PEAK	20	4405857:4405906;4405981:4406030;4406047:4406096;4406123:4406172;4406224:4406273;4406288:4406337;4406354:4406403;4406436:4406485;4406562:4406611;4406632:4406681;4406764:4406813;4406829:4406878;4406895:4406944;4406955:4407004;4407093:4407142;4407157:4407206;4407223:4407272;4407295:4407344;4407351:4407400;4407426:4407475	CG15019;DOR
chr3L	21019872	21021440	PEAK	21	21019872:21019921;21019998:21020047;21020072:21020121;21020130:21020179;21020200:21020249;21020266:21020315;21020332:21020381;21020398:21020447;21020532:21020581;21020592:21020641;21020662:21020711;21020729:21020778;21020797:21020846;21020865:21020914;21020931:21020980;21021053:21021102;21021121:21021170;21021185:21021234;21021261:21021310;21021317:21021366;21021391:21021440	CG10585;skd
chr2L	5546542	5547258	PEAK	9	5546542:5546591;5546683:5546732;5546739:5546788;5546807:5546856;5546879:5546928;5546937:5546986;5547009:5547058;5547075:5547124;5547209:5547258	Oscillin
chrX	13678653	13678970	PEAK	4	13678653:13678702;13678793:13678842;13678853:13678902;13678921:13678970	NA
chrX	7838912	7840282	PEAK	13	7838912:7838961;7838976:7839025;7839044:7839093;7839108:7839157;7839178:7839227;7839240:7839289;7839304:7839353;7839434:7839483;7839500:7839549;7839566:7839615;7839638:7839687;7839903:7839952;7840233:7840282	l(1)G0193
chr2R	8822792	8824491	PEAK	19	8822792:8822841;8822854:8822903;8822996:8823045;8823060:8823109;8823128:8823177;8823188:8823237;8823250:8823299;8823326:8823375;8823448:8823497;8823516:8823565;8823590:8823639;8823650:8823699;8823980:8824029;8824050:8824099;8824110:8824159;8824180:8824229;8824246:8824295;8824372:8824421;8824442:8824491	CG13322;Sans
chr3L	17836473	17836788	PEAK	5	17836473:17836522;17836549:17836598;17836611:17836660;17836671:17836720;17836739:17836788	CG5567
chrX	15785289	15786916	PEAK	20	15785289:15785338;15785349:15785398;15785425:15785474;15785481:15785530;15785557:15785606;15785613:15785662;15785681:15785730;15785753:15785802;15785821:15785870;15785885:15785934;15786011:15786060;15786083:15786132;15786143:15786192;15786217:15786266;15786281:15786330;15786339:15786388;15786411:15786460;15786481:15786530;15786547:15786596;15786867:15786916	shi
chr3R	3855158	3857387	PEAK	25	3855158:3855207;3855232:3855281;3855292:3855341;3855362:3855411;3855424:3855473;3855494:3855543;3855558:3855607;3855622:3855671;3855694:3855743;3855752:3855801;3855888:3855937;3856018:3856067;3856148:3856197;3856214:3856263;3856288:3856337;3856348:3856397;3856412:3856461;3856486:3856535;3856610:3856659;3856676:3856725;3857006:3857055;3857080:3857129;3857146:3857195;3857212:3857261;3857338:3857387	CG2747;CG10903;ImpE3
chr2L	452455	453828	PEAK	15	452455:452504;452515:452564;452581:452630;452723:452772;452779:452828;452853:452902;452913:452962;452979:453028;453043:453092;453119:453168;453251:453300;453315:453364;453381:453430;453647:453696;453779:453828	CG4164;crq
chr2R	14860967	14861810	PEAK	7	14860967:14861016;14861099:14861148;14861165:14861214;14861297:14861346;14861559:14861608;14861629:14861678;14861761:14861810	NA
chr3L	11206907	11209462	PEAK	24	11206907:11206956;11206971:11207020;11207167:11207216;11207227:11207276;11207293:11207342;11207366:11207415;11207442:11207491;11207511:11207560;11207575:11207624;11207701:11207750;11207773:11207822;11208121:11208170;11208247:11208296;11208315:11208364;11208379:11208428;11208447:11208496;11208519:11208568;11208577:11208626;11208645:11208694;11208955:11209004;11209145:11209194;11209213:11209262;112…	CG42671
chr2R	7502936	7505958	PEAK	32	7502936:7502985;7503006:7503055;7503071:7503120;7503401:7503450;7503467:7503516;7503527:7503576;7503599:7503648;7503665:7503714;7503795:7503844;7503863:7503912;7503921:7503970;7504059:7504108;7504119:7504168;7504259:7504308;7504325:7504374;7504389:7504438;7504457:7504506;7504515:7504564;7504849:7504898;7504983:7505032;7505043:7505092;7505117:7505166;7505247:7505296;7505313:7505362;7505379:7505428…	tou
chr3L	14624922	14627758	PEAK	32	14624922:14624971;14625128:14625177;14625188:14625237;14625252:14625301;14625318:14625367;14625392:14625441;14625458:14625507;14625582:14625631;14625648:14625697;14625714:14625763;14625854:14625903;14625912:14625961;14625980:14626029;14626110:14626159;14626184:14626233;14626308:14626357;14626380:14626429;14626448:14626497;14626506:14626555;14626657:14626706;14626715:14626764;14626787:14626836;146…	RecQ5;dlp
chr2R	13756128	13757758	PEAK	17	13756128:13756177;13756194:13756243;13756318:13756367;13756394:13756443;13756460:13756509;13756526:13756575;13756584:13756633;13756656:13756705;13756846:13756895;13756920:13756969;13756984:13757033;13757314:13757363;13757374:13757423;13757444:13757493;13757508:13757557;13757581:13757630;13757709:13757758	NA
chr2R	18456958	18458930	PEAK	22	18456958:18457007;18457018:18457067;18457094:18457143;18457169:18457218;18457297:18457346;18457433:18457482;18457565:18457614;18457631:18457680;18457755:18457804;18457827:18457876;18457895:18457944;18457961:18458010;18458019:18458068;18458085:18458134;18458217:18458266;18458283:18458332;18458349:18458398;18458555:18458604;18458681:18458730;18458745:18458794;18458813:18458862;18458881:18458930	NA
chr3L	21167568	21169513	PEAK	20	21167568:21167617;21167692:21167741;21167958:21168007;21168024:21168073;21168336:21168385;21168410:21168459;21168468:21168517;21168537:21168586;21168608:21168657;21168666:21168715;21168798:21168847;21168864:21168913;21168936:21168985;21169002:21169051;21169066:21169115;21169136:21169185;21169196:21169245;21169326:21169375;21169392:21169441;21169464:21169513	chb
chr2R	19437313	19438220	PEAK	11	19437313:19437362;19437445:19437494;19437515:19437564;19437581:19437630;19437647:19437696;19437713:19437762;19437771:19437820;19437903:19437952;19437969:19438018;19438101:19438150;19438171:19438220	NA
chrX	2115776	2117491	PEAK	21	2115776:2115825;2115926:2115975;2115996:2116045;2116054:2116103;2116128:2116177;2116186:2116235;2116254:2116303;2116326:2116375;2116386:2116435;2116456:2116505;2116516:2116565;2116584:2116633;2116788:2116837;2116846:2116895;2116912:2116961;2116986:2117035;2117048:2117097;2117184:2117233;2117248:2117297;2117374:2117423;2117442:2117491	Vinc;CG14052
chr2R	20229892	20231158	PEAK	14	20229892:20229941;20229966:20230015;20230090:20230139;20230297:20230346;20230357:20230406;20230427:20230476;20230553:20230602;20230647:20230696;20230705:20230754;20230773:20230822;20230837:20230886;20230911:20230960;20231043:20231092;20231109:20231158	bs
chr3L	13495297	13495626	PEAK	4	13495297:13495346;13495449:13495498;13495509:13495558;13495577:13495626	Spt20
chr2L	5542154	5543257	PEAK	12	5542154:5542203;5542215:5542264;5542287:5542336;5542409:5542458;5542476:5542525;5542542:5542591;5542616:5542665;5542682:5542731;5542744:5542793;5542810:5542859;5543136:5543185;5543208:5543257	Lam;Hel25E
chr3L	1576401	1577862	PEAK	16	1576401:1576450;1576474:1576523;1576540:1576589;1576604:1576653;1576668:1576717;1576739:1576788;1576868:1576917;1576954:1577003;1577016:1577065;1577084:1577133;1577413:1577462;1577549:1577598;1577617:1577666;1577674:1577723;1577749:1577798;1577813:1577862	CG13917
chr3R	12028521	12029493	PEAK	13	12028521:12028570;12028587:12028636;12028647:12028696;12028715:12028764;12028785:12028834;12028913:12028962;12028977:12029026;12029039:12029088;12029114:12029163;12029176:12029225;12029304:12029353;12029378:12029427;12029444:12029493	CG6126;CG31287
chr2R	11563974	11564486	PEAK	5	11563974:11564023;11564050:11564099;11564314:11564363;11564375:11564424;11564437:11564486	fus
chr2R	7170098	7171946	PEAK	18	7170098:7170147;7170158:7170207;7170488:7170537;7170562:7170611;7170624:7170673;7170696:7170745;7170762:7170811;7170884:7170933;7170952:7171001;7171020:7171069;7171092:7171141;7171156:7171205;7171486:7171535;7171544:7171593;7171639:7171688;7171701:7171750;7171831:7171880;7171897:7171946	CG9062;CG13220
chr3L	14767961	14769748	PEAK	22	14767961:14768010;14768091:14768140;14768159:14768208;14768291:14768340;14768361:14768410;14768417:14768466;14768483:14768532;14768619:14768668;14768691:14768740;14768757:14768806;14768823:14768872;14768889:14768938;14768955:14769004;14769012:14769061;14769150:14769199;14769210:14769259;14769276:14769325;14769351:14769400;14769417:14769466;14769502:14769551;14769559:14769608;14769699:14769748	mop
chr2R	8572639	8573876	PEAK	14	8572639:8572688;8572703:8572752;8572771:8572820;8572841:8572890;8572903:8572952;8573041:8573090;8573099:8573148;8573165:8573214;8573237:8573286;8573301:8573350;8573367:8573416;8573693:8573742;8573761:8573810;8573827:8573876	CG8771;CG13148
chr3R	21307351	21309111	PEAK	25	21307351:21307400;21307415:21307464;21307481:21307530;21307543:21307592;21307609:21307658;21307673:21307722;21307747:21307796;21307881:21307930;21307945:21307994;21308003:21308052;21308079:21308128;21308139:21308188;21308206:21308255;21308268:21308317;21308334:21308383;21308402:21308451;21308474:21308523;21308602:21308651;21308672:21308721;21308732:21308781;21308804:21308853;21308870:21308919;213…	CG5116;CG42488;XNP
chrX	9145451	9146620	PEAK	15	9145451:9145500;9145519:9145568;9145585:9145634;9145641:9145690;9145717:9145766;9145773:9145822;9145847:9145896;9145971:9146020;9146047:9146096;9146103:9146152;9146169:9146218;9146235:9146284;9146309:9146358;9146439:9146488;9146571:9146620	CG17754
chrX	16685231	16686095	PEAK	12	16685231:16685280;16685291:16685340;16685363:16685412;16685432:16685481;16685556:16685605;16685622:16685671;16685708:16685757;16685778:16685827;16685842:16685891;16685908:16685957;16685976:16686025;16686046:16686095	CG4768
chr3R	5873308	5875478	PEAK	27	5873308:5873357;5873374:5873423;5873446:5873495;5873704:5873753;5873778:5873827;5873917:5873966;5874043:5874092;5874117:5874166;5874175:5874224;5874247:5874296;5874313:5874362;5874373:5874422;5874447:5874496;5874509:5874558;5874571:5874620;5874639:5874688;5874775:5874824;5874841:5874890;5874901:5874950;5874977:5875026;5875043:5875092;5875101:5875150;5875175:5875224;5875237:5875286;5875297:5875346…	CG12811;CG3925
chr2R	15179692	15180994	PEAK	11	15179692:15179741;15179824:15179873;15179899:15179948;15179986:15180035;15180128:15180177;15180184:15180233;15180259:15180308;15180317:15180366;15180589:15180638;15180653:15180702;15180945:15180994	Tab2;mip40
chrX	3669379	3670893	PEAK	20	3669379:3669428;3669453:3669502;3669520:3669569;3669586:3669635;3669714:3669763;3669776:3669825;3669842:3669891;3669908:3669957;3670048:3670097;3670110:3670159;3670172:3670221;3670238:3670287;3670312:3670361;3670450:3670499;3670512:3670561;3670578:3670627;3670646:3670695;3670716:3670765;3670784:3670833;3670844:3670893	tlk
chr3L	19900645	19901364	PEAK	9	19900645:19900694;19900787:19900836;19900853:19900902;19900917:19900966;19900983:19901032;19901043:19901092;19901173:19901222;19901249:19901298;19901315:19901364	NA
chr3R	13992867	13993244	PEAK	5	13992867:13992916;13993003:13993052;13993069:13993118;13993139:13993188;13993195:13993244	PP2A-B';Prx5;CG7215
chrX	15343740	15344259	PEAK	7	15343740:15343789;15343806:15343855;15343880:15343929;15343938:15343987;15344076:15344125;15344144:15344193;15344210:15344259	Scamp;Ahcy13
chr2L	10008844	10009957	PEAK	12	10008844:10008893;10008980:10009029;10009050:10009099;10009117:10009166;10009177:10009226;10009239:10009288;10009309:10009358;10009371:10009420;10009644:10009693;10009702:10009751;10009776:10009825;10009908:10009957	Trp1
chr3R	9191752	9193117	PEAK	17	9191752:9191801;9191822:9191871;9192082:9192131;9192150:9192199;9192214:9192263;9192278:9192327;9192350:9192399;9192474:9192523;9192540:9192589;9192612:9192661;9192674:9192723;9192746:9192795;9192812:9192861;9192870:9192919;9192944:9192993;9193002:9193051;9193068:9193117	Dic1;poly
chrX	17400740	17403586	PEAK	31	17400740:17400789;17400802:17400851;17400868:17400917;17400940:17400989;17401002:17401051;17401330:17401379;17401400:17401449;17401464:17401513;17401534:17401583;17401598:17401647;17401726:17401775;17401794:17401843;17401858:17401907;17401994:17402043;17402062:17402111;17402124:17402173;17402188:17402237;17402263:17402312;17402323:17402372;17402385:17402434;17402461:17402510;17402525:17402574;174…	CG43658
chr3R	20047225	20048463	PEAK	16	20047225:20047274;20047297:20047346;20047367:20047416;20047555:20047604;20047631:20047680;20047687:20047736;20047753:20047802;20047893:20047942;20047959:20048008;20048026:20048075;20048086:20048135;20048158:20048207;20048224:20048273;20048286:20048335;20048348:20048397;20048414:20048463	twin;cav
chrX	13177910	13180459	PEAK	28	13177910:13177959;13177976:13178025;13178038:13178087;13178106:13178155;13178174:13178223;13178234:13178283;13178298:13178347;13178364:13178413;13178430:13178479;13178562:13178611;13178646:13178695;13178712:13178761;13178770:13178819;13178836:13178885;13178908:13178957;13179212:13179261;13179344:13179393;13179546:13179595;13179620:13179669;13179678:13179727;13179744:13179793;13179810:13179859;131…	CG15743;HDAC4
chr3R	15467227	15467810	PEAK	9	15467227:15467276;15467299:15467348;15467355:15467404;15467427:15467476;15467493:15467542;15467553:15467602;15467621:15467670;15467693:15467742;15467761:15467810	subdued
chr3L	12138373	12140861	PEAK	31	12138373:12138422;12138443:12138492;12138505:12138554;12138639:12138688;12138701:12138750;12138765:12138814;12138837:12138886;12138907:12138956;12138973:12139022;12139029:12139078;12139163:12139212;12139227:12139276;12139293:12139342;12139364:12139413;12139430:12139479;12139498:12139547;12139558:12139607;12139698:12139747;12139762:12139811;12139822:12139871;12139888:12139937;12139962:12140011;121…	CG5642;Nrx-IV
chr2R	13610578	13611017	PEAK	5	13610578:13610627;13610710:13610759;13610774:13610823;13610904:13610953;13610968:13611017	CG10933
chrX	16836497	16838930	PEAK	28	16836497:16836546;16836561:16836610;16836627:16836676;16836693:16836742;16836769:16836818;16836833:16836882;16836899:16836948;16836957:16837006;16837025:16837074;16837156:16837205;16837422:16837471;16837558:16837607;16837626:16837675;16837692:16837741;16837750:16837799;16837882:16837931;16837955:16838004;16838017:16838066;16838081:16838130;16838149:16838198;16838215:16838264;16838287:16838336;168…	RhoGAP15B;CG13001
chr3L	8538501	8539015	PEAK	5	8538501:8538550;8538700:8538749;8538838:8538887;8538904:8538953;8538966:8539015	rhea
chr3R	15052269	15053444	PEAK	13	15052269:15052318;15052467:15052516;15052599:15052648;15052673:15052722;15052741:15052790;15052799:15052848;15052863:15052912;15052933:15052982;15053003:15053052;15053137:15053186;15053199:15053248;15053327:15053376;15053395:15053444	vib;CG11703
chr2R	15556831	15558894	PEAK	23	15556831:15556880;15556977:15557026;15557049:15557098;15557109:15557158;15557239:15557288;15557309:15557358;15557379:15557428;15557441:15557490;15557509:15557558;15557569:15557618;15557705:15557754;15557773:15557822;15557833:15557882;15557908:15557957;15557966:15558015;15558040:15558089;15558187:15558236;15558257:15558306;15558321:15558370;15558389:15558438;15558719:15558768;15558781:15558830;155…	hrg;isopeptidase-T-3
chr2L	2221947	2222927	PEAK	13	2221947:2221996;2222013:2222062;2222152:2222201;2222212:2222261;2222286:2222335;2222348:2222397;2222410:2222459;2222482:2222531;2222544:2222593;2222680:2222729;2222740:2222789;2222806:2222855;2222878:2222927	papi
chr3L	22720518	22721553	PEAK	9	22720518:22720567;22720584:22720633;22720778:22720827;22720910:22720959;22720980:22721029;22721038:22721087;22721110:22721159;22721170:22721219;22721504:22721553	CG11367;CG14450
chr3R	14398635	14399804	PEAK	15	14398635:14398684;14398757:14398806;14398899:14398948;14398961:14399010;14399027:14399076;14399093:14399142;14399163:14399212;14399227:14399276;14399295:14399344;14399351:14399400;14399427:14399476;14399489:14399538;14399615:14399664;14399685:14399734;14399755:14399804	CG7694;fray
chr2L	246658	248234	PEAK	19	246658:246707;246730:246779;246790:246839;246862:246911;246996:247045;247054:247103;247128:247177;247194:247243;247258:247307;247324:247373;247390:247439;247516:247565;247720:247769;247786:247835;247854:247903;247912:247961;248046:248095;248114:248163;248185:248234	NA
chrX	5791173	5795700	PEAK	45	5791173:5791222;5791243:5791292;5791309:5791358;5791365:5791414;5791506:5791555;5791570:5791619;5791724:5791773;5791782:5791831;5791914:5791963;5792048:5792097;5792184:5792233;5792273:5792322;5792339:5792388;5792679:5792728;5792737:5792786;5793003:5793052;5793066:5793115;5793204:5793253;5793270:5793319;5793530:5793579;5793600:5793649;5793794:5793843;5793943:5793992;5794001:5794050;5794073:5794122…	Act5C
chr2R	5769128	5770036	PEAK	8	5769128:5769177;5769200:5769249;5769332:5769381;5769654:5769703;5769795:5769844;5769859:5769908;5769925:5769974;5769987:5770036	Sec24AB
chr3L	1962792	1963041	PEAK	4	1962792:1962841;1962856:1962905;1962922:1962971;1962992:1963041	SCOT
chr3L	4624902	4625209	PEAK	5	4624902:4624951;4624970:4625019;4625028:4625077;4625102:4625151;4625160:4625209	NA
chr3L	1652130	1652973	PEAK	11	1652130:1652179;1652196:1652245;1652260:1652309;1652390:1652439;1652458:1652507;1652520:1652569;1652594:1652643;1652660:1652709;1652726:1652775;1652788:1652837;1652924:1652973	CG7967;CG7970
chr2R	8805126	8810994	PEAK	55	8805126:8805175;8805198:8805247;8805466:8805515;8805532:8805581;8805594:8805643;8805662:8805711;8805726:8805775;8806058:8806107;8806380:8806429;8806454:8806503;8806512:8806561;8806588:8806637;8806644:8806693;8806916:8806965;8806974:8807023;8807044:8807093;8807112:8807161;8807244:8807293;8807310:8807359;8807378:8807427;8807438:8807487;8807502:8807551;8807568:8807617;8807832:8807881;8807898:8807947…	CG13319;NAT1
chrX	10372526	10374425	PEAK	22	10372526:10372575;10372594:10372643;10372658:10372707;10372726:10372775;10372786:10372835;10372916:10372965;10372990:10373039;10373052:10373101;10373116:10373165;10373186:10373235;10373254:10373303;10373320:10373369;10373380:10373429;10373448:10373497;10373516:10373565;10373642:10373691;10373782:10373831;10373840:10373889;10373914:10373963;10373976:10374025;10374106:10374155;10374376:10374425	CG2887;PPP4R2r
chr3L	8120111	8121153	PEAK	14	8120111:8120160;8120183:8120232;8120245:8120294;8120377:8120426;8120445:8120494;8120515:8120564;8120573:8120622;8120645:8120694;8120715:8120764;8120771:8120820;8120904:8120953;8120976:8121025;8121040:8121089;8121104:8121153	Uba2;CdsA
chr3R	17866811	17868728	PEAK	23	17866811:17866860;17866883:17866932;17867013:17867062;17867077:17867126;17867141:17867190;17867215:17867264;17867273:17867322;17867349:17867398;17867407:17867456;17867481:17867530;17867537:17867586;17867603:17867652;17867735:17867784;17867801:17867850;17867867:17867916;17867933:17867982;17868009:17868058;17868065:17868114;17868140:17868189;17868206:17868255;17868547:17868596;17868603:17868652;178…	how
chr2R	11997587	11998162	PEAK	8	11997587:11997636;11997653:11997702;11997715:11997764;11997789:11997838;11997855:11997904;11997979:11998028;11998051:11998100;11998113:11998162	Ric;Asph
chr3R	1650033	1651533	PEAK	19	1650033:1650082;1650107:1650156;1650171:1650220;1650229:1650278;1650299:1650348;1650365:1650414;1650433:1650482;1650565:1650614;1650635:1650684;1650691:1650740;1650757:1650806;1650829:1650878;1650889:1650938;1650955:1651004;1651029:1651078;1651091:1651140;1651153:1651202;1651361:1651410;1651484:1651533	CG2023;dgrn
chr2L	10966698	10967678	PEAK	12	10966698:10966747;10966838:10966887;10966900:10966949;10966962:10967011;10967028:10967077;10967103:10967152;10967167:10967216;10967225:10967274;10967423:10967472;10967489:10967538;10967561:10967610;10967629:10967678	CG33129
chr3L	18098233	18100390	PEAK	18	18098233:18098282;18098357:18098406;18098427:18098476;18098489:18098538;18098559:18098608;18098625:18098674;18098957:18099006;18099291:18099340;18099347:18099396;18099419:18099468;18099489:18099538;18099549:18099598;18099621:18099670;18099943:18099992;18100079:18100128;18100139:18100188;18100215:18100264;18100341:18100390	CG13698
chr2R	19756954	19757793	PEAK	11	19756954:19757003;19757027:19757076;19757088:19757137;19757226:19757275;19757282:19757331;19757414:19757463;19757484:19757533;19757550:19757599;19757622:19757671;19757688:19757737;19757744:19757793	ken
chr3L	3336540	3338308	PEAK	21	3336540:3336589;3336606:3336655;3336666:3336715;3336736:3336785;3336864:3336913;3336939:3336988;3337004:3337053;3337070:3337119;3337128:3337177;3337202:3337251;3337260:3337309;3337597:3337646;3337665:3337714;3337727:3337776;3337797:3337846;3337921:3337970;3337995:3338044;3338055:3338104;3338127:3338176;3338185:3338234;3338259:3338308	Drsl6;kst
chr2R	6446570	6447008	PEAK	6	6446570:6446619;6446638:6446687;6446695:6446744;6446763:6446812;6446827:6446876;6446959:6447008	NA
chr3L	11826157	11826732	PEAK	5	11826157:11826206;11826479:11826528;11826543:11826592;11826617:11826666;11826683:11826732	CycA
chr2L	5092519	5093239	PEAK	10	5092519:5092568;5092591:5092640;5092657:5092706;5092718:5092767;5092784:5092833;5092848:5092897;5092978:5093027;5093062:5093111;5093120:5093169;5093190:5093239	pgant5
chr3R	5061717	5064078	PEAK	26	5061717:5061766;5062040:5062089;5062108:5062157;5062172:5062221;5062236:5062285;5062302:5062351;5062437:5062486;5062519:5062568;5062783:5062832;5062849:5062898;5062981:5063030;5063041:5063090;5063175:5063224;5063245:5063294;5063307:5063356;5063367:5063416;5063443:5063492;5063499:5063548;5063575:5063624;5063641:5063690;5063697:5063746;5063767:5063816;5063839:5063888;5063895:5063944;5063963:5064012…	pum
chr3R	7791808	7793906	PEAK	25	7791808:7791857;7791868:7791917;7791942:7791991;7792008:7792057;7792140:7792189;7792334:7792383;7792400:7792449;7792462:7792511;7792534:7792583;7792594:7792643;7792660:7792709;7792726:7792775;7792932:7792981;7792990:7793039;7793056:7793105;7793130:7793179;7793188:7793237;7793260:7793309;7793328:7793377;7793454:7793503;7793592:7793641;7793659:7793708;7793725:7793774;7793787:7793836;7793857:7793906	CG12213;GC1
chrX	11493227	11495425	PEAK	22	11493227:11493276;11493295:11493344;11493357:11493406;11493431:11493480;11493489:11493538;11493561:11493610;11493625:11493674;11493696:11493745;11493834:11493883;11493893:11493942;11493969:11494018;11494025:11494074;11494091:11494140;11494427:11494476;11494553:11494602;11494621:11494670;11494685:11494734;11494751:11494800;11494855:11494904;11495120:11495169;11495186:11495235;11495376:11495425	rho-4
chr2L	6673415	6674200	PEAK	6	6673415:6673464;6673481:6673530;6673613:6673662;6673679:6673728;6674019:6674068;6674151:6674200	Spn27A;CG34310
chr3L	18815488	18816542	PEAK	13	18815488:18815537;18815562:18815611;18815626:18815675;18815688:18815737;18815752:18815801;18815822:18815871;18815950:18815999;18816024:18816073;18816088:18816137;18816154:18816203;18816216:18816265;18816365:18816414;18816493:18816542	Cat
chr3R	16400137	16401843	PEAK	15	16400137:16400186;16400269:16400318;16400539:16400588;16400599:16400648;16400665:16400714;16400735:16400784;16401068:16401117;16401268:16401317;16401332:16401381;16401394:16401443;16401458:16401507;16401528:16401577;16401594:16401643;16401730:16401779;16401794:16401843	NA
chr3R	16420136	16420910	PEAK	9	16420136:16420185;16420210:16420259;16420274:16420323;16420341:16420390;16420407:16420456;16420473:16420522;16420731:16420780;16420803:16420852;16420861:16420910	NA
chr2L	5093588	5094095	PEAK	7	5093588:5093637;5093648:5093697;5093714:5093763;5093780:5093829;5093854:5093903;5093918:5093967;5094046:5094095	pgant5;CG5828
chr3L	14029534	14030310	PEAK	10	14029534:14029583;14029664:14029713;14029728:14029777;14029802:14029851;14029926:14029975;14029991:14030040;14030065:14030114;14030123:14030172;14030197:14030246;14030261:14030310	Hsc70Cb
chr3R	1649249	1649626	PEAK	6	1649249:1649298;1649309:1649358;1649373:1649422;1649439:1649488;1649505:1649554;1649577:1649626	NA
chr3R	2233781	2234222	PEAK	6	2233781:2233830;2233841:2233890;2233905:2233954;2234047:2234096;2234113:2234162;2234173:2234222	NA
chr3L	7352742	7353669	PEAK	12	7352742:7352791;7352800:7352849;7352866:7352915;7352998:7353047;7353068:7353117;7353130:7353179;7353198:7353247;7353264:7353313;7353334:7353383;7353394:7353443;7353554:7353603;7353620:7353669	pst;Sec63
chr2R	3452734	3454834	PEAK	27	3452734:3452783;3452806:3452855;3452874:3452923;3452930:3452979;3452996:3453045;3453128:3453177;3453200:3453249;3453270:3453319;3453326:3453375;3453401:3453450;3453463:3453512;3453593:3453642;3453665:3453714;3453723:3453772;3453791:3453840;3453855:3453904;3453925:3453974;3454061:3454110;3454127:3454176;3454185:3454234;3454259:3454308;3454317:3454366;3454385:3454434;3454449:3454498;3454515:3454564…	boca;Vps13;CG30499
chrX	15342728	15343371	PEAK	8	15342728:15342777;15342786:15342835;15342854:15342903;15342920:15342969;15342984:15343033;15343054:15343103;15343190:15343239;15343322:15343371	NA
chr3L	2588889	2589798	PEAK	12	2588889:2588938;2589024:2589073;2589082:2589131;2589157:2589206;2589217:2589266;2589289:2589338;2589355:2589404;2589421:2589470;2589545:2589594;2589609:2589658;2589685:2589734;2589749:2589798	dos
chr2R	9877415	9882111	PEAK	52	9877415:9877464;9877479:9877528;9877545:9877594;9877687:9877736;9877755:9877804;9877821:9877870;9877889:9877938;9878159:9878208;9878233:9878282;9878299:9878348;9878359:9878408;9878429:9878478;9878497:9878546;9878621:9878670;9878695:9878744;9878753:9878802;9878823:9878872;9878885:9878934;9878955:9879004;9879123:9879172;9879195:9879244;9879261:9879310;9879321:9879370;9879457:9879506;9879657:9879706…	RN-tre;mam
chr2R	16504415	16504859	PEAK	4	16504415:16504464;16504547:16504596;16504744:16504793;16504810:16504859	NA
chr2R	19864574	19867717	PEAK	35	19864574:19864623;19864642:19864691;19864708:19864757;19864768:19864817;19864903:19864952;19864971:19865020;19865029:19865078;19865095:19865144;19865165:19865214;19865229:19865278;19865359:19865408;19865491:19865540;19865563:19865612;19865623:19865672;19865697:19865746;19865829:19865878;19866085:19866134;19866157:19866206;19866285:19866334;19866355:19866404;19866481:19866530;19866619:19866668;198…	Gadd34;Sox14
chrX	6113710	6114930	PEAK	11	6113710:6113759;6113901:6113950;6113965:6114014;6114089:6114138;6114221:6114270;6114297:6114346;6114419:6114468;6114693:6114742;6114751:6114800;6114819:6114868;6114881:6114930	Btd;Efr
chr3L	7148923	7149688	PEAK	8	7148923:7148972;7148983:7149032;7149045:7149094;7149317:7149366;7149449:7149498;7149517:7149566;7149581:7149630;7149639:7149688	corn
chrX	21238273	21241201	PEAK	32	21238273:21238322;21238342:21238391;21238481:21238530;21238545:21238594;21238603:21238652;21238673:21238722;21238743:21238792;21238811:21238860;21238933:21238982;21239131:21239180;21239466:21239515;21239528:21239577;21239664:21239713;21239762:21239811;21239830:21239879;21239906:21239955;21239972:21240021;21240032:21240081;21240100:21240149;21240166:21240215;21240234:21240283;21240294:21240343;212…	bbx
chrX	17547435	17549004	PEAK	16	17547435:17547484;17547693:17547742;17547763:17547812;17547823:17547872;17547889:17547938;17547965:17548014;17548095:17548144;17548163:17548212;17548227:17548276;17548295:17548344;17548351:17548400;17548417:17548466;17548483:17548532;17548551:17548600;17548879:17548928;17548955:17549004	NA
chrX	1268945	1269782	PEAK	9	1268945:1268994;1269011:1269060;1269201:1269250;1269331:1269380;1269471:1269520;1269537:1269586;1269595:1269644;1269669:1269718;1269733:1269782	AMPKalpha
chr3L	8179395	8180526	PEAK	12	8179395:8179444;8179463:8179512;8179519:8179568;8179651:8179700;8179725:8179774;8179785:8179834;8179859:8179908;8179925:8179974;8179985:8180034;8180047:8180096;8180189:8180238;8180477:8180526	ERR;Atg18a
chrX	5637905	5638653	PEAK	10	5637905:5637954;5637981:5638030;5638037:5638086;5638105:5638154;5638208:5638257;5638274:5638323;5638332:5638381;5638470:5638519;5638530:5638579;5638604:5638653	NA
chr2R	15282826	15283733	PEAK	8	15282826:15282875;15282962:15283011;15283090:15283139;15283358:15283407;15283420:15283469;15283552:15283601;15283622:15283671;15283684:15283733	SdhA
chr3L	11084905	11087183	PEAK	23	11084905:11084954;11084971:11085020;11085045:11085094;11085175:11085224;11085241:11085290;11085303:11085352;11085371:11085420;11085463:11085512;11085521:11085570;11085585:11085634;11085757:11085806;11085881:11085930;11085947:11085996;11086019:11086068;11086077:11086126;11086151:11086200;11086483:11086532;11086544:11086593;11086614:11086663;11086676:11086725;11086804:11086853;11086870:11086919;110…	JIL-1;CG6279
chr3R	23105821	23107340	PEAK	15	23105821:23105870;23105891:23105940;23105961:23106010;23106059:23106108;23106159:23106208;23106217:23106266;23106531:23106580;23106599:23106648;23106657:23106706;23106725:23106774;23106929:23106978;23106989:23107038;23107051:23107100;23107191:23107240;23107291:23107340	mrt
chrX	19644201	19646059	PEAK	22	19644201:19644250;19644331:19644380;19644404:19644453;19644471:19644520;19644535:19644584;19644595:19644644;19644668:19644717;19644860:19644909;19644932:19644981;19645064:19645113;19645128:19645177;19645196:19645245;19645254:19645303;19645358:19645407;19645482:19645531;19645554:19645603;19645614:19645663;19645684:19645733;19645812:19645861;19645880:19645929;19645952:19646001;19646010:19646059	Pmp70
chr3L	11198708	11200017	PEAK	14	11198708:11198757;11198770:11198819;11198836:11198885;11198902:11198951;11198968:11199017;11199034:11199083;11199108:11199157;11199235:11199284;11199307:11199356;11199578:11199627;11199778:11199827;11199844:11199893;11199904:11199953;11199968:11200017	Plod
chr3R	20475989	20476894	PEAK	11	20475989:20476038;20476057:20476106;20476115:20476164;20476191:20476240;20476323:20476372;20476381:20476430;20476519:20476568;20476643:20476692;20476711:20476760;20476777:20476826;20476845:20476894	puf;ash2
chrX	7785422	7787982	PEAK	26	7785422:7785471;7785550:7785599;7785686:7785735;7785748:7785797;7785816:7785865;7785886:7785935;7785948:7785997;7786076:7786125;7786142:7786191;7786214:7786263;7786274:7786323;7786405:7786454;7786471:7786520;7786537:7786586;7786604:7786653;7786669:7786718;7786811:7786860;7786867:7786916;7786999:7787048;7787271:7787320;7787405:7787454;7787527:7787576;7787603:7787652;7787661:7787710;7787729:7787778…	Nek2;CG45089;CG18624;p115
chr3R	23107645	23108414	PEAK	9	23107645:23107694;23107711:23107760;23107837:23107886;23107931:23107980;23108067:23108116;23108157:23108206;23108225:23108274;23108299:23108348;23108365:23108414	mrt
chr3L	873267	873862	PEAK	4	873267:873316;873341:873390;873681:873730;873813:873862	CG32479
chrX	11386822	11389372	PEAK	31	11386822:11386871;11386890:11386939;11386951:11387000;11387022:11387071;11387080:11387129;11387220:11387269;11387346:11387395;11387410:11387459;11387484:11387533;11387544:11387593;11387610:11387659;11387674:11387723;11387740:11387789;11387938:11387987;11388074:11388123;11388142:11388191;11388204:11388253;11388268:11388317;11388340:11388389;11388400:11388449;11388474:11388523;11388532:11388581;113…	Drak
chr3R	25079937	25083782	PEAK	34	25079937:25079986;25080018:25080067;25080082:25080131;25080216:25080265;25080287:25080336;25080553:25080602;25080611:25080660;25080681:25080730;25080743:25080792;25080809:25080858;25080937:25080986;25081065:25081114;25081133:25081182;25081329:25081378;25081397:25081446;25081621:25081670;25081917:25081966;25081993:25082042;25082181:25082230;25082455:25082504;25082553:25082602;25082613:25082662;250…	CG45544;stg
chr3R	20058895	20061509	PEAK	28	20058895:20058944;20058951:20059000;20059027:20059076;20059085:20059134;20059159:20059208;20059421:20059470;20059489:20059538;20059687:20059736;20059809:20059858;20059875:20059924;20059951:20060000;20060007:20060056;20060073:20060122;20060145:20060194;20060213:20060262;20060470:20060519;20060536:20060585;20060604:20060653;20060676:20060725;20060734:20060783;20060804:20060853;20060872:20060921;200…	mask
chr3L	7972868	7973381	PEAK	4	7972868:7972917;7973192:7973241;7973258:7973307;7973332:7973381	NA
chr3L	6488207	6489832	PEAK	18	6488207:6488256;6488265:6488314;6488341:6488390;6488469:6488518;6488539:6488588;6488595:6488644;6488665:6488714;6488727:6488776;6488793:6488842;6488861:6488910;6488999:6489048;6489057:6489106;6489199:6489248;6489261:6489310;6489331:6489380;6489397:6489446;6489717:6489766;6489783:6489832	sfl;CG10144
chrX	10677838	10681544	PEAK	41	10677838:10677887;10677970:10678019;10678042:10678091;10678166:10678215;10678232:10678281;10678309:10678358;10678373:10678422;10678637:10678686;10678709:10678758;10678773:10678822;10678910:10678959;10678968:10679017;10679034:10679083;10679100:10679149;10679169:10679218;10679437:10679486;10679505:10679554;10679637:10679686;10679693:10679742;10679759:10679808;10679825:10679874;10679900:10679949;106…	sesB;Ant2
chrX	11232581	11233170	PEAK	5	11232581:11232630;11232845:11232894;11232901:11232950;11232997:11233046;11233121:11233170	Kap3
chr2R	16506008	16506975	PEAK	12	16506008:16506057;16506068:16506117;16506130:16506179;16506262:16506311;16506400:16506449;16506462:16506511;16506534:16506583;16506600:16506649;16506666:16506715;16506728:16506777;16506858:16506907;16506926:16506975	Hil;CG9945
chrX	829999	830438	PEAK	6	829999:830048;830129:830178;830191:830240;830253:830302;830319:830368;830389:830438	TRAM
chr3L	15087038	15090457	PEAK	34	15087038:15087087;15087108:15087157;15087176:15087225;15087234:15087283;15087301:15087350;15087375:15087424;15087431:15087480;15087567:15087616;15087631:15087680;15087705:15087754;15087761:15087810;15087893:15087942;15088091:15088140;15088164:15088213;15088232:15088281;15088294:15088343;15088356:15088405;15088424:15088473;15088760:15088809;15088826:15088875;15088890:15088939;15088954:15089003;150…	Aats-gly;cp309;CG6945
chrX	1360094	1361389	PEAK	14	1360094:1360143;1360154:1360203;1360415:1360464;1360553:1360602;1360617:1360666;1360679:1360728;1360753:1360802;1360821:1360870;1360877:1360926;1360944:1360993;1361012:1361061;1361150:1361199;1361280:1361329;1361340:1361389	CG14778;CG14777;O-fut2
chrX	2481349	2481910	PEAK	7	2481349:2481398;2481419:2481468;2481555:2481604;2481619:2481668;2481679:2481728;2481804:2481853;2481861:2481910	NA
chrX	15605955	15608647	PEAK	28	15605955:15606004;15606093:15606142;15606151:15606200;15606225:15606274;15606357:15606406;15606416:15606465;15606490:15606539;15606548:15606597;15606614:15606663;15606684:15606733;15606748:15606797;15607076:15607125;15607150:15607199;15607216:15607265;15607278:15607327;15607344:15607393;15607538:15607587;15607604:15607653;15607678:15607727;15607804:15607853;15607872:15607921;15607936:15607985;156…	CG8184
chr2L	1728898	1730857	PEAK	24	1728898:1728947;1728966:1729015;1729034:1729083;1729166:1729215;1729224:1729273;1729292:1729341;1729360:1729409;1729424:1729473;1729562:1729611;1729688:1729737;1729760:1729809;1729818:1729867;1729888:1729937;1729954:1730003;1730020:1730069;1730090:1730139;1730222:1730271;1730284:1730333;1730352:1730401;1730420:1730469;1730480:1730529;1730612:1730661;1730742:1730791;1730808:1730857	Eno;CG31937
chr3L	1754210	1757627	PEAK	40	1754210:1754259;1754284:1754333;1754346:1754395;1754408:1754457;1754480:1754529;1754540:1754589;1754672:1754721;1754738:1754787;1754810:1754859;1754870:1754919;1754944:1754993;1755010:1755059;1755068:1755117;1755199:1755248;1755269:1755318;1755399:1755448;1755535:1755584;1755803:1755852;1755869:1755918;1755935:1755984;1755995:1756044;1756059:1756108;1756123:1756172;1756261:1756310;1756323:1756372…	CG8001;Cht2
chr3L	7353970	7354677	PEAK	8	7353970:7354019;7354094:7354143;7354168:7354217;7354292:7354341;7354364:7354413;7354430:7354479;7354498:7354547;7354628:7354677	Sec63
chr2R	12066752	12067293	PEAK	7	12066752:12066801;12066812:12066861;12066878:12066927;12066940:12066989;12067030:12067079;12067092:12067141;12067244:12067293	Lis-1
chrX	16686508	16688378	PEAK	22	16686508:16686557;16686572:16686621;16686636:16686685;16686698:16686747;16686764:16686813;16686830:16686879;16686900:16686949;16687032:16687081;16687102:16687151;16687188:16687237;16687450:16687499;16687538:16687587;16687602:16687651;16687666:16687715;16687868:16687917;16687926:16687975;16687996:16688045;16688064:16688113;16688124:16688173;16688199:16688248;16688261:16688310;16688329:16688378	CG4768
chr2L	3712735	3713379	PEAK	9	3712735:3712784;3712803:3712852;3712865:3712914;3712997:3713046;3713072:3713121;3713138:3713187;3713204:3713253;3713268:3713317;3713330:3713379	CG31955;CG2818
chr2R	2520348	2521669	PEAK	13	2520348:2520397;2520490:2520539;2520612:2520661;2520678:2520727;2520744:2520793;2520820:2520869;2520942:2520991;2521282:2521331;2521358:2521407;2521420:2521469;2521486:2521535;2521546:2521595;2521620:2521669	Vha16-1
chr3L	14402330	14404424	PEAK	21	14402330:14402379;14402396:14402445;14402468:14402517;14402532:14402581;14402594:14402643;14402662:14402711;14402794:14402843;14403122:14403171;14403197:14403246;14403329:14403378;14403395:14403444;14403457:14403506;14403527:14403576;14403585:14403634;14403657:14403706;14403719:14403768;14403847:14403896;14403915:14403964;14403985:14404034;14404045:14404094;14404375:14404424	stwl;CG3919
chr2L	1726592	1728547	PEAK	22	1726592:1726641;1726656:1726705;1726722:1726771;1726786:1726835;1726856:1726905;1726920:1726969;1727048:1727097;1727112:1727161;1727378:1727427;1727442:1727491;1727582:1727631;1727648:1727697;1727706:1727755;1727772:1727821;1727842:1727891;1728107:1728156;1728168:1728217;1728242:1728291;1728306:1728355;1728370:1728419;1728432:1728481;1728498:1728547	Eno
chr2L	21051370	21052752	PEAK	15	21051370:21051419;21051705:21051754;21051767:21051816;21051835:21051884;21051917:21051966;21051975:21052024;21052045:21052094;21052175:21052224;21052239:21052288;21052315:21052364;21052379:21052428;21052439:21052488;21052513:21052562;21052569:21052618;21052703:21052752	Itgbetanu;CG42238
chr2L	7887381	7888228	PEAK	11	7887381:7887430;7887451:7887500;7887575:7887624;7887649:7887698;7887713:7887762;7887779:7887828;7887845:7887894;7887913:7887962;7887973:7888022;7888103:7888152;7888179:7888228	CG7102
chrX	8456326	8456838	PEAK	8	8456326:8456375;8456394:8456443;8456458:8456507;8456524:8456573;8456590:8456639;8456657:8456706;8456731:8456780;8456789:8456838	NA
chrX	19472836	19473287	PEAK	7	19472836:19472885;19472906:19472955;19472966:19473015;19473032:19473081;19473098:19473147;19473172:19473221;19473238:19473287	Tao
chrX	11699483	11702263	PEAK	33	11699483:11699532;11699681:11699730;11699811:11699860;11699968:11700017;11700102:11700151;11700166:11700215;11700226:11700275;11700360:11700409;11700430:11700479;11700492:11700541;11700556:11700605;11700622:11700671;11700694:11700743;11700762:11700811;11700826:11700875;11700885:11700934;11700952:11701001;11701092:11701141;11701154:11701203;11701216:11701265;11701282:11701331;11701352:11701401;117…	Hsc70-3
chr2L	9698792	9701280	PEAK	29	9698792:9698841;9698858:9698907;9698918:9698967;9699114:9699163;9699180:9699229;9699317:9699366;9699383:9699432;9699443:9699492;9699509:9699558;9699575:9699624;9699651:9699700;9699707:9699756;9699845:9699894;9699915:9699964;9699979:9700028;9700043:9700092;9700111:9700160;9700241:9700290;9700369:9700418;9700443:9700492;9700499:9700548;9700565:9700614;9700631:9700680;9700707:9700756;9700961:9701010…	Pka-C1;hoip;pelo
chrX	20300333	20301372	PEAK	14	20300333:20300382;20300391:20300440;20300521:20300570;20300589:20300638;20300658:20300707;20300720:20300769;20300795:20300844;20300861:20300910;20300917:20300966;20300983:20301032;20301059:20301108;20301121:20301170;20301257:20301306;20301323:20301372	mal;CG11710
chr3L	21018149	21019386	PEAK	17	21018149:21018198;21018225:21018274;21018291:21018340;21018419:21018468;21018479:21018528;21018545:21018594;21018611:21018660;21018677:21018726;21018743:21018792;21018813:21018862;21018947:21018996;21019007:21019056;21019083:21019132;21019141:21019190;21019215:21019264;21019275:21019324;21019337:21019386	skd
chr3R	23461406	23462753	PEAK	13	23461406:23461455;23461498:23461547;23461566:23461615;23461770:23461819;23461930:23461979;23462060:23462109;23462146:23462195;23462210:23462259;23462282:23462331;23462374:23462423;23462444:23462493;23462572:23462621;23462704:23462753	Mtl;CG5611
chr2L	1163517	1163964	PEAK	5	1163517:1163566;1163585:1163634;1163789:1163838;1163855:1163904;1163915:1163964	CG5080;IntS14
chr3R	14973371	14974096	PEAK	10	14973371:14973420;14973435:14973484;14973503:14973552;14973630:14973679;14973700:14973749;14973760:14973809;14973834:14973883;14973898:14973947;14973987:14974036;14974047:14974096	Ppcs
chr3R	11877921	11880686	PEAK	23	11877921:11877970;11877997:11878046;11878053:11878102;11878129:11878178;11878185:11878234;11878251:11878300;11878327:11878376;11878393:11878442;11878453:11878502;11878583:11878632;11878851:11878900;11878921:11878970;11878977:11879026;11879049:11879098;11879109:11879158;11879439:11879488;11879505:11879554;11879837:11879886;11880165:11880214;11880231:11880280;11880297:11880346;11880567:11880616;118…	msps
chrX	6874278	6881780	PEAK	87	6874278:6874327;6874346:6874395;6874412:6874461;6874482:6874531;6874550:6874599;6874614:6874663;6874814:6874863;6874872:6874921;6875004:6875053;6875202:6875251;6875270:6875319;6875343:6875392;6875399:6875448;6875475:6875524;6875540:6875589;6875602:6875651;6875928:6875977;6876002:6876051;6876062:6876111;6876130:6876179;6876191:6876240;6876261:6876310;6876323:6876372;6876463:6876512;6876527:6876576…	bou;ogre
chrX	4802606	4804380	PEAK	23	4802606:4802655;4802668:4802717;4802738:4802787;4802808:4802857;4802874:4802923;4802941:4802990;4802999:4803048;4803063:4803112;4803129:4803178;4803262:4803311;4803330:4803379;4803394:4803443;4803482:4803531;4803546:4803595;4803634:4803683;4803736:4803785;4803794:4803843;4803860:4803909;4803925:4803974;4804065:4804114;4804129:4804178;4804189:4804238;4804331:4804380	CG32772
chr3R	14987659	14988178	PEAK	6	14987659:14987708;14987731:14987780;14987789:14987838;14987987:14988036;14988053:14988102;14988129:14988178	CG42359;CG42358
chr3L	19898267	19899638	PEAK	12	19898267:19898316;19898335:19898384;19898656:19898705;19898737:19898786;19898803:19898852;19898869:19898918;19898929:19898978;19899061:19899110;19899135:19899184;19899395:19899444;19899467:19899516;19899589:19899638	NA
chr2R	6670431	6670746	PEAK	5	6670431:6670480;6670505:6670554;6670563:6670612;6670629:6670678;6670697:6670746	CG33144
chr3L	19863518	19864235	PEAK	8	19863518:19863567;19863584:19863633;19863654:19863703;19863718:19863767;19863782:19863831;19864054:19864103;19864118:19864167;19864186:19864235	CG8334;Rab8
chr3R	12974985	12976954	PEAK	27	12974985:12975034;12975057:12975106;12975115:12975164;12975185:12975234;12975249:12975298;12975321:12975370;12975387:12975436;12975510:12975559;12975576:12975625;12975714:12975763;12975776:12975825;12975848:12975897;12975910:12975959;12975976:12976025;12976038:12976087;12976112:12976161;12976170:12976219;12976237:12976286;12976311:12976360;12976433:12976482;12976503:12976552;12976575:12976624;129…	CG5285;m-cup;Det
chrX	13006119	13007090	PEAK	10	13006119:13006168;13006185:13006234;13006251:13006300;13006311:13006360;13006638:13006687;13006712:13006761;13006835:13006884;13006905:13006954;13006977:13007026;13007041:13007090	CG43313
chrX	6698656	6699835	PEAK	12	6698656:6698705;6698792:6698841;6698928:6698977;6698990:6699039;6699052:6699101;6699118:6699167;6699190:6699239;6699250:6699299;6699382:6699431;6699654:6699703;6699712:6699761;6699786:6699835	pod1
chr2L	8541212	8543615	PEAK	31	8541212:8541261;8541286:8541335;8541344:8541393;8541416:8541465;8541542:8541591;8541614:8541663;8541682:8541731;8541740:8541789;8541910:8541959;8541974:8542023;8542037:8542086;8542109:8542158;8542169:8542218;8542241:8542290;8542299:8542348;8542367:8542416;8542431:8542480;8542505:8542554;8542627:8542676;8542703:8542752;8542765:8542814;8542827:8542876;8542891:8542940;8542957:8543006;8543175:8543224…	Sema-1a
chr3R	2176359	2177540	PEAK	13	2176359:2176408;2176423:2176472;2176491:2176540;2176557:2176606;2176689:2176738;2176745:2176794;2177077:2177126;2177151:2177200;2177213:2177262;2177297:2177346;2177359:2177408;2177425:2177474;2177491:2177540	Pak
chr3L	12798147	12800392	PEAK	26	12798147:12798196;12798217:12798266;12798287:12798336;12798349:12798398;12798483:12798532;12798545:12798594;12798615:12798664;12798673:12798722;12798739:12798788;12798813:12798862;12798873:12798922;12799007:12799056;12799075:12799124;12799145:12799194;12799209:12799258;12799273:12799322;12799335:12799384;12799409:12799458;12799533:12799582;12799663:12799712;12799735:12799784;12799803:12799852;127…	Sap130;Atg1
chrX	13021894	13023289	PEAK	17	13021894:13021943;13022028:13022077;13022120:13022169;13022178:13022227;13022248:13022297;13022310:13022359;13022376:13022425;13022450:13022499;13022508:13022557;13022574:13022623;13022780:13022829;13022846:13022895;13022906:13022955;13022972:13023021;13023036:13023085;13023168:13023217;13023240:13023289	CG15717;MFS10;CG32638
chr2L	5997222	5998761	PEAK	13	5997222:5997271;5997350:5997399;5997438:5997487;5997506:5997555;5997728:5997777;5997786:5997835;5997918:5997967;5998122:5998171;5998188:5998237;5998248:5998297;5998580:5998629;5998652:5998701;5998712:5998761	lid
chr3L	8181075	8181588	PEAK	4	8181075:8181124;8181405:8181454;8181463:8181512;8181539:8181588	NA
chr2R	2758553	2759397	PEAK	8	2758553:2758602;2758618:2758667;2758694:2758743;2759014:2759063;2759090:2759139;2759156:2759205;2759278:2759327;2759348:2759397	NA
chr3R	10563335	10564700	PEAK	14	10563335:10563384;10563395:10563444;10563465:10563514;10563537:10563586;10563597:10563646;10563659:10563708;10563998:10564047;10564064:10564113;10564122:10564171;10564329:10564378;10564393:10564442;10564451:10564500;10564585:10564634;10564651:10564700	NA
chr3L	2586445	2588141	PEAK	23	2586445:2586494;2586516:2586565;2586578:2586627;2586640:2586689;2586706:2586755;2586781:2586830;2586911:2586960;2586979:2587028;2587039:2587088;2587111:2587160;2587167:2587216;2587233:2587282;2587309:2587358;2587439:2587488;2587506:2587555;2587568:2587617;2587634:2587683;2587698:2587747;2587762:2587811;2587834:2587883;2587968:2588017;2588026:2588075;2588092:2588141	msn
chr2R	13309457	13310232	PEAK	10	13309457:13309506;13309523:13309572;13309585:13309634;13309713:13309762;13309785:13309834;13309847:13309896;13309919:13309968;13309977:13310026;13310043:13310092;13310183:13310232	NA
chrX	13632967	13634138	PEAK	15	13632967:13633016;13633041:13633090;13633103:13633152;13633171:13633220;13633235:13633284;13633301:13633350;13633367:13633416;13633435:13633484;13633563:13633612;13633629:13633678;13633695:13633744;13633761:13633810;13633955:13634004;13634023:13634072;13634089:13634138	CG11151
chr3R	14223293	14225527	PEAK	25	14223293:14223342;14223357:14223406;14223427:14223476;14223489:14223538;14223557:14223606;14223631:14223680;14223687:14223736;14223885:14223934;14224021:14224070;14224091:14224140;14224413:14224462;14224489:14224538;14224555:14224604;14224613:14224662;14224751:14224800;14224811:14224860;14224875:14224924;14224941:14224990;14225009:14225058;14225083:14225132;14225139:14225188;14225205:14225254;142…	Vha100-2;CG44009
chr3L	7928671	7929769	PEAK	12	7928671:7928720;7928727:7928776;7929067:7929116;7929133:7929182;7929199:7929248;7929255:7929304;7929390:7929439;7929462:7929511;7929522:7929571;7929586:7929635;7929652:7929701;7929720:7929769	Srp9;syd
chr2L	16324579	16327167	PEAK	28	16324579:16324628;16324651:16324700;16324717:16324766;16324839:16324888;16324915:16324964;16324981:16325030;16325255:16325304;16325395:16325444;16325463:16325512;16325529:16325578;16325595:16325644;16325657:16325706;16325724:16325773;16325792:16325841;16325918:16325967;16325986:16326035;16326054:16326103;16326182:16326231;16326254:16326303;16326314:16326363;16326461:16326510;16326524:16326573;163…	cact;CG4278
chrX	12489771	12491296	PEAK	19	12489771:12489820;12489838:12489887;12489904:12489953;12489970:12490019;12490036:12490085;12490102:12490151;12490174:12490223;12490234:12490283;12490302:12490351;12490366:12490415;12490500:12490549;12490564:12490613;12490649:12490698;12490711:12490760;12490775:12490824;12490846:12490895;12490910:12490959;12490974:12491023;12491247:12491296	Sec16;CG1824
chr3L	20777146	20778578	PEAK	13	20777146:20777195;20777214:20777263;20777278:20777327;20777476:20777525;20777746:20777795;20777806:20777855;20777870:20777919;20777944:20777993;20778002:20778051;20778143:20778192;20778397:20778446;20778463:20778512;20778529:20778578	NA
chr2L	10208949	10209262	PEAK	4	10208949:10208998;10209005:10209054;10209137:10209186;10209213:10209262	CG5731
chr2L	2225859	2227030	PEAK	15	2225859:2225908;2225983:2226032;2226051:2226100;2226125:2226174;2226187:2226236;2226257:2226306;2226379:2226428;2226455:2226504;2226513:2226562;2226581:2226630;2226643:2226692;2226719:2226768;2226783:2226832;2226907:2226956;2226981:2227030	CG15387;rti
chrX	3055451	3057491	PEAK	19	3055451:3055500;3055599:3055648;3055664:3055713;3055722:3055771;3055788:3055837;3055948:3055997;3056012:3056061;3056071:3056120;3056365:3056414;3056421:3056470;3056487:3056536;3056563:3056612;3056825:3056874;3056883:3056932;3056989:3057038;3057111:3057160;3057253:3057302;3057382:3057431;3057442:3057491	NA
chrX	20053414	20054514	PEAK	14	20053414:20053463;20053480:20053529;20053546:20053595;20053682:20053731;20053810:20053859;20053872:20053921;20053938:20053987;20054013:20054062;20054135:20054184;20054201:20054250;20054269:20054318;20054337:20054386;20054409:20054458;20054465:20054514	Rab35
chr3R	5634369	5635220	PEAK	10	5634369:5634418;5634509:5634558;5634633:5634682;5634701:5634750;5634773:5634822;5634841:5634890;5634963:5635012;5635033:5635082;5635095:5635144;5635171:5635220	FBX011
chr2L	2765525	2766176	PEAK	8	2765525:2765574;2765723:2765772;2765799:2765848;2765865:2765914;2765921:2765970;2765997:2766046;2766059:2766108;2766127:2766176	CG3077;aph-1
chr3L	3059683	3061250	PEAK	21	3059683:3059732;3059743:3059792;3059817:3059866;3059875:3059924;3060015:3060064;3060071:3060120;3060139:3060188;3060213:3060262;3060277:3060326;3060339:3060388;3060401:3060450;3060537:3060586;3060605:3060654;3060665:3060714;3060741:3060790;3060797:3060846;3060869:3060918;3060937:3060986;3061069:3061118;3061127:3061176;3061201:3061250	NA
chr2R	12036241	12038003	PEAK	20	12036241:12036290;12036311:12036360;12036435:12036484;12036509:12036558;12036707:12036756;12036767:12036816;12036897:12036946;12036963:12037012;12037095:12037144;12037163:12037212;12037234:12037283;12037362:12037411;12037426:12037475;12037498:12037547;12037566:12037615;12037622:12037671;12037696:12037745;12037820:12037869;12037892:12037941;12037954:12038003	Ext2;lbk;CG10731
chr3R	1646989	1647547	PEAK	7	1646989:1647038;1647063:1647112;1647119:1647168;1647297:1647346;1647358:1647407;1647424:1647473;1647498:1647547	Hpr1
chr2R	20020407	20020982	PEAK	4	20020407:20020456;20020733:20020782;20020865:20020914;20020933:20020982	tamo
chr3L	13496167	13496574	PEAK	5	13496167:13496216;13496257:13496306;13496321:13496370;13496385:13496434;13496525:13496574	Spt20
chr2L	5907052	5907297	PEAK	4	5907052:5907101;5907122:5907171;5907186:5907235;5907248:5907297	bchs
chr3L	11112022	11114058	PEAK	23	11112022:11112071;11112285:11112334;11112417:11112466;11112487:11112536;11112549:11112598;11112619:11112668;11112683:11112732;11112757:11112806;11112823:11112872;11112955:11113004;11113087:11113136;11113153:11113202;11113215:11113264;11113275:11113324;11113349:11113398;11113473:11113522;11113539:11113588;11113613:11113662;11113671:11113720;11113747:11113796;11113809:11113858;11113871:11113920;111…	fd68A
chrX	4831296	4833434	PEAK	22	4831296:4831345;4831362:4831411;4831436:4831485;4831598:4831647;4831730:4831779;4831858:4831907;4832058:4832107;4832120:4832169;4832184:4832233;4832324:4832373;4832382:4832431;4832454:4832503;4832514:4832563;4832594:4832643;4832665:4832714;4832721:4832770;4832797:4832846;4832863:4832912;4833192:4833241;4833250:4833299;4833316:4833365;4833385:4833434	Ptp4E;CG44774
chrX	3842946	3843867	PEAK	13	3842946:3842995;3843014:3843063;3843080:3843129;3843138:3843187;3843210:3843259;3843270:3843319;3843344:3843393;3843405:3843454;3843467:3843516;3843599:3843648;3843689:3843738;3843758:3843807;3843818:3843867	Vap-33A
chr2R	12403306	12403693	PEAK	5	12403306:12403355;12403372:12403421;12403448:12403497;12403514:12403563;12403644:12403693	Sema-2a
chr3R	13993799	13994992	PEAK	12	13993799:13993848;13993863:13993912;13993921:13993970;13994083:13994132;13994157:13994206;13994489:13994538;13994555:13994604;13994617:13994666;13994679:13994728;13994809:13994858;13994879:13994928;13994943:13994992	PP2A-B'
chr2R	13304799	13306506	PEAK	19	13304799:13304848;13304873:13304922;13304931:13304980;13305067:13305116;13305329:13305378;13305401:13305450;13305529:13305578;13305597:13305646;13305665:13305714;13305731:13305780;13305793:13305842;13305859:13305908;13305989:13306038;13306055:13306104;13306121:13306170;13306185:13306234;13306251:13306300;13306319:13306368;13306457:13306506	NA
chr2R	14043923	14044298	PEAK	5	14043923:14043972;14044053:14044102;14044113:14044162;14044179:14044228;14044249:14044298	lolal
chr2R	14044647	14046181	PEAK	18	14044647:14044696;14044707:14044756;14044775:14044824;14044877:14044926;14045001:14045050;14045069:14045118;14045141:14045190;14045397:14045446;14045465:14045514;14045531:14045580;14045601:14045650;14045669:14045718;14045727:14045776;14045802:14045851;14045932:14045981;14045990:14046039;14046066:14046115;14046132:14046181	lolal;CG10914
chr2R	17606766	17607932	PEAK	16	17606766:17606815;17606832:17606881;17606898:17606947;17606962:17607011;17607090:17607139;17607164:17607213;17607228:17607277;17607292:17607341;17607354:17607403;17607428:17607477;17607486:17607535;17607554:17607603;17607684:17607733;17607758:17607807;17607825:17607874;17607883:17607932	LBR;Tango11
chr3R	164002	164589	PEAK	6	164002:164051;164068:164117;164136:164185;164410:164459;164468:164517;164540:164589	CG1103
chr2L	13164628	13166003	PEAK	15	13164628:13164677;13164694:13164743;13164894:13164943;13164966:13165015;13165032:13165081;13165091:13165140;13165155:13165204;13165223:13165272;13165287:13165336;13165420:13165469;13165620:13165669;13165692:13165741;13165752:13165801;13165818:13165867;13165954:13166003	DnaJ-H;Sir2
chr3L	4823262	4824495	PEAK	17	4823262:4823311;4823328:4823377;4823390:4823439;4823456:4823505;4823524:4823573;4823592:4823641;4823656:4823705;4823786:4823835;4823852:4823901;4823914:4823963;4823980:4824029;4824054:4824103;4824120:4824169;4824178:4824227;4824314:4824363;4824382:4824431;4824446:4824495	NA
chr3R	11171597	11172504	PEAK	12	11171597:11171646;11171653:11171702;11171721:11171770;11171795:11171844;11171927:11171976;11171991:11172040;11172053:11172102;11172123:11172172;11172183:11172232;11172323:11172372;11172387:11172436;11172455:11172504	CG31301;Surf4
chr3R	8274837	8275290	PEAK	7	8274837:8274886;8274911:8274960;8274973:8275022;8275033:8275082;8275105:8275154;8275165:8275214;8275241:8275290	CG18549
chr3L	2634208	2634520	PEAK	5	2634208:2634257;2634276:2634325;2634349:2634398;2634415:2634464;2634471:2634520	NA
chr3L	203254	205215	PEAK	18	203254:203303;203384:203433;203450:203499;203518:203567;203582:203631;203716:203765;203774:203823;203848:203897;203906:203955;203974:204023;204040:204089;204106:204155;204302:204351;204574:204623;204634:204683;204764:204813;204838:204887;205166:205215	NitFhit
chr3R	18575262	18577159	PEAK	19	18575262:18575311;18575328:18575377;18575394:18575443;18575466:18575515;18575526:18575575;18575798:18575847;18575862:18575911;18576056:18576105;18576124:18576173;18576452:18576501;18576520:18576569;18576582:18576631;18576648:18576697;18576722:18576771;18576784:18576833;18576854:18576903;18576916:18576965;18576984:18577033;18577110:18577159	CG7029;CG31139;Usp12-46;rumi
chr3R	20046110	20046359	PEAK	4	20046110:20046159;20046170:20046219;20046242:20046291;20046310:20046359	twin;cav
chr3L	18812760	18813151	PEAK	6	18812760:18812809;18812838:18812887;18812912:18812961;18812978:18813027;18813042:18813091;18813102:18813151	NA
chr3R	628640	631711	PEAK	32	628640:628689;628698:628747;628772:628821;628896:628945;629102:629151;629160:629209;629228:629277;629300:629349;629366:629415;629428:629477;629626:629675;629750:629799;629818:629867;629888:629937;629946:629995;630012:630061;630349:630398;630407:630456;630477:630526;630541:630590;630615:630664;630675:630724;630747:630796;630874:630923;630940:630989;631004:631053;631142:631191;631204:631253;631274:…	ctrip
chr3L	12825111	12825422	PEAK	4	12825111:12825160;12825237:12825286;12825299:12825348;12825373:12825422	CG10960
chrX	7217667	7219530	PEAK	25	7217667:7217716;7217733:7217782;7217791:7217840;7217865:7217914;7217925:7217974;7218017:7218066;7218075:7218124;7218149:7218198;7218207:7218256;7218275:7218324;7218405:7218454;7218499:7218548;7218557:7218606;7218631:7218680;7218691:7218740;7218759:7218808;7218825:7218874;7218887:7218936;7218957:7219006;7219017:7219066;7219159:7219208;7219291:7219340;7219357:7219406;7219413:7219462;7219481:7219530	Atg5;Dok
chrX	18030226	18030673	PEAK	6	18030226:18030275;18030294:18030343;18030356:18030405;18030426:18030475;18030484:18030533;18030624:18030673	ari-1
chr2R	9479701	9482038	PEAK	27	9479701:9479750;9479846:9479895;9479912:9479961;9479988:9480037;9480044:9480093;9480114:9480163;9480178:9480227;9480449:9480498;9480611:9480660;9480669:9480718;9480805:9480854;9480867:9480916;9480933:9480982;9481007:9481056;9481071:9481120;9481131:9481180;9481263:9481312;9481335:9481384;9481401:9481450;9481461:9481510;9481533:9481582;9481595:9481644;9481725:9481774;9481795:9481844;9481865:9481914…	CG6191;CG45088;fand
chr3L	20779326	20779841	PEAK	7	20779326:20779375;20779396:20779445;20779460:20779509;20779520:20779569;20779586:20779635;20779720:20779769;20779792:20779841	CG11399
chrX	11233515	11234546	PEAK	12	11233515:11233564;11233581:11233630;11233653:11233702;11233911:11233960;11233979:11234028;11234053:11234102;11234109:11234158;11234179:11234228;11234241:11234290;11234307:11234356;11234433:11234482;11234497:11234546	Kap3;CG34348
chr2L	12545596	12547307	PEAK	19	12545596:12545645;12545663:12545712;12545727:12545776;12545795:12545844;12545881:12545930;12546003:12546052;12546072:12546121;12546136:12546185;12546210:12546259;12546338:12546387;12546402:12546451;12546536:12546585;12546606:12546655;12546664:12546713;12546738:12546787;12546870:12546919;12546930:12546979;12547068:12547117;12547258:12547307	bun
chr3R	11167695	11169392	PEAK	20	11167695:11167744;11167763:11167812;11167827:11167876;11167893:11167942;11167967:11168016;11168029:11168078;11168093:11168142;11168165:11168214;11168291:11168340;11168361:11168410;11168425:11168474;11168485:11168534;11168561:11168610;11168619:11168668;11168749:11168798;11168819:11168868;11169145:11169194;11169221:11169270;11169277:11169326;11169343:11169392	CG6218
chrX	19742731	19743252	PEAK	8	19742731:19742780;19742807:19742856;19742869:19742918;19742929:19742978;19743009:19743058;19743071:19743120;19743137:19743186;19743203:19743252	pico
chr3R	5376660	5378366	PEAK	17	5376660:5376709;5376790:5376839;5376856:5376905;5376926:5376975;5376996:5377045;5377324:5377373;5377386:5377435;5377456:5377505;5377518:5377567;5377582:5377631;5377650:5377699;5377723:5377772;5377779:5377828;5377845:5377894;5377911:5377960;5378241:5378290;5378317:5378366	mura;RnpS1
chr2R	2518508	2519871	PEAK	17	2518508:2518557;2518632:2518681;2518774:2518823;2518840:2518889;2518896:2518945;2518968:2519017;2519104:2519153;2519160:2519209;2519228:2519277;2519292:2519341;2519366:2519415;2519432:2519481;2519562:2519611;2519630:2519679;2519692:2519741;2519754:2519803;2519822:2519871	Vha16-1
chr3R	12095978	12100320	PEAK	55	12095978:12096027;12096050:12096099;12096116:12096165;12096176:12096225;12096242:12096291;12096310:12096359;12096440:12096489;12096508:12096557;12096639:12096688;12096707:12096756;12096779:12096828;12096909:12096958;12096967:12097016;12097041:12097090;12097169:12097218;12097241:12097290;12097301:12097350;12097369:12097418;12097431:12097480;12097505:12097554;12097561:12097610;12097627:12097676;120…	Mat89Ba;gish
chr2R	13552879	13553861	PEAK	13	13552879:13552928;13552951:13553000;13553015:13553064;13553086:13553135;13553142:13553191;13553210:13553259;13553340:13553389;13553414:13553463;13553472:13553521;13553542:13553591;13553604:13553653;13553672:13553721;13553812:13553861	eIF3-S8;CCHa1-R
chr2R	17388095	17389963	PEAK	22	17388095:17388144;17388225:17388274;17388291:17388340;17388359:17388408;17388423:17388472;17388489:17388538;17388555:17388604;17388755:17388804;17388819:17388868;17388893:17388942;17388951:17389000;17389019:17389068;17389157:17389206;17389221:17389270;17389281:17389330;17389351:17389400;17389422:17389471;17389496:17389545;17389626:17389675;17389790:17389839;17389854:17389903;17389914:17389963	MESK2;TAF1C-like
chr2R	9040010	9040855	PEAK	11	9040010:9040059;9040086:9040135;9040152:9040201;9040218:9040267;9040310:9040359;9040350:9040399;9040416:9040465;9040538:9040587;9040608:9040657;9040672:9040721;9040806:9040855	Ack-like
chr2L	5999110	6000615	PEAK	18	5999110:5999159;5999178:5999227;5999242:5999291;5999304:5999353;5999374:5999423;5999502:5999551;5999568:5999617;5999642:5999691;5999700:5999749;5999772:5999821;5999834:5999883;5999904:5999953;6000030:6000079;6000098:6000147;6000164:6000213;6000294:6000343;6000426:6000475;6000566:6000615	lid;Tsp26A
chr3L	1861312	1862690	PEAK	13	1861312:1861361;1861586:1861635;1861726:1861775;1861784:1861833;1861858:1861907;1861922:1861971;1861982:1862031;1862320:1862369;1862378:1862427;1862451:1862500;1862519:1862568;1862585:1862634;1862641:1862690	R
chr2R	15028444	15031540	PEAK	36	15028444:15028493;15028510:15028559;15028574:15028623;15028640:15028689;15028708:15028757;15028838:15028887;15028976:15029025;15029036:15029085;15029112:15029161;15029305:15029354;15029433:15029482;15029499:15029548;15029573:15029622;15029631:15029680;15029697:15029746;15029771:15029820;15029895:15029944;15029961:15030010;15030031:15030080;15030101:15030150;15030229:15030278;15030362:15030411;150…	ena
chr2R	13570137	13571172	PEAK	12	13570137:13570186;13570205:13570254;13570335:13570384;13570463:13570512;13570601:13570650;13570669:13570718;13570731:13570780;13570799:13570848;13570861:13570910;13570933:13570982;13571065:13571114;13571123:13571172	Sema-1b;HPS4
chr3L	15612666	15614169	PEAK	14	15612666:15612715;15612730:15612779;15612798:15612847;15613122:15613171;15613190:15613239;15613256:15613305;15613320:15613369;15613394:15613443;15613584:15613633;15613650:15613699;15613724:15613773;15613782:15613831;15613982:15614031;15614120:15614169	CG7372
chr2R	3418792	3419371	PEAK	8	3418792:3418841;3418856:3418905;3418924:3418973;3418988:3419037;3419054:3419103;3419120:3419169;3419252:3419301;3419322:3419371	Drat
chr2R	18783046	18783890	PEAK	10	18783046:18783095;18783106:18783155;18783172:18783221;18783314:18783363;18783370:18783419;18783437:18783486;18783509:18783558;18783577:18783626;18783635:18783684;18783841:18783890	nahoda
chr3L	178166	179799	PEAK	20	178166:178215;178232:178281;178364:178413;178438:178487;178500:178549;178570:178619;178628:178677;178694:178743;178760:178809;178900:178949;178958:179007;179026:179075;179228:179277;179288:179337;179420:179469;179488:179537;179560:179609;179624:179673;179688:179737;179750:179799	Vdup1;CG13875
chrX	828981	829518	PEAK	4	828981:829030;829247:829296;829381:829430;829469:829518	TRAM
chrX	11911870	11913107	PEAK	16	11911870:11911919;11911996:11912045;11912064:11912113;11912126:11912175;11912196:11912245;11912258:11912307;11912333:11912382;11912395:11912444;11912457:11912506;11912521:11912570;11912597:11912646;11912728:11912777;11912786:11912835;11912860:11912909;11912918:11912967;11913058:11913107	Chrac-16;CG15735
chr2R	6669516	6670022	PEAK	7	6669516:6669565;6669572:6669621;6669644:6669693;6669705:6669754;6669779:6669828;6669837:6669886;6669973:6670022	CG33144
chr3R	10523016	10523465	PEAK	6	10523016:10523065;10523082:10523131;10523150:10523199;10523210:10523259;10523278:10523327;10523416:10523465	Meltrin
chr3R	163080	163587	PEAK	8	163080:163129;163138:163187;163204:163253;163274:163323;163342:163391;163402:163451;163474:163523;163538:163587	CG1103;Skp2
chr3R	16923492	16924537	PEAK	13	16923492:16923541;16923560:16923609;16923631:16923680;16923696:16923745;16923754:16923803;16923825:16923874;16923891:16923940;16923951:16924000;16924026:16924075;16924088:16924137;16924348:16924397;16924420:16924469;16924488:16924537	RhoGAP93B
chr2L	1972754	1973266	PEAK	5	1972754:1972803;1972878:1972927;1973091:1973140;1973157:1973206;1973217:1973266	NA
chr3R	7773817	7775574	PEAK	20	7773817:7773866;7773875:7773924;7773947:7773996;7774005:7774054;7774081:7774130;7774147:7774196;7774477:7774526;7774533:7774582;7774603:7774652;7774805:7774854;7774863:7774912;7774939:7774988;7774997:7775046;7775071:7775120;7775193:7775242;7775259:7775308;7775331:7775380;7775399:7775448;7775457:7775506;7775525:7775574	CG31211;Cad87A
chr2R	12906643	12908216	PEAK	21	12906643:12906692;12906711:12906760;12906783:12906832;12906841:12906890;12906907:12906956;12907039:12907088;12907113:12907162;12907171:12907220;12907245:12907294;12907303:12907352;12907371:12907420;12907501:12907550;12907575:12907624;12907633:12907682;12907699:12907748;12907765:12907814;12907831:12907880;12907897:12907946;12907965:12908014;12908031:12908080;12908167:12908216	Ark;CG8963
chr3R	21808576	21810730	PEAK	27	21808576:21808625;21808634:21808683;21808700:21808749;21808831:21808880;21808897:21808946;21808971:21809020;21809235:21809284;21809293:21809342;21809369:21809418;21809433:21809482;21809565:21809614;21809633:21809682;21809695:21809744;21809755:21809804;21809831:21809880;21809893:21809942;21809958:21810007;21810029:21810078;21810095:21810144;21810153:21810202;21810287:21810336;21810353:21810402;218…	Nf1
chr3R	14225868	14226517	PEAK	9	14225868:14225917;14225932:14225981;14226000:14226049;14226072:14226121;14226198:14226247;14226270:14226319;14226330:14226379;14226398:14226447;14226468:14226517	CG44009
chr2R	15324613	15328819	PEAK	47	15324613:15324662;15324685:15324734;15324749:15324798;15324809:15324858;15324940:15324989;15325008:15325057;15325080:15325129;15325146:15325195;15325214:15325263;15325278:15325327;15325412:15325461;15325468:15325517;15325534:15325583;15325666:15325715;15325738:15325787;15325874:15325923;15325934:15325983;15326002:15326051;15326062:15326111;15326128:15326177;15326204:15326253;15326458:15326507;153…	Spt5;Fak
chr3R	26212044	26215423	PEAK	36	26212044:26212093;26212112:26212161;26212180:26212229;26212338:26212387;26212479:26212528;26212539:26212588;26212671:26212720;26212807:26212856;26212869:26212918;26212975:26213024;26213205:26213254;26213263:26213312;26213333:26213382;26213431:26213480;26213493:26213542;26213633:26213682;26213733:26213782;26213793:26213842;26213857:26213906;26213923:26213972;26214057:26214106;26214129:26214178;262…	Fer2LCH;Fer1HCH
chr2L	5324570	5325483	PEAK	12	5324570:5324619;5324640:5324689;5324708:5324757;5324766:5324815;5324898:5324947;5324968:5325017;5325030:5325079;5325096:5325145;5325162:5325211;5325236:5325285;5325296:5325345;5325434:5325483	NA
chr2L	18484060	18486768	PEAK	34	18484060:18484109;18484132:18484181;18484266:18484315;18484398:18484447;18484460:18484509;18484524:18484573;18484590:18484639;18484654:18484703;18484792:18484841;18484852:18484901;18484924:18484973;18484983:18485032;18485059:18485108;18485115:18485164;18485191:18485240;18485313:18485362;18485379:18485428;18485455:18485504;18485541:18485590;18485607:18485656;18485673:18485722;18485735:18485784;184…	CG10176;CG10283
chr3L	10872147	10872653	PEAK	7	10872147:10872196;10872213:10872262;10872335:10872384;10872403:10872452;10872476:10872525;10872538:10872587;10872604:10872653	CG6418;Blos4
chr2R	16213966	16214807	PEAK	11	16213966:16214015;16214030:16214079;16214094:16214143;16214230:16214279;16214288:16214337;16214360:16214409;16214422:16214471;16214486:16214535;16214552:16214601;16214692:16214741;16214758:16214807	MED8;CG8929
chr3R	21866178	21870126	PEAK	40	21866178:21866227;21866240:21866289;21866302:21866351;21866372:21866421;21866641:21866690;21866703:21866752;21866768:21866817;21866838:21866887;21866896:21866945;21866968:21867017;21867037:21867086;21867093:21867142;21867159:21867208;21867291:21867340;21867361:21867410;21867433:21867482;21867565:21867614;21867621:21867670;21867687:21867736;21867886:21867935;21868026:21868075;21868092:21868141;218…	E(spl)m8-HLH;gro
chrX	5650435	5651060	PEAK	8	5650435:5650484;5650548:5650597;5650608:5650657;5650672:5650721;5650740:5650789;5650804:5650853;5650936:5650985;5651011:5651060	CG15771
chr3R	9470395	9474880	PEAK	58	9470395:9470444;9470451:9470500;9470525:9470574;9470585:9470634;9470651:9470700;9470723:9470772;9470847:9470896;9470921:9470970;9470987:9471036;9471055:9471104;9471121:9471170;9471177:9471226;9471247:9471296;9471313:9471362;9471383:9471432;9471452:9471501;9471586:9471635;9471650:9471699;9471718:9471767;9471782:9471831;9471856:9471905;9471916:9471965;9471986:9472035;9472050:9472099;9472113:9472162…	sqd;rin
chr2R	13343848	13347965	PEAK	47	13343848:13343897;13343920:13343969;13343988:13344037;13344112:13344161;13344184:13344233;13344248:13344297;13344308:13344357;13344384:13344433;13344440:13344489;13344572:13344621;13344640:13344689;13344714:13344763;13344770:13344819;13344846:13344895;13344910:13344959;13345044:13345093;13345110:13345159;13345174:13345223;13345234:13345283;13345308:13345357;13345374:13345423;13345500:13345549;133…	robl;robls54B;CG14478
chr3L	8417756	8419628	PEAK	19	8417756:8417805;8417822:8417871;8417884:8417933;8417946:8417995;8418080:8418129;8418153:8418202;8418217:8418266;8418523:8418572;8418721:8418770;8418781:8418830;8418845:8418894;8418913:8418962;8418977:8419026;8419051:8419100;8419183:8419232;8419245:8419294;8419315:8419364;8419513:8419562;8419579:8419628	Cbl
chr2R	9107423	9107930	PEAK	4	9107423:9107472;9107547:9107596;9107681:9107730;9107881:9107930	CG4646;CG17059
chrX	19399851	19400684	PEAK	9	19399851:19399900;19399907:19399956;19400171:19400220;19400309:19400358;19400369:19400418;19400445:19400494;19400511:19400560;19400573:19400622;19400635:19400684	Pfrx
chr3R	1496525	1496838	PEAK	5	1496525:1496574;1496591:1496640;1496667:1496716;1496723:1496772;1496789:1496838	NA
chr3R	15833596	15834973	PEAK	18	15833596:15833645;15833662:15833711;15833736:15833785;15833864:15833913;15833934:15833983;15834066:15834115;15834126:15834175;15834194:15834243;15834256:15834305;15834322:15834371;15834396:15834445;15834460:15834509;15834592:15834641;15834660:15834709;15834724:15834773;15834786:15834835;15834850:15834899;15834924:15834973	Hs6st;MED25
chr2R	1867714	1869878	PEAK	28	1867714:1867763;1867778:1867827;1867904:1867953;1867972:1868021;1868034:1868083;1868102:1868151;1868166:1868215;1868232:1868281;1868374:1868423;1868434:1868483;1868506:1868555;1868581:1868630;1868643:1868692;1868713:1868762;1868841:1868890;1868903:1868952;1868971:1869020;1869037:1869086;1869101:1869150;1869175:1869224;1869305:1869354;1869373:1869422;1869435:1869484;1869503:1869552;1869569:1869618…	mle;Src42A
chr2R	3586101	3587005	PEAK	12	3586101:3586150;3586173:3586222;3586230:3586279;3586370:3586419;3586428:3586477;3586494:3586543;3586564:3586613;3586636:3586685;3586702:3586751;3586830:3586879;3586890:3586939;3586956:3587005	CG30493;CG1399;CG30496
chr3L	12259059	12262003	PEAK	30	12259059:12259108;12259189:12259238;12259257:12259306;12259319:12259368;12259388:12259437;12259450:12259499;12259520:12259569;12259586:12259635;12259710:12259759;12259781:12259830;12259841:12259890;12259907:12259956;12259983:12260032;12260045:12260094;12260113:12260162;12260237:12260286;12260378:12260427;12260436:12260485;12260510:12260559;12260568:12260617;12260634:12260683;12260774:12260823;122…	CG32100;app
chr2R	14176341	14176982	PEAK	8	14176341:14176390;14176473:14176522;14176531:14176580;14176597:14176646;14176671:14176720;14176729:14176778;14176803:14176852;14176933:14176982	CG14502;sbb
chr3L	6957308	6958637	PEAK	15	6957308:6957357;6957458:6957507;6957526:6957575;6957598:6957647;6957792:6957841;6957926:6957975;6957986:6958035;6958052:6958101;6958126:6958175;6958184:6958233;6958250:6958299;6958316:6958365;6958448:6958497;6958520:6958569;6958588:6958637	sgl
chr2R	13307055	13309152	PEAK	26	13307055:13307104;13307119:13307168;13307193:13307242;13307259:13307308;13307385:13307434;13307449:13307498;13307517:13307566;13307587:13307636;13307655:13307704;13307853:13307902;13307917:13307966;13307985:13308034;13308047:13308096;13308109:13308158;13308183:13308232;13308311:13308360;13308443:13308492;13308511:13308560;13308577:13308626;13308645:13308694;13308769:13308818;13308835:13308884;133…	l(2)k01209;cnk
chr3L	11814912	11816838	PEAK	23	11814912:11814961;11814972:11815021;11815046:11815095;11815174:11815223;11815238:11815287;11815310:11815359;11815374:11815423;11815530:11815579;11815605:11815654;11815729:11815778;11815803:11815852;11815869:11815918;11815929:11815978;11815993:11816042;11816063:11816112;11816123:11816172;11816263:11816312;11816321:11816370;11816393:11816442;11816453:11816502;11816519:11816568;11816589:11816638;118…	CG11597;CG5946
chrX	10104646	10107210	PEAK	30	10104646:10104695;10104842:10104891;10104910:10104959;10104976:10105025;10105044:10105093;10105114:10105163;10105171:10105220;10105241:10105290;10105377:10105426;10105570:10105619;10105636:10105685;10105708:10105757;10105766:10105815;10105834:10105883;10105906:10105955;10105964:10106013;10106096:10106145;10106232:10106281;10106368:10106417;10106428:10106477;10106491:10106540;10106567:10106616;101…	l(1)G0230;CG15309
chr3L	3410473	3410716	PEAK	4	3410473:3410522;3410535:3410584;3410611:3410660;3410667:3410716	NA
chr3R	17681679	17682850	PEAK	16	17681679:17681728;17681737:17681786;17681811:17681860;17681867:17681916;17681941:17681990;17682071:17682120;17682131:17682180;17682207:17682256;17682329:17682378;17682403:17682452;17682471:17682520;17682537:17682586;17682601:17682650;17682661:17682710;17682729:17682778;17682801:17682850	glec
chr3R	5051126	5056118	PEAK	52	5051126:5051175;5051198:5051247;5051332:5051381;5051392:5051441;5051462:5051511;5051522:5051571;5051596:5051645;5051658:5051707;5051728:5051777;5051794:5051843;5051856:5051905;5051918:5051967;5052050:5052099;5052116:5052165;5052187:5052236;5052257:5052306;5052315:5052364;5052389:5052438;5052464:5052513;5052522:5052571;5052588:5052637;5052852:5052901;5053056:5053105;5053116:5053165;5053190:5053239…	pum
chrX	19557262	19559112	PEAK	23	19557262:19557311;19557328:19557377;19557388:19557437;19557453:19557502;19557526:19557575;19557588:19557637;19557738:19557787;19557808:19557857;19557870:19557919;19558006:19558055;19558070:19558119;19558140:19558189;19558200:19558249;19558272:19558321;19558338:19558387;19558473:19558522;19558529:19558578;19558595:19558644;19558803:19558852;19558869:19558918;19558929:19558978;19558993:19559042;195…	CG14223;Ssu72
chr2L	10231245	10232833	PEAK	21	10231245:10231294;10231301:10231350;10231433:10231482;10231505:10231554;10231565:10231614;10231637:10231686;10231701:10231750;10231771:10231820;10231835:10231884;10231991:10232040;10232065:10232114;10232123:10232172;10232197:10232246;10232255:10232304;10232330:10232379;10232392:10232441;10232522:10232571;10232594:10232643;10232652:10232701;10232718:10232767;10232784:10232833	CG5694;eEF1delta
chr2R	2879565	2880606	PEAK	12	2879565:2879614;2879625:2879674;2879695:2879744;2879763:2879812;2879963:2880012;2880095:2880144;2880159:2880208;2880219:2880268;2880285:2880334;2880419:2880468;2880489:2880538;2880557:2880606	Tsp42Ea;CG30159
chrX	547391	547712	PEAK	5	547391:547440;547467:547516;547533:547582;547593:547642;547663:547712	NA
chrX	6428938	6429308	PEAK	6	6428938:6428987;6429004:6429053;6429062:6429111;6429134:6429183;6429194:6429243;6429259:6429308	NA
chr2L	21140937	21141458	PEAK	4	21140937:21140986;21141277:21141326;21141333:21141382;21141409:21141458	NA
chrX	7949730	7949973	PEAK	4	7949730:7949779;7949796:7949845;7949864:7949913;7949924:7949973	fs(1)h
chrX	19501408	19502071	PEAK	9	19501408:19501457;19501474:19501523;19501548:19501597;19501608:19501657;19501678:19501727;19501738:19501787;19501806:19501855;19501898:19501947;19502022:19502071	NA
chrX	1792725	1795289	PEAK	31	1792725:1792774;1792797:1792846;1792865:1792914;1792921:1792970;1793121:1793170;1793195:1793244;1793251:1793300;1793325:1793374;1793459:1793508;1793723:1793772;1793789:1793838;1793845:1793894;1793915:1793964;1793987:1794036;1794045:1794094;1794177:1794226;1794241:1794290;1794317:1794366;1794373:1794422;1794441:1794490;1794505:1794554;1794571:1794620;1794637:1794686;1794709:1794758;1794778:1794827…	CG32803;arm
chr3L	2635139	2636125	PEAK	8	2635139:2635188;2635207:2635256;2635541:2635590;2635804:2635853;2635878:2635927;2635946:2635995;2636010:2636059;2636076:2636125	MEP-1
chrX	4002055	4002568	PEAK	7	4002055:4002104;4002121:4002170;4002195:4002244;4002253:4002302;4002329:4002378;4002387:4002436;4002519:4002568	cib
chr2R	18587993	18588627	PEAK	6	18587993:18588042;18588252:18588301;18588320:18588369;18588446:18588495;18588514:18588563;18588578:18588627	robo
chr2L	9522356	9523160	PEAK	7	9522356:9522405;9522685:9522734;9522825:9522874;9522881:9522930;9522957:9523006;9523021:9523070;9523111:9523160	NA
chr3L	4540909	4542204	PEAK	16	4540909:4540958;4541101:4541150;4541239:4541288;4541297:4541346;4541369:4541418;4541431:4541480;4541497:4541546;4541569:4541618;4541635:4541684;4541699:4541748;4541759:4541808;4541829:4541878;4541901:4541950;4541961:4542010;4542095:4542144;4542155:4542204	CG32243;CG11357
chr2L	12055313	12056821	PEAK	20	12055313:12055362;12055447:12055496;12055511:12055560;12055569:12055618;12055635:12055684;12055701:12055750;12055773:12055822;12055834:12055883;12055966:12056015;12056050:12056099;12056116:12056165;12056174:12056223;12056244:12056293;12056310:12056359;12056372:12056421;12056512:12056561;12056578:12056627;12056636:12056685;12056702:12056751;12056772:12056821	CG34164;JhI-21
chrX	15603115	15604221	PEAK	11	15603115:15603164;15603177:15603226;15603243:15603292;15603322:15603371;15603454:15603503;15603520:15603569;15603652:15603701;15603908:15603957;15603974:15604023;15604042:15604091;15604172:15604221	CG9281;CG15601
chr3L	3789338	3789583	PEAK	4	3789338:3789387;3789402:3789451;3789468:3789517;3789534:3789583	NA
chr3R	21083241	21085245	PEAK	25	21083241:21083290;21083307:21083356;21083373:21083422;21083449:21083498;21083509:21083558;21083575:21083624;21083637:21083686;21083707:21083756;21083771:21083820;21083835:21083884;21083941:21083990;21084011:21084060;21084083:21084132;21084149:21084198;21084205:21084254;21084271:21084320;21084337:21084386;21084413:21084462;21084473:21084522;21084609:21084658;21084667:21084716;21084737:21084786;210…	CG11857
chr2L	6611046	6611849	PEAK	8	6611046:6611095;6611112:6611161;6611186:6611235;6611526:6611575;6611584:6611633;6611660:6611709;6611726:6611775;6611800:6611849	CG11050
chr2L	13201847	13204664	PEAK	31	13201847:13201896;13201971:13202020;13202047:13202096;13202111:13202160;13202173:13202222;13202245:13202294;13202369:13202418;13202571:13202620;13202705:13202754;13202829:13202878;13202905:13202954;13203027:13203076;13203101:13203150;13203169:13203218;13203235:13203284;13203295:13203344;13203357:13203406;13203425:13203474;13203561:13203610;13203629:13203678;13203691:13203740;13203819:13203868;132…	CG16972;Pect
chrX	370583	374218	PEAK	35	370583:370632;370753:370802;370839:370888;370903:370952;370963:371012;371027:371076;371101:371150;371235:371284;371293:371342;371357:371406;371423:371472;371529:371578;371593:371642;371651:371700;371983:372032;372049:372098;372123:372172;372179:372228;372513:372562;372849:372898;372915:372964;372971:373020;373047:373096;373111:373160;373179:373228;373239:373288;373307:373356;373439:373488;373503:…	CG13373;CG32817;ebo
chr2R	15311316	15313022	PEAK	22	15311316:15311365;15311390:15311439;15311512:15311561;15311588:15311637;15311652:15311701;15311715:15311764;15311785:15311834;15311851:15311900;15311981:15312030;15312041:15312090;15312107:15312156;15312175:15312224;15312247:15312296;15312313:15312362;15312437:15312486;15312511:15312560;15312569:15312618;15312641:15312690;15312709:15312758;15312773:15312822;15312905:15312954;15312973:15313022	hts;CalpA
chr2R	20021524	20023025	PEAK	20	20021524:20021573;20021590:20021639;20021662:20021711;20021792:20021841;20021850:20021899;20021924:20021973;20021986:20022035;20022056:20022105;20022118:20022167;20022248:20022297;20022312:20022361;20022386:20022435;20022448:20022497;20022518:20022567;20022576:20022625;20022716:20022765;20022774:20022823;20022850:20022899;20022916:20022965;20022976:20023025	tamo;Zfrp8
chrX	19473696	19474401	PEAK	10	19473696:19473745;19473764:19473813;19473824:19473873;19473893:19473942;19473955:19474004;19474023:19474072;19474154:19474203;19474228:19474277;19474286:19474335;19474352:19474401	Tao
chr2R	10868223	10869872	PEAK	17	10868223:10868272;10868346:10868395;10868442:10868491;10868500:10868549;10868640:10868689;10868706:10868755;10868832:10868881;10868902:10868951;10868960:10869009;10869026:10869075;10869102:10869151;10869164:10869213;10869300:10869349;10869554:10869603;10869630:10869679;10869759:10869808;10869823:10869872	pcs
chr3L	20340816	20341784	PEAK	12	20340816:20340865;20340880:20340929;20341018:20341067;20341084:20341133;20341209:20341258;20341273:20341322;20341349:20341398;20341411:20341460;20341471:20341520;20341541:20341590;20341603:20341652;20341735:20341784	Rbbp5;eRF1
chrX	415212	417978	PEAK	31	415212:415261;415278:415327;415542:415591;415678:415727;415746:415795;415803:415852;415879:415928;415941:415990;416001:416050;416067:416116;416143:416192;416219:416268;416283:416332;416411:416460;416475:416524;416807:416856;416869:416918;416945:416994;417009:417058;417137:417186;417209:417258;417273:417322;417331:417380;417397:417446;417473:417522;417533:417582;417595:417644;417671:417720;417735:…	elav
chr3L	4626150	4627395	PEAK	14	4626150:4626199;4626218:4626267;4626282:4626331;4626414:4626463;4626480:4626529;4626554:4626603;4626620:4626669;4626678:4626727;4626748:4626797;4626814:4626863;4626942:4626991;4627208:4627257;4627274:4627323;4627346:4627395	Src64B;Rpd3
chr2R	17368410	17369969	PEAK	20	17368410:17368459;17368476:17368525;17368542:17368591;17368600:17368649;17368737:17368786;17368805:17368854;17368867:17368916;17368931:17368980;17369003:17369052;17369065:17369114;17369201:17369250;17369267:17369316;17369327:17369376;17369399:17369448;17369466:17369515;17369526:17369575;17369654:17369703;17369730:17369779;17369788:17369837;17369920:17369969	Sara;Sdc
chr2R	17533101	17534545	PEAK	13	17533101:17533150;17533167:17533216;17533233:17533282;17533373:17533422;17533565:17533614;17533695:17533744;17533835:17533884;17533963:17534012;17534031:17534080;17534099:17534148;17534291:17534340;17534429:17534478;17534496:17534545	CG10082
chr3R	9605156	9608649	PEAK	35	9605156:9605205;9605224:9605273;9605290:9605339;9605362:9605411;9605426:9605475;9605684:9605733;9605750:9605799;9605886:9605935;9606082:9606131;9606152:9606201;9606220:9606269;9606278:9606327;9606350:9606399;9606410:9606459;9606476:9606525;9606608:9606657;9606682:9606731;9606745:9606794;9606809:9606858;9606871:9606920;9606939:9606988;9607013:9607062;9607069:9607118;9607135:9607184;9607203:9607252…	CG9288;CG9286;CG42375;Dip-B
chrX	18821214	18824981	PEAK	43	18821214:18821263;18821272:18821321;18821346:18821395;18821408:18821457;18821478:18821527;18821602:18821651;18821668:18821717;18821742:18821791;18821802:18821851;18821998:18822047;18822072:18822121;18822138:18822187;18822196:18822245;18822271:18822320;18822337:18822386;18822469:18822518;18822723:18822772;18822794:18822843;18822864:18822913;18822930:18822979;18822996:18823045;18823054:18823103;188…	CG43759
chr3L	13993348	13997983	PEAK	52	13993348:13993397;13993420:13993469;13993480:13993529;13993616:13993665;13993678:13993727;13993812:13993861;13993882:13993931;13993946:13993995;13994210:13994259;13994338:13994387;13994608:13994657;13994674:13994723;13994738:13994787;13994874:13994923;13994940:13994989;13994998:13995047;13995072:13995121;13995138:13995187;13995204:13995253;13995268:13995317;13995402:13995451;13995466:13995515;139…	CG8783;upSET
chrX	2482484	2483641	PEAK	12	2482484:2482533;2482542:2482591;2482612:2482661;2482674:2482723;2482808:2482857;2482872:2482921;2482932:2482981;2483130:2483179;2483202:2483251;2483262:2483311;2483526:2483575;2483592:2483641	egh
chr2L	13289912	13290349	PEAK	6	13289912:13289961;13289978:13290027;13290042:13290091;13290102:13290151;13290168:13290217;13290300:13290349	CG31729
chrX	8410808	8412916	PEAK	28	8410808:8410857;8410882:8410931;8410958:8411007;8411022:8411071;8411090:8411139;8411156:8411205;8411214:8411263;8411284:8411333;8411420:8411469;8411552:8411601;8411614:8411663;8411714:8411763;8411780:8411829;8411872:8411921;8411934:8411983;8412000:8412049;8412066:8412115;8412132:8412181;8412207:8412256;8412339:8412388;8412405:8412454;8412461:8412510;8412527:8412576;8412593:8412642;8412677:8412726…	Nrg
chrX	8799978	8800890	PEAK	13	8799978:8800027;8800048:8800097;8800114:8800163;8800176:8800225;8800242:8800291;8800312:8800361;8800382:8800431;8800446:8800495;8800506:8800555;8800580:8800629;8800713:8800762;8800777:8800826;8800841:8800890	e(r);rdgA
chrX	3028926	3031921	PEAK	33	3028926:3028975;3029000:3029049;3029062:3029111;3029194:3029243;3029258:3029307;3029330:3029379;3029397:3029446;3029454:3029503;3029553:3029602;3029617:3029666;3029947:3029996;3030018:3030067;3030078:3030127;3030152:3030201;3030216:3030265;3030276:3030325;3030348:3030397;3030412:3030461;3030719:3030768;3030780:3030829;3030984:3031033;3031046:3031095;3031110:3031159;3031178:3031227;3031240:3031289…	N
chr3R	14743511	14746291	PEAK	33	14743511:14743560;14743579:14743628;14743641:14743690;14743711:14743760;14743849:14743898;14743913:14743962;14743981:14744030;14744037:14744086;14744109:14744158;14744179:14744228;14744235:14744284;14744311:14744360;14744367:14744416;14744441:14744490;14744573:14744622;14744633:14744682;14744699:14744748;14744971:14745020;14745042:14745091;14745104:14745153;14745176:14745225;14745303:14745352;147…	Xrp1
chr3R	6181368	6184549	PEAK	34	6181368:6181417;6181434:6181483;6181506:6181555;6181572:6181621;6181763:6181812;6181898:6181947;6181968:6182017;6182032:6182081;6182160:6182209;6182234:6182283;6182292:6182341;6182424:6182473;6182518:6182567;6182580:6182629;6182642:6182691;6182708:6182757;6182774:6182823;6182846:6182895;6182910:6182959;6182972:6183021;6183043:6183092;6183170:6183219;6183244:6183293;6183512:6183561;6183578:6183627…	NA
chr2R	15712873	15714302	PEAK	15	15712873:15712922;15712939:15712988;15713071:15713120;15713131:15713180;15713195:15713244;15713527:15713576;15713591:15713640;15713657:15713706;15713729:15713778;15713797:15713846;15713861:15713910;15713987:15714036;15714119:15714168;15714187:15714236;15714253:15714302	Toll-7
chrX	1293705	1294350	PEAK	8	1293705:1293754;1293769:1293818;1293839:1293888;1293905:1293954;1293974:1294023;1294035:1294084;1294241:1294290;1294301:1294350	NA
chr2R	5707356	5708000	PEAK	9	5707356:5707405;5707414:5707463;5707488:5707537;5707548:5707597;5707614:5707663;5707752:5707801;5707808:5707857;5707893:5707942;5707951:5708000	CG1648;CG34033
chr2R	10898245	10898892	PEAK	7	10898245:10898294;10898379:10898428;10898511:10898560;10898577:10898626;10898715:10898764;10898777:10898826;10898843:10898892	hbs
chr3L	9049210	9051138	PEAK	25	9049210:9049259;9049340:9049389;9049412:9049461;9049480:9049529;9049538:9049587;9049610:9049659;9049670:9049719;9049736:9049785;9049903:9049952;9049967:9050016;9050029:9050078;9050095:9050144;9050163:9050212;9050237:9050286;9050293:9050342;9050425:9050474;9050491:9050540;9050557:9050606;9050633:9050682;9050689:9050738;9050765:9050814;9050823:9050872;9050959:9051008;9051019:9051068;9051089:9051138	Argk
chr2R	8929740	8931191	PEAK	18	8929740:8929789;8929804:8929853;8929940:8929989;8930002:8930051;8930066:8930115;8930132:8930181;8930208:8930257;8930274:8930323;8930396:8930445;8930462:8930511;8930538:8930587;8930622:8930671;8930682:8930731;8930884:8930933;8930950:8930999;8931016:8931065;8931080:8931129;8931142:8931191	NA
chr3L	16978674	16979515	PEAK	11	16978674:16978723;16978742:16978791;16978804:16978853;16978942:16978991;16979006:16979055;16979140:16979189;16979198:16979247;16979264:16979313;16979336:16979385;16979396:16979445;16979466:16979515	Exn
chr2R	15355032	15356393	PEAK	18	15355032:15355081;15355096:15355145;15355225:15355274;15355296:15355345;15355354:15355403;15355418:15355467;15355490:15355539;15355550:15355599;15355692:15355741;15355748:15355797;15355814:15355863;15355884:15355933;15355950:15355999;15356018:15356067;15356154:15356203;15356210:15356259;15356282:15356331;15356344:15356393	par-1
chr2R	11373386	11373640	PEAK	4	11373386:11373435;11373451:11373500;11373523:11373572;11373591:11373640	NA
chr3R	14742463	14743164	PEAK	10	14742463:14742512;14742525:14742574;14742593:14742642;14742659:14742708;14742727:14742776;14742791:14742840;14742849:14742898;14742915:14742964;14742989:14743038;14743115:14743164	NA
chr3R	12131057	12132086	PEAK	11	12131057:12131106;12131117:12131166;12131179:12131228;12131245:12131294;12131315:12131364;12131377:12131426;12131447:12131496;12131513:12131562;12131579:12131628;12131907:12131956;12132037:12132086	Zip89B
chr2L	19915161	19915897	PEAK	7	19915161:19915210;19915252:19915301;19915312:19915361;19915656:19915705;19915724:19915773;19915784:19915833;19915848:19915897	NA
chrX	4401572	4401813	PEAK	4	4401572:4401621;4401632:4401681;4401704:4401753;4401764:4401813	NA
chr2R	12481379	12482423	PEAK	13	12481379:12481428;12481484:12481533;12481540:12481589;12481608:12481657;12481676:12481725;12481740:12481789;12481918:12481967;12481976:12482025;12482050:12482099;12482116:12482165;12482180:12482229;12482250:12482299;12482374:12482423	CG8306
chr3L	19073619	19074529	PEAK	12	19073619:19073668;19073683:19073732;19073819:19073868;19073889:19073938;19073947:19073996;19074012:19074061;19074082:19074131;19074144:19074193;19074218:19074267;19074342:19074391;19074416:19074465;19074480:19074529	NA
chr3L	18226003	18228772	PEAK	33	18226003:18226052;18226063:18226112;18226230:18226279;18226430:18226479;18226560:18226609;18226630:18226679;18226756:18226805;18226848:18226897;18226914:18226963;18226980:18227029;18227042:18227091;18227104:18227153;18227178:18227227;18227302:18227351;18227376:18227425;18227436:18227485;18227504:18227553;18227570:18227619;18227636:18227685;18227706:18227755;18227836:18227885;18227896:18227945;182…	NA
chr2L	2130060	2130307	PEAK	4	2130060:2130109;2130134:2130183;2130200:2130249;2130258:2130307	NA
chr3R	8105301	8106605	PEAK	19	8105301:8105350;8105361:8105410;8105437:8105486;8105493:8105542;8105567:8105616;8105633:8105682;8105695:8105744;8105765:8105814;8105829:8105878;8105889:8105938;8106021:8106070;8106089:8106138;8106159:8106208;8106223:8106272;8106293:8106342;8106351:8106400;8106418:8106467;8106484:8106533;8106556:8106605	svp
chr2L	12520209	12521033	PEAK	9	12520209:12520258;12520279:12520328;12520407:12520456;12520473:12520522;12520547:12520596;12520605:12520654;12520671:12520720;12520747:12520796;12520984:12521033	NA
chr3L	626220	629160	PEAK	30	626220:626269;626288:626337;626354:626403;626424:626473;626486:626535;626624:626673;626750:626799;626838:626887;626906:626955;626974:627023;627034:627083;627098:627147;627173:627222;627295:627344;627371:627420;627427:627476;627497:627546;627567:627616;627631:627680;627696:627745;627832:627881;627895:627944;628153:628202;628417:628466;628493:628542;628553:628602;628619:628668;628686:628735;628765:…	NA
chr3L	16157315	16158150	PEAK	10	16157315:16157364;16157375:16157424;16157441:16157490;16157581:16157630;16157773:16157822;16157843:16157892;16157909:16157958;16157977:16158026;16158041:16158090;16158101:16158150	CG5151
chr2L	3656869	3657833	PEAK	14	3656869:3656918;3656933:3656982;3656991:3657040;3657057:3657106;3657133:3657182;3657189:3657238;3657257:3657306;3657387:3657436;3657453:3657502;3657521:3657570;3657595:3657644;3657651:3657700;3657726:3657775;3657784:3657833	for
chr2R	7515730	7516173	PEAK	6	7515730:7515779;7515790:7515839;7515920:7515969;7515992:7516041;7516058:7516107;7516124:7516173	NA
chr3L	18229073	18231984	PEAK	36	18229073:18229122;18229141:18229190;18229203:18229252;18229269:18229318;18229595:18229644;18229671:18229720;18229735:18229784;18229795:18229844;18229863:18229912;18229999:18230048;18230063:18230112;18230127:18230176;18230191:18230240;18230257:18230306;18230323:18230372;18230395:18230444;18230523:18230572;18230593:18230642;18230661:18230710;18230719:18230768;18230823:18230872;18230887:18230936;182…	NA
chr3L	21195357	21195822	PEAK	6	21195357:21195406;21195423:21195472;21195491:21195540;21195631:21195680;21195697:21195746;21195773:21195822	CG33056;CG10512;CG33054
chrX	1845777	1846026	PEAK	4	1845777:1845826;1845845:1845894;1845917:1845966;1845977:1846026	NA
chr2L	12974578	12975872	PEAK	14	12974578:12974627;12974636:12974685;12974776:12974825;12974906:12974955;12974974:12975023;12975040:12975089;12975104:12975153;12975172:12975221;12975296:12975345;12975370:12975419;12975566:12975615;12975628:12975677;12975694:12975743;12975823:12975872	Vha68-2
chr2L	3786467	3787793	PEAK	16	3786467:3786516;3786527:3786576;3786595:3786644;3786667:3786716;3786733:3786782;3786791:3786840;3786867:3786916;3787121:3787170;3787195:3787244;3787263:3787312;3787329:3787378;3787389:3787438;3787537:3787586;3787599:3787648;3787665:3787714;3787744:3787793	CG3921
chr2R	7517045	7518801	PEAK	19	7517045:7517094;7517373:7517422;7517439:7517488;7517509:7517558;7517577:7517626;7517643:7517692;7517789:7517838;7517863:7517912;7517926:7517975;7517986:7518035;7518052:7518101;7518128:7518177;7518250:7518299;7518316:7518365;7518392:7518441;7518450:7518499;7518562:7518611;7518630:7518679;7518752:7518801	NA
chr3R	8104308	8104755	PEAK	6	8104308:8104357;8104380:8104429;8104446:8104495;8104570:8104619;8104636:8104685;8104706:8104755	NA
chr2R	2857717	2858205	PEAK	6	2857717:2857766;2857781:2857830;2857851:2857900;2857915:2857964;2857983:2858032;2858156:2858205	NA
chrX	13536527	13537136	PEAK	6	13536527:13536576;13536593:13536642;13536651:13536700;13536826:13536875;13537031:13537080;13537087:13537136	NFAT
chr2R	5438551	5441503	PEAK	36	5438551:5438600;5438617:5438666;5438681:5438730;5438813:5438862;5438877:5438926;5438947:5438996;5439017:5439066;5439083:5439132;5439147:5439196;5439275:5439324;5439347:5439396;5439413:5439462;5439471:5439520;5439537:5439586;5439605:5439654;5439741:5439790;5439803:5439852;5439939:5439988;5440007:5440056;5440067:5440116;5440197:5440246;5440335:5440384;5440397:5440446;5440465:5440514;5440527:5440576…	NA
chr2R	5433810	5434057	PEAK	4	5433810:5433859;5433876:5433925;5433952:5434001;5434008:5434057	CG1888
chr2L	8739901	8741371	PEAK	20	8739901:8739950;8739965:8740014;8740031:8740080;8740125:8740174;8740183:8740232;8740251:8740300;8740323:8740372;8740447:8740496;8740523:8740572;8740589:8740638;8740655:8740704;8740719:8740768;8740796:8740845;8740862:8740911;8740990:8741039;8741060:8741109;8741120:8741169;8741184:8741233;8741258:8741307;8741322:8741371	raw
chr3R	5243111	5244878	PEAK	19	5243111:5243160;5243178:5243227;5243240:5243289;5243312:5243361;5243372:5243421;5243444:5243493;5243502:5243551;5243642:5243691;5243700:5243749;5243774:5243823;5243840:5243889;5244102:5244151;5244162:5244211;5244228:5244277;5244360:5244409;5244434:5244483;5244691:5244740;5244763:5244812;5244829:5244878	ps
chr2R	2499858	2501380	PEAK	21	2499858:2499907;2499918:2499967;2499989:2500038;2500051:2500100;2500125:2500174;2500183:2500232;2500316:2500365;2500390:2500439;2500454:2500503;2500512:2500561;2500604:2500653;2500673:2500722;2500731:2500780;2500805:2500854;2500862:2500911;2500930:2500979;2501000:2501049;2501062:2501111;2501130:2501179;2501258:2501307;2501331:2501380	jing
chr3L	14617777	14618489	PEAK	8	14617777:14617826;14617843:14617892;14617907:14617956;14617971:14618020;14618037:14618086;14618170:14618219;14618368:14618417;14618440:14618489	NA
chr3L	11579958	11580673	PEAK	9	11579958:11580007;11580094:11580143;11580158:11580207;11580222:11580271;11580286:11580335;11580360:11580409;11580420:11580469;11580488:11580537;11580624:11580673	rt
chr3L	748041	749738	PEAK	21	748041:748090;748113:748162;748177:748226;748235:748284;748311:748360;748377:748426;748499:748548;748565:748614;748641:748690;748701:748750;748767:748816;748839:748888;748895:748944;749027:749076;749099:749148;749159:749208;749225:749274;749423:749472;749557:749606;749621:749670;749689:749738	emc
chr2R	3133276	3134970	PEAK	18	3133276:3133325;3133342:3133391;3133468:3133517;3133534:3133583;3133602:3133651;3133671:3133720;3133731:3133780;3133803:3133852;3133927:3133976;3133995:3134044;3134127:3134176;3134193:3134242;3134263:3134312;3134395:3134444;3134459:3134508;3134521:3134570;3134859:3134908;3134921:3134970	Ady43A
chr2R	6994415	6995341	PEAK	12	6994415:6994464;6994481:6994530;6994555:6994604;6994615:6994664;6994679:6994728;6994820:6994869;6994886:6994935;6994953:6995002;6995027:6995076;6995091:6995140;6995153:6995202;6995292:6995341	luna
chr2R	17136082	17137756	PEAK	21	17136082:17136131;17136159:17136208;17136225:17136274;17136289:17136338;17136424:17136473;17136482:17136531;17136546:17136595;17136717:17136766;17136775:17136824;17136907:17136956;17136977:17137026;17137039:17137088;17137111:17137160;17137177:17137226;17137237:17137286;17137369:17137418;17137443:17137492;17137507:17137556;17137570:17137619;17137635:17137684;17137707:17137756	NA
chr2R	12983400	12984773	PEAK	14	12983400:12983449;12983598:12983647;12983670:12983719;12983738:12983787;12983800:12983849;12983862:12983911;12983928:12983977;12984260:12984309;12984328:12984377;12984398:12984447;12984522:12984571;12984588:12984637;12984654:12984703;12984724:12984773	GstS1
chr2R	17428231	17429266	PEAK	11	17428231:17428280;17428297:17428346;17428361:17428410;17428495:17428544;17428559:17428608;17428621:17428670;17428693:17428742;17428757:17428806;17428817:17428866;17428957:17429006;17429217:17429266	CG30283
chrX	12096705	12097478	PEAK	11	12096705:12096754;12096829:12096878;12096905:12096954;12096965:12097014;12097027:12097076;12097093:12097142;12097159:12097208;12097225:12097274;12097301:12097350;12097365:12097414;12097429:12097478	Ten-a
chr3L	12047920	12049778	PEAK	17	12047920:12047969;12047982:12048031;12048114:12048163;12048188:12048237;12048526:12048575;12048676:12048725;12048738:12048787;12048804:12048853;12048873:12048922;12048937:12048986;12049009:12049058;12049077:12049126;12049403:12049452;12049469:12049518;12049539:12049588;12049605:12049654;12049729:12049778	rols
chr3R	5040019	5041114	PEAK	14	5040019:5040068;5040075:5040124;5040143:5040192;5040283:5040332;5040339:5040388;5040415:5040464;5040471:5040520;5040547:5040596;5040607:5040656;5040669:5040718;5040735:5040784;5040803:5040852;5040873:5040922;5041065:5041114	NA
chr2L	7048829	7051626	PEAK	34	7048829:7048878;7048887:7048936;7048957:7049006;7049027:7049076;7049151:7049200;7049349:7049398;7049421:7049470;7049491:7049540;7049563:7049612;7049695:7049744;7049763:7049812;7049822:7049871;7049896:7049945;7049958:7050007;7050028:7050077;7050095:7050144;7050227:7050276;7050283:7050332;7050385:7050434;7050445:7050494;7050511:7050560;7050579:7050628;7050643:7050692;7050849:7050898;7050917:7050966…	milt
chr2R	5434479	5434850	PEAK	5	5434479:5434528;5434611:5434660;5434677:5434726;5434743:5434792;5434801:5434850	CG1888
chrX	2536461	2538058	PEAK	14	2536461:2536510;2536517:2536566;2536583:2536632;2536879:2536928;2536952:2537001;2537016:2537065;2537082:2537131;2537145:2537194;2537215:2537264;2537482:2537531;2537619:2537668;2537883:2537932;2537953:2538002;2538009:2538058	sgg
chr2R	7906713	7908098	PEAK	14	7906713:7906762;7906849:7906898;7906913:7906962;7906979:7907028;7907039:7907088;7907105:7907154;7907177:7907226;7907369:7907418;7907509:7907558;7907568:7907617;7907642:7907691;7907774:7907823;7907985:7908034;7908049:7908098	otk
chr3R	14841129	14841382	PEAK	4	14841129:14841178;14841193:14841242;14841253:14841302;14841333:14841382	NA
chr3L	11581020	11581541	PEAK	6	11581020:11581069;11581212:11581261;11581284:11581333;11581346:11581395;11581418:11581467;11581492:11581541	rt
chr2R	19091088	19093148	PEAK	23	19091088:19091137;19091214:19091263;19091284:19091333;19091346:19091395;19091408:19091457;19091476:19091525;19091542:19091591;19091672:19091721;19091746:19091795;19091813:19091862;19091879:19091928;19091943:19091992;19092003:19092052;19092143:19092192;19092203:19092252;19092273:19092322;19092333:19092382;19092407:19092456;19092645:19092694;19092777:19092826;19092835:19092884;19092901:19092950;190…	CG34371
chr2L	15742310	15745628	PEAK	33	15742310:15742359;15742376:15742425;15742440:15742489;15742708:15742757;15742770:15742819;15743038:15743087;15743104:15743153;15743228:15743277;15743312:15743361;15743376:15743425;15743442:15743491;15743510:15743559;15743576:15743625;15743634:15743683;15743772:15743821;15743832:15743881;15743898:15743947;15744162:15744211;15744302:15744351;15744360:15744409;15744446:15744495;15744520:15744569;157…	NA
chr2L	7993660	7994974	PEAK	12	7993660:7993709;7993726:7993775;7993784:7993833;7994048:7994097;7994386:7994435;7994512:7994561;7994581:7994630;7994651:7994700;7994713:7994762;7994773:7994822;7994859:7994908;7994925:7994974	pes
chr2R	17759181	17759846	PEAK	6	17759181:17759230;17759265:17759314;17759461:17759510;17759601:17759650;17759659:17759708;17759797:17759846	Fili
chrX	8604054	8604503	PEAK	7	8604054:8604103;8604126:8604175;8604186:8604235;8604252:8604301;8604318:8604367;8604388:8604437;8604454:8604503	Hexo2
[truncated: 8,501 more rows]
