# Supplementary material for: The Dm-Myb Oncoprotein Contributes to Insulator Function and Stabilizes Repressive H3K27me3 PcG Domains
Source: Cell Rep. Author manuscript; Available in PMC 2020 Apr 21. (PMC7172335; doi:10.1016/j.celrep.2020.02.053)
Supplement: 3 [file NIHMS1574785-supplement-3.xlsx]

## Sheet: Sheet 1 Microarray
GENE_ID	SEQ_ID	CHROMOSOME	START	STOP	GENE_SYMBOL	New symbol	YW - linear	Myb - linear	Fold change	P value
FBgn0030721	FBtr0074139	X	15900260	15902671	CG12698-RA	CG12698	47.579	7309.27	153.624	8.66e-32
FBgn0036907	FBtr0114601	3L	19794642	19795113	CG8533-RD	Ir76a	42.988	1075.82	25.0259	3.47e-28
FBgn0003655	FBtr0070922	X	6257714	6259629	swa-RA	swa	69.098	4446.57	64.3515	1.26e-27
FBgn0052580	FBtr0074205	X	15903161	15955708	CG32580-RA	Muc14A	40.335	1302.71	32.2974	5.2e-27
FBgn0032132	FBtr0114535	2L	9598940	9600853	CG4382-RB	CG4382	9320.17	1168.68	0.125393	2.28e-26
FBgn0037902	FBtr0082391	3R	7261902	7262945	CG5281-RA	CG5281	467.22	4193.98	8.97644	5.08e-26
FBgn0051100	FBtr0082011	3R	4821052	4826058	CG31100-RA	CG31100	172.503	2435.29	14.1173	5.68e-26
FBgn0029993	FBtr0071106	X	7970187	7972205	CG1571-RA	CG1571	54.389	8294.34	152.501	5.77e-26
FBgn0030725	FBtr0074207	X	15977316	15979695	CG8958-RA	CG8958	58.116	1327.91	22.8495	1.05e-25
FBgn0036907	FBtr0074876	3L	19794642	19796477	CG8533-RB	Ir76a	113.711	3205.72	28.1917	1.98e-25
FBgn0032428	FBtr0080366	2L	12424938	12426336	CG6405-RA	CG6405	51.201	1144.81	22.359	2.65e-25
FBgn0029977	FBtr0071133	X	7812550	7814164	hdm-RA	hdm	67.402	1397.39	20.7321	3.51e-25
FBgn0020368	FBtr0080429	2L	13001412	13003659	Vha68-1-RA	Vha68-1	1069.7	6828.2	6.38326	7.3e-25
FBgn0051776	FBtr0077522	2L	3470214	3472325	CG31776-RA	CG31776	56.188	808.563	14.3902	2.94e-24
FBgn0039788	FBtr0085680	3R	26407991	26409245	CG2241-RA	Rpt6R	50.022	1618.79	32.3615	7.06e-24
FBgn0036354	FBtr0075863	3L	13381730	13382972	CG10191-RA	Poc1	7158.96	302.182	0.0422104	7.2e-24
FBgn0037028	FBtr0078271	3L	20806620	20808899	CG3618-RA	CG3618	4702.73	642.903	0.136709	7.94e-24
FBgn0033767	FBtr0087847	2R	8574512	8576199	CG13148-RB	CG13148	109.716	1200.46	10.9415	8.46e-24
FBgn0039640	FBtr0085382	3R	24964464	24971220	CG14516-RB	CG14516	727.462	4901.78	6.73819	8.8e-24
FBgn0032800	FBtr0081248	2L	19526772	19532670	CG10137-RA	CG10137	95.932	2143.32	22.3421	1.24e-23
FBgn0034075	FBtr0087218	2R	11998125	12001988	Asph-RD	Asph	310.475	2091.36	6.736	1.98e-23
FBgn0000165	FBtr0086819	2R	13774917	13777405	Bc-RA	PPO1	8454.26	112.591	0.0133177	1.98e-23
FBgn0038311	FBtr0083128	3R	11092451	11094094	CG14864-RA	CG14864	88.844	1893.21	21.3094	2.34e-23
FBgn0004650	FBtr0070207	X	1216607	1223308	fs(1)N-RA	fs(1)N	92.969	2061.71	22.1763	2.44e-23
FBgn0003996	FBtr0070490	X	2684762	2690341	w-RA	w	75.847	3772.64	49.74	2.88e-23
FBgn0036907	FBtr0074878	3L	19794945	19796477	CG8533-RC	Ir76a	154.687	5234.96	33.8424	3.74e-23
FBgn0019985	FBtr0089184	4	959056	967246	mGluRA-RA	mGluR	50.322	436.882	8.68178	4.65e-23
FBgn0029733	FBtr0070721	X	4801012	4802640	CG6927-RA	CG6927	98.577	1679.79	17.0404	5.92e-23
FBgn0051125	FBtr0084665	3R	20479116	20480291	CG31125-RA	CG31125	3252.06	6613.04	2.03349	5.92e-23
FBgn0037618	FBtr0081912	3R	4551206	4552255	CG11762-RA	ouib	89.721	1606.44	17.9047	6.25e-23
FBgn0030455	FBtr0073742	X	13048183	13048881	CG4318-RA	CG4318	115.115	7034.32	61.1068	1.69e-22
FBgn0037850	FBtr0082335	3R	6704126	6704995	CG14695-RA	CG14695	191.564	2722.42	14.2116	1.69e-22
FBgn0014033	FBtr0077467	2L	4121760	4123899	Sr-CI-RA	Sr-CI	9024.96	1008.91	0.111791	1.89e-22
FBgn0023416	FBtr0085897	2L	21633627	21646825	Ac3-RA	Ac3	667.691	3927.3	5.88191	2.2e-22
FBgn0052088	FBtr0076116	3L	11721517	11725041	CG32088-RA	sunn	106.684	1948.92	18.2681	5.51e-22
FBgn0038113	FBtr0082705	3R	8864135	8865792	CG11668-RA	CG11668	104.224	3014.44	28.9228	6.3e-22
FBgn0038051	FBtr0082682	3R	8264130	8264792	CG17207-RA	CG17207	297.695	3994.16	13.4169	6.3e-22
FBgn0033174	FBtr0088974	2R	3335159	3336671	CG11125-RA	CG11125	2693.15	92.578	0.0343754	6.77e-22
FBgn0022981	FBtr0078859	3R	471786	473860	rpk-RA	rpk	4903.34	9537.65	1.94513	7.09e-22
FBgn0039911	FBtr0089079	4	604452	609576	CG1909-RA	CG1909	84.915	815.069	9.59863	1.37e-21
FBgn0031327	FBtr0077920	2L	1240068	1242145	CG5397-RA	CG5397	925.098	101.185	0.109378	1.71e-21
FBgn0000928	FBtr0070484	X	2614601	2617918	fs(1)Yb-RA	fs(1)Yb	243.475	5057.71	20.773	1.75e-21
FBgn0002914	FBtr0074169	X	15749100	15751137	Myb-RA	Myb	15451.1	4742.03	0.306906	1.75e-21
FBgn0050296	FBtr0071528	2R	16906892	16911822	CG30296-RC	RIC-3	72.693	699.575	9.62371	3.28e-21
FBgn0039114	FBtr0084455	3R	19590035	19592245	Lsd-1-RA	Lsd-1	578.21	6615.08	11.4406	5.98e-21
FBgn0035076	FBtr0072420	2R	20776268	20778434	Ance-5-RA	Ance-5	1952.82	233.699	0.119673	6.16e-21
FBgn0029167	FBtr0075753	3L	13839308	13853031	Hml-RA	Hml	3507.81	202.197	0.0576419	6.35e-21
FBgn0065035	FBtr0074168	X	15752231	15753342	AlkB-RA	AlkB	668.777	48.57	0.0726256	6.79e-21
FBgn0034756	FBtr0071928	2R	18540186	18541923	Cyp6d2-RA	Cyp6d2	770.677	4798.35	6.22615	7.07e-21
FBgn0085365	FBtr0112538	X	3763020	3763797	CG34336-RA	yin	46.196	476.169	10.3075	1.44e-20
FBgn0032779	FBtr0081204	2L	19427248	19429038	CG16771-RA	Alp12	571.68	1574.06	2.7534	1.5e-20
FBgn0011828	FBtr0072951	3L	2601630	2629310	Pxn-RA	Pxn	13184.7	1234.16	0.0936052	1.88e-20
FBgn0011828	FBtr0072950	3L	2610486	2629310	Pxn-RB	Pxn	6990.16	447.434	0.0640092	2.24e-20
FBgn0025739	FBtr0070681	X	4530486	4532692	pon-RA	pon	5558.21	1264.26	0.227458	4.22e-20
FBgn0038972	FBtr0084254	3R	18290997	18291597	CG7054-RA	CG7054	1145.5	2167.97	1.89259	4.41e-20
FBgn0031821	FBtr0079265	2L	6487597	6488551	CG9542-RA	KFase	411.096	3015.64	7.3356	4.54e-20
FBgn0023416	FBtr0100324	2L	21633627	21637776	Ac3-RC	Ac3	1188.6	6551.91	5.51229	5.32e-20
FBgn0032521	FBtr0080500	2L	13399220	13410636	CG7110-RB	CG7110	7467.81	2944.57	0.394302	5.32e-20
FBgn0037849	FBtr0082289	3R	6698914	6700379	CG4596-RA	CG4596	89.765	1997.03	22.2472	5.6e-20
FBgn0033876	FBtr0087645	2R	9730789	9733299	synaptogyrin-RA	Syngr	330.667	6395.27	19.3405	6.33e-20
FBgn0086758	FBtr0077877	2L	1690638	1696149	chinmo-RD	chinmo	3095.61	9596.34	3.09998	6.91e-20
FBgn0041706	FBtr0072251	2R	20002579	20003865	CG3253-RA	CG3253	519.955	2479.43	4.76855	1.13e-19
FBgn0037735	FBtr0113209	3R	5553130	5555155	CG16899-RB	FoxP	75.23	529.548	7.03906	1.21e-19
FBgn0032402	FBtr0080294	2L	12050096	12051690	CG14945-RB	PLCXD	826.082	2047.73	2.47885	1.34e-19
FBgn0038581	FBtr0083560	3R	14042019	14043602	CG14314-RA	CG14314	2764.91	5948.09	2.15128	1.53e-19
FBgn0086909	FBtr0081092	2L	18678854	18683265	CG31751-RA	CG31751	6089.2	2969.31	0.487636	1.53e-19
FBgn0035430	FBtr0073053	3L	3295006	3298702	CG12009-RA	CG12009	1344	187.92	0.139821	1.53e-19
FBgn0030673	FBtr0074055	X	15605157	15606042	CG15601-RA	CG15601	86.089	1140.7	13.2503	2.27e-19
FBgn0063495	FBtr0086673	2R	14292139	14292807	GstE5-RA	GstE5	1022.65	2314.47	2.2632	2.74e-19
FBgn0023023	FBtr0114453	3R	1399984	1404239	CRMP-RE	CRMP	2429.28	7705.47	3.17191	2.76e-19
FBgn0032249	FBtr0080043	2L	10433155	10435337	CG5337-RA	TBC1D16	507.929	1386.87	2.73044	2.94e-19
FBgn0036891	FBtr0074945	3L	19599681	19601375	CG9372-RA	CG9372	2275.45	788.695	0.34661	3.44e-19
FBgn0036599	FBtr0075470	3L	16295681	16296213	CG13044-RA	CG13044	4380.83	968.475	0.221071	3.44e-19
FBgn0034075	FBtr0087220	2R	11998125	12004248	Asph-RA	Asph	340.169	2631.65	7.73629	3.54e-19
FBgn0033610	FBtr0088177	2R	7177403	7178437	CG18335-RA	CG18335	416.073	1280.67	3.07799	3.54e-19
FBgn0026620	FBtr0089954	3R	560873	574605	tacc-RB	tacc	8433.2	4786.08	0.567528	3.54e-19
FBgn0001114	FBtr0079725	2L	8673202	8676675	Glt-RC	Glt	12736.5	1328.84	0.104333	4.2e-19
FBgn0035086	FBtr0072394	2R	20837156	20840796	CG12851-RA	CG12851	170.135	2252.98	13.2423	4.9e-19
FBgn0028862	FBtr0080707	2L	15249139	15253541	CG15267-RA	dao	82.249	511.391	6.21759	4.9e-19
FBgn0030700	FBtr0074105	X	15747479	15748740	CG15914-RA	CG15914	402.88	1351.53	3.35466	4.99e-19
FBgn0050380	FBtr0088881	2R	3826758	3827063	CG30380-RA	CG30380	131.101	962.975	7.34529	6.91e-19
FBgn0041629	FBtr0071249	X	8603842	8606397	Hexo2-RA	Hexo2	5099.54	579.947	0.113725	6.91e-19
FBgn0035477	FBtr0073163	3L	3943595	3946151	CG14982-RB	CG14982	101.134	780.038	7.7129	7.76e-19
FBgn0033778	FBtr0087815	2R	8760342	8762435	CG3790-RA	Balat	5704.68	1341.35	0.235132	1.46e-18
FBgn0028545	FBtr0080615	2L	13974230	13976689	CG8942-RA	NimC1	5142.76	671.748	0.13062	1.61e-18
FBgn0085384	FBtr0273216	3R	19647252	19656055	CG34355-RC	CG34355	4965.12	16480.7	3.31931	1.71e-18
FBgn0036196	FBtr0076124	3L	11693797	11700511	CG11658-RA	CG11658	592.891	2926.48	4.93596	2.85e-18
FBgn0001078	FBtr0075086	3L	18745846	18791831	ftz-f1-RB	ftz-f1	3480.1	10048.9	2.88753	3.17e-18
FBgn0032447	FBtr0080396	2L	12696271	12698821	PICK1-RB	PICK1	524.348	1469.07	2.80171	3.21e-18
FBgn0033367	FBtr0088663	2R	4929902	4932125	CG8193-RA	PPO2	13759.7	156.076	0.011343	3.29e-18
FBgn0039630	FBtr0085363	3R	24880270	24881488	CG11843-RA	CG11843	415.049	1409.72	3.39651	3.31e-18
FBgn0039018	FBtr0084323	3R	18568871	18571246	CG4771-RA	vret	1480.15	441.574	0.298331	3.37e-18
FBgn0034075	FBtr0087219	2R	11998125	12002459	Asph-RB	Asph	376.319	3559.69	9.45924	3.74e-18
FBgn0029147	FBtr0071762	2R	18015360	18017618	NtR-RA	NtR	909.629	102.974	0.113204	3.81e-18
FBgn0032447	FBtr0080395	2L	12695116	12698821	PICK1-RA	PICK1	536.206	1431.35	2.6694	4e-18
FBgn0053653	FBtr0091632	4	1236896	1260348	Caps-RC	Cadps	115.241	1305.28	11.3265	4.44e-18
FBgn0023023	FBtr0089684	3R	1399984	1401764	CRMP-RC	CRMP	2277.72	6419.28	2.81829	5.35e-18
FBgn0033635	FBtr0088137	2R	7327338	7329475	CG7777-RA	Prip	1971.31	233.455	0.118426	5.55e-18
FBgn0028581	FBtr0091941	X	17035124	17036646	mei-217-RA	mei-217	2480.41	416.444	0.167893	5.56e-18
FBgn0031219	FBtr0078160	2L	115713	116117	CG13694-RA	CG13694	59.063	898.841	15.2185	6.1e-18
FBgn0037060	FBtr0078304	3L	21203831	21208883	CG10508-RF	CG10508	228.61	909.637	3.97899	8.11e-18
FBgn0023023	FBtr0089685	3R	1399984	1402761	CRMP-RB	CRMP	2126.04	6505.29	3.05981	8.11e-18
FBgn0028938	FBtr0080560	2L	13921825	13923360	CG16886-RA	Vajk1	2968.61	121.982	0.0410906	8.12e-18
FBgn0031878	FBtr0079357	2L	6961591	6963532	sip2-RA	sip2	8497.76	3021.06	0.355513	9.57e-18
FBgn0035724	FBtr0076937	3L	6958420	6960907	CG10064-RA	CG10064	677.112	172.273	0.254423	1.01e-17
FBgn0000313	FBtr0085778	3R	27030359	27035985	chp-RA	chp	1205.48	444.863	0.369033	1.26e-17
FBgn0002567	FBtr0089930	2R	5065939	5068663	ltd-RA	Rab32	758.68	219.675	0.289549	1.59e-17
FBgn0085384	FBtr0273215	3R	19647252	19675071	CG34355-RB	CG34355	7882.45	19278.3	2.44572	1.8e-17
FBgn0039170	FBtr0084560	3R	20052846	20053940	CG13609-RA	CG13609	588.57	1446.68	2.45795	1.86e-17
FBgn0015558	FBtr0077225	X	21204044	21207939	tty-RB	tty	1514.7	7220.34	4.76683	1.87e-17
FBgn0250819	FBtr0091470	4	1207144	1212932	CG33521-RC	CG33521	221.381	2437.91	11.0123	2.27e-17
FBgn0032538	FBtr0080559	2L	13932947	13934609	CG16885-RB	Vajk2	9024.57	18468.7	2.0465	2.38e-17
FBgn0037228	FBtr0078978	3R	92747	93935	CG1092-RA	CG1092	740.37	82.828	0.111874	2.4e-17
FBgn0038405	FBtr0083254	3R	12006897	12011836	CG8927-RA	CG8927	436.656	835.964	1.91447	2.97e-17
FBgn0035868	FBtr0076714	3L	8295719	8297090	CG7194-RA	CG7194	1263.35	365.845	0.289584	2.97e-17
FBgn0043043	FBtr0082592	3R	8262143	8263481	desat2-RA	Desat2	85.503	523.693	6.12482	2.98e-17
FBgn0036764	FBtr0075159	3L	17845748	17847806	CG5535-RB	CG5535	1832.41	4340.11	2.36852	3.4e-17
FBgn0026721	FBtr0086975	2R	12941604	12946718	fat-spondin-RA	fat-spondin	1675.84	130.697	0.0779892	3.4e-17
FBgn0013763	FBtr0087111	2R	12579275	12581143	Chit-RA	Idgf6	6573.27	3208.4	0.488098	3.63e-17
FBgn0050296	FBtr0071527	2R	16906892	16911822	CG30296-RD	RIC-3	67.944	522.541	7.69081	4.89e-17
FBgn0034760	FBtr0113109	2R	18548056	18550372	CG13512-RB	CG42565;CG42566	4939.94	8885.44	1.79869	4.89e-17
FBgn0037665	FBtr0081974	3R	5077593	5078687	CG16733-RA	St2	6916.92	2632.97	0.380657	4.89e-17
FBgn0036587	FBtr0290260	3L	16259517	16261241	CG4950-RB	CG4950	1729.21	79.138	0.0457657	5.23e-17
FBgn0032253	FBtr0080042	2L	10452710	10455822	CG5322-RA	LManI	307.448	59.629	0.193947	5.25e-17
FBgn0053346	FBtr0085306	3R	24495343	24496173	CG33346-RA	CG33346	414.221	65.603	0.158376	5.45e-17
FBgn0032603	FBtr0080908	2L	16791772	16793323	CG17928-RA	CG17928	243.784	69.161	0.283696	5.54e-17
FBgn0087011	FBtr0114112	U	1242917	1369347	CG41520-RB	CG41520	685.033	2278.42	3.326	5.74e-17
FBgn0087011	FBtr0114111	U	1242917	1369347	CG41520-RA	CG41520	490.392	1687.06	3.44023	6.56e-17
FBgn0030852	FBtr0074485	X	17524095	17526032	CG8316-RA	corolla	667.891	127.836	0.191402	6.85e-17
FBgn0053653	FBtr0091630	4	1236896	1274855	Caps-RA	Cadps	76.103	821.262	10.7915	7.23e-17
FBgn0039613	FBtr0085330	3R	24706525	24708627	CG14527-RA	Nepl20	375.348	92.826	0.247308	7.3e-17
FBgn0035151	FBtr0072612	3L	678000	679745	CG17129-RC	CG17129	1048.13	2295.2	2.18979	7.35e-17
FBgn0052158	FBtr0075403	3L	16485080	16488414	CG32158-RC	CG42514;CG43373	4979.61	8610.46	1.72915	7.35e-17
FBgn0003401	FBtr0072237	2R	19729218	19730717	shu-RA	shu	1560.44	630.737	0.404204	7.35e-17
FBgn0036777	FBtr0075123	3L	18112917	18113990	CG7341-RA	CG7341	815.332	181.978	0.223195	7.35e-17
FBgn0037323	FBtr0078795	3R	1226544	1227533	CG2663-RA	CG2663	4201.04	627.392	0.149342	7.35e-17
FBgn0032848	FBtr0081334	2L	20094209	20096165	CG10722-RB	nesd	4962.99	2923.5	0.58906	7.52e-17
FBgn0029596	FBtr0070338	X	1959487	1960271	CG14054-RA	CG14054	2968.74	1503.44	0.506423	7.59e-17
FBgn0037742	FBtr0082164	3R	5580620	5581885	Rpt3R-RA	Rpt3R	317.013	81.809	0.258062	7.64e-17
FBgn0034098	FBtr0087189	2R	12125839	12128150	krimp-RA	krimp	405.003	1669.06	4.1211	9.35e-17
FBgn0037323	FBtr0078796	3R	1226544	1229258	CG2663-RB	CG2663	4344.31	691.497	0.159173	9.49e-17
FBgn0033921	FBtr0087562	2R	10187762	10189750	CG8589-RA	tej	189.767	1110.2	5.85032	1.22e-16
FBgn0000075	FBtr0081154	2L	19112001	19114011	amd-RA	amd	1789.29	3766.56	2.10506	1.23e-16
FBgn0038353	FBtr0083164	3R	11521056	11522068	CG5399-RA	CG5399	565.602	78.752	0.139235	1.23e-16
FBgn0053017	FBtr0087135	2R	12159817	12164772	CG33017-RB	CG33017	81.249	1710.98	21.0585	1.26e-16
FBgn0035193	FBtr0072734	3L	1237300	1238235	CG9192-RA	CG9192	461.505	770.126	1.66873	1.26e-16
FBgn0065032	FBtr0074410	X	16998675	16999808	Arpc3B-RA	Arpc3B	148.423	1463.97	9.86351	1.3e-16
FBgn0040251	FBtr0082378	3R	6977691	6979518	Ugt86Di-RA	Ugt302K1	1781.64	4277.47	2.40086	1.37e-16
FBgn0030511	FBtr0073812	X	13577009	13578100	CG11158-RA	CG11158	3168.17	4756.82	1.50144	1.72e-16
FBgn0028394	FBtr0079688	2L	8536060	8537597	CG17834-RB	CG17834	3207.32	1694.33	0.528271	1.79e-16
FBgn0003416	FBtr0074230	X	16244619	16248819	sl-RA	sl	2101.45	4208.69	2.00276	2.09e-16
FBgn0030334	FBtr0073556	X	11682972	11685764	Karl-RA	Karl	1629.11	315.666	0.193766	2.13e-16
FBgn0023023	FBtr0089686	3R	1399984	1404239	CRMP-RA	CRMP	1097.11	3815.6	3.47786	2.35e-16
FBgn0002709	FBtr0100639	X	17031110	17035145	mei-218-RB	mei-218	7811.48	1401.79	0.179452	2.49e-16
FBgn0027552	FBtr0073171	3L	3941113	3942432	CG10863-RA	CG10863	1087.59	3528.33	3.24417	2.54e-16
FBgn0028544	FBtr0080557	2L	13945229	13947100	CG16884-RA	Vajk3	5366.26	13307.2	2.47979	2.69e-16
FBgn0035189	FBtr0072635	3L	1203403	1204639	CG9119-RA	CG9119	2311.29	135.712	0.058717	2.69e-16
FBgn0037846	FBtr0082297	3R	6686505	6688335	CG6574-RA	CG6574	1594.67	3618.92	2.26938	2.76e-16
FBgn0033724	FBtr0087915	2R	8271415	8271873	CG8501-RA	CG8501	2184.39	169.6	0.0776417	2.81e-16
FBgn0028542	FBtr0080617	2L	13968343	13969908	CG33115-RA	NimB4	702.091	124.211	0.176916	3.02e-16
FBgn0038455	FBtr0083354	3R	12477277	12477981	CG14907-RA	CG14907	988.475	2330.21	2.35738	3.07e-16
FBgn0024249	FBtr0087183	2R	12165294	12165863	cato-RA	cato	86.214	995.361	11.5452	3.37e-16
FBgn0030508	FBtr0073810	X	13564593	13568227	CG15760-RA	CG15760	131.829	1258.78	9.54859	3.4e-16
FBgn0030607	FBtr0073961	X	14961226	14962898	dob-RA	dob	1673.78	1032.12	0.616643	3.87e-16
FBgn0029708	FBtr0070674	X	4425343	4427619	CG3556-RA	CG3556	277.561	3326.12	11.9834	3.93e-16
FBgn0050456	FBtr0273336	2R	12990372	12994641	CG30456-RB	CG30456	449.863	81.651	0.181503	4.21e-16
FBgn0039644	FBtr0085386	3R	24984333	24990271	CG11897-RA	rdog	1579.33	5100.51	3.22954	4.7e-16
FBgn0030189	FBtr0071441	X	10220651	10222633	CG2909-RA	CG2909	661.319	1633.87	2.47062	4.76e-16
FBgn0041150	FBtr0077395	2L	4909170	4925905	hoe1-RB	hoe1	600.896	138.317	0.230185	4.76e-16
FBgn0028931	FBtr0080536	2L	13791399	13793135	CG16863-RA	CG16863	1955.16	2881.56	1.47382	5e-16
FBgn0002632	FBtr0084959	3R	21858706	21858918	m6-RA	E(spl)m6-BFM	1502.86	569.689	0.37907	5.09e-16
FBgn0035627	FBtr0077125	3L	5652979	5655254	Sse-RA	Sse	2081.4	942.583	0.45286	5.1e-16
FBgn0029710	FBtr0070676	X	4436736	4438437	CG3568-RA	CG3568	2959.19	6279.51	2.12204	6.12e-16
FBgn0027570	FBtr0078891	3R	545675	557284	Nep2-RA	Nep2	5069.65	2805.71	0.553433	6.58e-16
FBgn0040232	FBtr0080215	2L	11261950	11268846	cmet-RA	cmet	3932.2	1490.27	0.378992	6.81e-16
FBgn0029766	FBtr0070777	X	5324713	5326377	CG15784-RA	CG15784	5951.44	15579.3	2.61773	6.85e-16
FBgn0039208	FBtr0084647	3R	20377145	20382047	CG6643-RA	Esyt2	3583.47	6408.68	1.7884	7.35e-16
FBgn0038179	FBtr0082825	3R	9591582	9592758	CG9312-RA	CG9312	1205.99	612.054	0.50751	7.35e-16
FBgn0040102	FBtr0077469	2L	4188148	4189227	lectin-24Db-RA	lectin-24Db	539.175	112.343	0.20836	7.35e-16
FBgn0001145	FBtr0073496	X	11322687	11323664	Gs2-RA	Gs2	1860.96	429.733	0.230921	7.4e-16
FBgn0033960	FBtr0289934	2R	10640977	10643079	CG10151-RD	CG10151	960.19	108.665	0.113171	7.74e-16
FBgn0003353	FBtr0072169	2R	19936954	19940463	sei-RA	sei	2543.34	1403.13	0.551686	8.9e-16
FBgn0035737	FBtr0076909	3L	7086384	7086839	Cpr65Ec-RA	Cpr65Ec	1700.08	432.358	0.254317	8.97e-16
FBgn0003507	FBtr0083215	3R	11819948	11829225	srp-RA	srp	1470.07	208.768	0.142013	8.97e-16
FBgn0000147	FBtr0082483	3R	7789014	7790375	aur-RA	aurA	2283.26	1049.35	0.459584	9.77e-16
FBgn0032538	FBtr0080558	2L	13932996	13934609	CG16885-RA	Vajk2	9768.14	18805.8	1.92522	1.36e-15
FBgn0033960	FBtr0087471	2R	10640977	10643079	CG10151-RA	CG10151	740.349	161.27	0.21783	1.39e-15
FBgn0024977	FBtr0070486	X	2620740	2621517	CG2709-RA	vilya	58.49	337.623	5.77231	1.48e-15
FBgn0037228	FBtr0111222	3R	92988	93935	CG1092-RB	CG1092	884.108	97.146	0.10988	1.51e-15
FBgn0031848	FBtr0079319	2L	6676841	6677548	CG11329-RA	Nse1	1455.17	517.615	0.355708	1.56e-15
FBgn0045064	FBtr0081331	2L	20066761	20072672	bwa-RA	bwa	1570.65	985.96	0.627738	1.57e-15
FBgn0028397	FBtr0074255	X	15973853	15976219	Tob-RA	Tob	153.603	1780.12	11.5891	1.77e-15
FBgn0036144	FBtr0076190	3L	11171518	11176934	GlcAT-P-RB	GlcAT-P	1911.89	247.998	0.129713	2.04e-15
FBgn0033306	FBtr0088732	2R	4468333	4471129	CG14747-RA	CG42326	89.245	419.342	4.69876	2.09e-15
FBgn0038575	FBtr0083618	3R	14009505	14011027	CG7208-RB	CG7208	87.262	198.449	2.27417	2.1e-15
FBgn0040837	FBtr0076918	3L	7151347	7151710	CG8620-RA	CG8620	74.442	376.192	5.0535	2.19e-15
FBgn0037060	FBtr0078303	3L	21206948	21208883	CG10508-RC	CG10508	200.776	963.32	4.79798	2.19e-15
FBgn0028394	FBtr0079686	2L	8536060	8541236	CG17834-RA	CG17834	4482.22	2114.6	0.471775	2.29e-15
FBgn0034972	FBtr0072288	2R	19965857	19967999	CG10339-RA	CG10339	210.755	795.706	3.7755	2.3e-15
FBgn0030993	FBtr0074669	X	19082148	19084121	Mec2-RA	Mec2	1167.98	155.588	0.133211	2.38e-15
FBgn0052195	FBtr0075125	3L	18107526	18108860	CG32195-RA	CG32195	752.596	138.217	0.183654	2.6e-15
FBgn0033857	FBtr0087680	2R	9459135	9460035	CG13335-RB	CG42807;CG42808	615.307	80.298	0.1305	2.93e-15
FBgn0029754	FBtr0070754	X	5209491	5211315	CG15930-RA	CG15930	53.562	250.002	4.66755	2.96e-15
FBgn0053174	FBtr0290302	X	13695712	13705206	CG33174-RE	inaE	67.061	333.162	4.96801	3.44e-15
FBgn0037046	FBtr0078326	3L	21026660	21027292	CG10581-RA	CG10581	392.089	1224.74	3.12363	3.75e-15
FBgn0051989	FBtr0079097	2L	5525949	5535757	Cap-D3-RA	Cap-D3	3902.57	7409.84	1.89871	3.81e-15
FBgn0034438	FBtr0086555	2R	15254984	15258119	CG9416-RA	CG9416	6818.41	3080.86	0.451845	3.81e-15
FBgn0010470	FBtr0071703	2R	17375171	17382829	Fkbp13-RA	Fkbp14	9491.23	4292.98	0.45231	3.84e-15
FBgn0063494	FBtr0086674	2R	14293547	14294215	GstE6-RA	GstE6	149.5	1060.6	7.09432	3.92e-15
FBgn0037807	FBtr0082240	3R	6134288	6137216	CG6293-RA	CG6293	360.429	1012.06	2.80793	3.97e-15
FBgn0035623	FBtr0077087	3L	5597994	5599916	mthl2-RA	mthl2	566.39	101.877	0.179871	4.14e-15
FBgn0035056	FBtr0072370	2R	20645018	20647737	CG9196-RA	spz6	1677.22	873.591	0.520857	4.22e-15
FBgn0033750	FBtr0087939	2R	8402949	8404763	CG13151-RA	CG13151	1450.06	2121.44	1.463	4.28e-15
FBgn0037650	FBtr0081961	3R	4823423	4824372	CG11977-RA	CG11977	54.974	148.059	2.69324	4.59e-15
FBgn0086711	FBtr0080677	2L	14976316	14983974	mol-RB	mol	3477.73	8233.94	2.36762	4.73e-15
FBgn0037584	FBtr0081847	3R	4188602	4189616	CG7963-RA	CG7963	171.66	1320.65	7.6934	5.01e-15
FBgn0032124	FBtr0079830	2L	9540644	9541747	CG17855-RA	CG17855	213.151	53.841	0.252598	5.41e-15
FBgn0033305	FBtr0088733	2R	4461180	4465762	CG14748-RA	CG42326	78.362	431.572	5.50741	5.79e-15
FBgn0001145	FBtr0073494	X	11317095	11323664	Gs2-RB	Gs2	1209.42	331.462	0.274067	6.05e-15
FBgn0037781	FBtr0082203	3R	5877269	5878528	Fancl-RA	Fancl	837.659	461.081	0.550439	6.09e-15
FBgn0032495	FBtr0080452	2L	13246650	13249963	CG16820-RA	CG16820	1111.02	328.695	0.295849	6.11e-15
FBgn0032456	FBtr0090016	2L	12722431	12744171	MRP-RD	MRP	6854.73	9884.22	1.44196	6.37e-15
FBgn0029863	FBtr0070900	X	6198154	6200530	CG3823-RA	CG3823	2058.05	711.983	0.345951	7.15e-15
FBgn0033635	FBtr0088136	2R	7327338	7329043	CG7777-RB	Prip	739.352	169.373	0.229082	8.6e-15
FBgn0025578	FBtr0072430	2R	20667558	20667892	Lcp9-RA	Lcp9	88.724	271.756	3.06293	9.31e-15
FBgn0030142	FBtr0071368	X	9498911	9499908	CG3004-RA	Lst8	3066.66	4742.88	1.54659	9.31e-15
FBgn0028491	FBtr0070608	X	3767191	3774306	CG2930-RD	CG2930	97.064	581.218	5.98796	9.32e-15
FBgn0033354	FBtr0088675	2R	4822122	4827258	CG13745-RA	FANCI	2787.24	1685.7	0.604793	9.45e-15
FBgn0038365	FBtr0083178	3R	11627866	11629261	CG9593-RA	CG9593	3643.7	5550.66	1.52336	9.59e-15
FBgn0061476	FBtr0085777	3R	27036907	27039011	zwilch-RA	Zwilch	5107.74	2979.24	0.58328	9.92e-15
FBgn0011274	FBtr0081008	2L	17413515	17420093	Dif-RA	Dif	1022.88	3858.57	3.77226	1.05e-14
FBgn0041723	FBtr0089855	2L	10368176	10372898	rho-5-RA	rho-5	201.229	714.654	3.55145	1.05e-14
FBgn0039530	FBtr0085190	3R	23454836	23459748	Tusp-RB	Tusp	123.335	404.01	3.2757	1.19e-14
FBgn0039006	FBtr0084304	3R	18524118	18525782	Cyp6d4-RA	Cyp6d4	1157.97	1877.46	1.62134	1.19e-14
FBgn0025692	FBtr0087814	2R	8762778	8763794	CG3814-RA	Lfg	415.183	96.733	0.232989	1.2e-14
FBgn0035156	FBtr0072607	3L	692022	692778	CG3279-RA	Vti1a	1287.76	2085.95	1.61983	1.33e-14
FBgn0051324	FBtr0084985	3R	21950196	21955336	CG31324-RA	CG31324	619.886	148.908	0.240219	1.35e-14
FBgn0037060	FBtr0273212	3L	21203831	21208883	CG10508-RG	CG10508	202.681	961.99	4.74633	1.44e-14
FBgn0028424	FBtr0087139	2R	12176877	12178715	JhI-26-RA	JhI-26	883.943	1599.63	1.80966	1.64e-14
FBgn0002905	FBtr0082662	3R	8531393	8537929	mus308-RA	DNApol-theta	3281.38	1994.54	0.607836	1.64e-14
FBgn0086251	FBtr0081502	2L	21145299	21148362	del-RA	del	2240.48	5068.53	2.26225	1.75e-14
FBgn0032824	FBtr0081314	2L	19813859	19814317	CG13962-RA	CG13962	49.538	189.386	3.82305	1.78e-14
FBgn0029507	FBtr0086181	2R	2897479	2899156	Tsp42Ed-RA	Tsp42Ed	641.89	1551.5	2.41708	1.82e-14
FBgn0086711	FBtr0080676	2L	14976316	14992471	mol-RA	mol	1276.89	3013.72	2.3602	1.99e-14
FBgn0010470	FBtr0071702	2R	17375171	17385328	Fkbp13-RB	Fkbp14	8628.33	3936.53	0.456233	2.03e-14
FBgn0033382	FBtr0088580	2R	5020659	5022558	CG8058-RA	Hydr1	2869.51	4267.23	1.48709	2.29e-14
FBgn0030510	FBtr0073846	X	13572403	13574186	CG12177-RA	CG12177	373.705	1313.61	3.51508	2.62e-14
FBgn0050383	FBtr0088897	2R	3711631	3712628	CG30383-RA	CG30383	163.268	1672.5	10.2439	2.63e-14
FBgn0037050	FBtr0078292	3L	21124897	21126262	CG10566-RA	ICA69	1088.06	1630.79	1.49881	2.65e-14
FBgn0038436	FBtr0083294	3R	12304549	12306558	Gyc-89Db-RA	Gyc89Db	559.53	172.265	0.307875	2.97e-14
FBgn0003507	FBtr0083216	3R	11819948	11829225	srp-RB	srp	1091.49	122.244	0.111997	3.29e-14
FBgn0036122	FBtr0076205	3L	11063915	11066257	Mocs1-RC	Mocs1	2946.56	4492.92	1.5248	3.4e-14
FBgn0038047	FBtr0082589	3R	8255392	8256897	CG5245-RA	CG5245	921.754	451.684	0.490027	3.4e-14
FBgn0037950	FBtr0082471	3R	7613304	7614954	HisCl1-RB	HisCl1	102.703	327.942	3.19311	3.41e-14
FBgn0030729	FBtr0290087	X	16159413	16160527	CG12507-RB	CG12507	89.043	317.074	3.56092	3.64e-14
FBgn0030081	FBtr0071353	X	8972980	8974980	CG7246-RA	CG7246	1928.88	2801.35	1.45232	3.71e-14
FBgn0032727	FBtr0081190	2L	18955944	18957045	CG10623-RA	CG10623	899.697	1526.74	1.69695	3.77e-14
FBgn0038344	FBtr0083147	3R	11311865	11318707	CG5205-RA	obe	6299.48	8489.16	1.3476	3.95e-14
FBgn0005592	FBtr0075778	3L	14072712	14075955	btl-RA	btl	568.26	228.04	0.401295	3.98e-14
FBgn0033949	FBtr0087499	2R	10517426	10518429	CG10131-RA	Had2	939.239	115.865	0.12336	4.12e-14
FBgn0000351	FBtr0079320	2L	6674800	6676550	cort-RA	cort	505.446	176.995	0.350175	4.27e-14
FBgn0033928	FBtr0087547	2R	10249545	10250126	Arc2-RA	Arc2	843.782	1736.47	2.05796	4.67e-14
FBgn0029924	FBtr0071003	X	6864051	6866192	CG4586-RA	CG4586	3904.7	1980.48	0.507204	4.74e-14
FBgn0038191	FBtr0082876	3R	9786648	9789596	CG9925-RA	CG9925	99.92	360.834	3.61123	4.78e-14
FBgn0039131	FBtr0084513	3R	19769411	19772552	CG12268-RA	CG12268	1741.29	4076.85	2.34129	5.07e-14
FBgn0001255	FBtr0081819	3R	3854226	3855203	ImpE3-RA	ImpE3	9760.53	5415.44	0.55483	5.07e-14
FBgn0058164	FBtr0113816	2RHet	986985	987582	CG40164-RA	CG40164	50.602	211.506	4.17978	5.24e-14
FBgn0031070	FBtr0074809	X	19653404	19656266	CG12702-RA	CG12702	2655.59	1539.7	0.579796	5.24e-14
FBgn0001227	FBtr0076495	3L	9371202	9372539	Hsp67Ba-RA	Hsp67Ba	12458	8603.92	0.690633	6.21e-14
FBgn0012036	FBtr0079806	2L	9387768	9391439	Aldh-RA	Aldh	3500.17	7884.97	2.25274	6.49e-14
FBgn0032456	FBtr0090028	2L	12722431	12744171	MRP-RP	MRP	8673.06	12604.1	1.45325	6.64e-14
FBgn0010314	FBtr0079799	2L	9331055	9331351	Cks30A-RA	Cks30A	14126	9537.46	0.675171	6.81e-14
FBgn0029573	FBtr0070213	X	1263393	1264086	CG14770-RA	CG14770	195.475	823.844	4.21458	7.82e-14
FBgn0086758	FBtr0077879	2L	1690638	1696857	chinmo-RB	chinmo	3582.77	9773.83	2.72801	7.85e-14
FBgn0004652	FBtr0083646	3R	14256546	14261490	fru-RA	fru	10403.9	17356.2	1.66824	8.28e-14
FBgn0040099	FBtr0079527	2L	7857189	7857878	lectin-28C-RA	lectin-28C	367.285	64.635	0.175981	8.63e-14
FBgn0022359	FBtr0082324	3R	6702177	6703787	Sodh-2-RA	Sodh-2	116.039	565.946	4.87719	8.69e-14
FBgn0043792	FBtr0072415	2R	20819230	20822354	CG30427-RA	CG30427	742.995	195.318	0.262879	9.3e-14
FBgn0038727	FBtr0083785	3R	15493462	15496342	CG7432-RA	CG7432	1184.6	2129.68	1.7978	9.68e-14
FBgn0027596	FBtr0087429	2R	10789478	10799577	CG10249-RC	Kank	9272.88	12693.5	1.36889	1.11e-13
FBgn0035679	FBtr0077063	3L	6086401	6087495	CG10467-RA	CG10467	5184.04	2150.38	0.414807	1.17e-13
FBgn0243514	FBtr0085134	3R	22921646	22925382	eater-RA	eater	427.265	66.657	0.156009	1.21e-13
FBgn0032456	FBtr0090019	2L	12722431	12744171	MRP-RG	MRP	5569.31	7962.27	1.42967	1.25e-13
FBgn0031301	FBtr0077954	2L	1108701	1112643	CG14339-RA	CG14339	107.174	575.953	5.37402	1.51e-13
FBgn0033927	FBtr0087559	2R	10248809	10249506	CG10102-RA	CR10102	18358.1	32132.3	1.75031	1.51e-13
FBgn0052158	FBtr0075402	3L	16485080	16500653	CG32158-RA	CG42514;CG43373	3999.17	6284.02	1.57133	1.7e-13
FBgn0004374	FBtr0081332	2L	20075857	20089572	neb-RA	neb	3732.06	2227.49	0.596852	1.71e-13
FBgn0058006	FBtr0111230	2L	22535869	22648856	CG40006-RA	CG40006	1213.54	435.28	0.358685	1.71e-13
FBgn0037742	FBtr0082165	3R	5580620	5581885	Rpt3R-RB	Rpt3R	179.063	63.375	0.353926	1.74e-13
FBgn0011288	FBtr0111142	3L	24072654	24290843	Snap25-RB	Snap25	1099.1	3194.22	2.90622	1.94e-13
FBgn0031813	FBtr0089948	2L	6445119	6447961	CG9527-RA	CG9527	2209.28	3303.28	1.49518	2.03e-13
FBgn0036316	FBtr0075942	3L	12818839	12825162	CG10960-RB	CG10960	14044.6	9213.51	0.656017	2.04e-13
FBgn0034462	FBtr0086491	2R	15534257	15535073	CG15905-RA	CG15905	6642.41	3325.3	0.500616	2.11e-13
FBgn0030457	FBtr0073727	X	13053916	13055492	CG12096-RA	CG12096	4707.61	7156.36	1.52017	2.23e-13
FBgn0037000	FBtr0078220	3L	20477875	20481418	CG5130-RA	ZnT77C	2245.62	1185.44	0.527889	2.25e-13
FBgn0034468	FBtr0086476	2R	15585275	15585933	Obp56a-RA	Obp56a	1820.94	525.265	0.288458	2.28e-13
FBgn0015571	FBtr0081545	3R	3364765	3366921	alpha-Est3-RA	alpha-Est3	1474.86	2430.72	1.6481	2.31e-13
FBgn0034126	FBtr0087157	2R	12319818	12320637	CG4398-RA	jtb	1521.52	1045.05	0.686848	2.32e-13
FBgn0001170	FBtr0079227	2L	6013255	6019193	H2.0-RA	H2.0	4663.67	2379.8	0.510285	2.43e-13
FBgn0038928	FBtr0084176	3R	17860285	17861004	BG4-RA	Fadd	2640	5115.32	1.93762	2.44e-13
FBgn0033903	FBtr0087521	2R	10052783	10054175	CG8323-RA	CG8323	1932.19	3054.66	1.58093	2.44e-13
FBgn0031220	FBtr0078156	2L	117331	120032	CG4822-RA	CG4822	93.987	455.44	4.84577	2.52e-13
FBgn0033310	FBtr0088692	2R	4488087	4498393	rgr-RA	rgr	801.339	379.067	0.473041	2.68e-13
FBgn0030421	FBtr0073688	X	12661197	12664654	CG3812-RA	Agpat1	55.326	339.369	6.13403	2.85e-13
FBgn0032793	FBtr0081284	2L	19491676	19492893	CG10189-RA	CG10189	1837.84	2501.8	1.36127	2.9e-13
FBgn0028525	FBtr0080830	2L	16303352	16305479	c(2)M-RA	c(2)M	53.46	166.239	3.10959	2.96e-13
FBgn0036122	FBtr0076204	3L	11063915	11065625	Mocs1-RA	Mocs1	4113.56	5954.9	1.44763	2.97e-13
FBgn0034365	FBtr0086708	2R	14509297	14510435	CG5335-RA	CG5335	1186.11	1935.87	1.63212	3.08e-13
FBgn0052094	FBtr0076081	3L	11804598	11807633	CG32094-RA	CG42255	716.91	1479.92	2.0643	3.09e-13
FBgn0035167	FBtr0072585	3L	841718	843411	Gr61a-RA	Gr61a	337.138	80.923	0.24003	3.22e-13
FBgn0030900	FBtr0074549	X	18103567	18104540	Him-RA	Him	1140.1	625.965	0.549045	3.28e-13
FBgn0035957	FBtr0076523	3L	9040596	9041762	CG5144-RA	CG5144	97.312	348.796	3.58433	3.48e-13
FBgn0037664	FBtr0081973	3R	5073396	5077015	CG8420-RA	CG8420	2457.6	1282.17	0.521718	3.83e-13
FBgn0001089	FBtr0079230	2L	6003762	6006689	Gal-RA	Gal	1224.05	188.173	0.15373	3.84e-13
FBgn0033926	FBtr0087560	2R	10246941	10247705	Arc1-RA	Arc1	6764.21	16024	2.36894	3.91e-13
FBgn0038575	FBtr0083617	3R	14009505	14011310	CG7208-RA	CG7208	84.904	193.26	2.27621	3.92e-13
FBgn0026620	FBtr0089952	3R	560873	571896	tacc-RD	tacc	9094.84	5763.16	0.633673	3.97e-13
FBgn0031362	FBtr0077885	2L	1741701	1750086	CG17646-RB	CG17646	549.176	237.496	0.43246	4.02e-13
FBgn0038629	FBtr0083639	3R	14418740	14446129	CG14304-RA	CG14304	742.596	1939.63	2.61196	4.24e-13
FBgn0033388	FBtr0088621	2R	5050232	5051936	CG8046-RB	CG8046	699.802	251.143	0.358878	4.5e-13
FBgn0035557	FBtr0073308	3L	4535994	4538998	CG11353-RA	CG11353	1256.24	2305.01	1.83484	4.56e-13
FBgn0040837	FBtr0273402	3L	7151347	7151910	CG8620-RB	CG8620	124.861	373.99	2.99525	4.69e-13
FBgn0038074	FBtr0082651	3R	8500371	8501727	CG6188-RA	Gnmt	85.04	563.136	6.622	4.7e-13
FBgn0029866	FBtr0070903	X	6236171	6237391	CG3842-RA	CG3842	2197.35	1231.34	0.560374	4.7e-13
FBgn0030799	FBtr0074339	X	16775488	16776716	CG4872-RA	CG4872	1734.28	3475.37	2.00392	4.81e-13
FBgn0025687	FBtr0079495	2L	7791758	7795834	CG7144-RA	LKRSDH	2682.67	1296.78	0.483391	5.03e-13
FBgn0038435	FBtr0110962	3R	12299092	12301095	Gyc-89Da-RB	Gyc89Da	354.409	137.39	0.38766	5.21e-13
FBgn0050487	FBtr0087802	2R	8825179	8825775	CG30487-RA	CG30487	938.854	558.188	0.594542	5.27e-13
FBgn0038983	FBtr0084285	3R	18358437	18359489	CG5326-RA	CG5326	6587	10403	1.57932	5.31e-13
FBgn0039003	FBtr0084334	3R	18513289	18516018	wfs1-RA	wfs1	3173.35	4416.11	1.39162	5.44e-13
FBgn0085379	FBtr0112560	2R	4881047	4889111	CG34350-RA	Np	18310.1	14064.6	0.768132	5.44e-13
FBgn0001296	FBtr0082666	3R	8508230	8513810	kar-RA	kar	1017.18	382.323	0.375866	5.44e-13
FBgn0037012	FBtr0078213	3L	20521549	20532049	CG4786-RA	Rcd2	490.936	890.214	1.8133	5.46e-13
FBgn0037585	FBtr0081852	3R	4190813	4195642	CG11718-RA	CG45263	166.994	466.626	2.79427	5.99e-13
FBgn0004652	FBtr0083647	3R	14257169	14261490	fru-RD	fru	2777.5	5017.33	1.80642	6.45e-13
FBgn0034312	FBtr0086749	2R	14061315	14062106	CG10916-RA	CG10916	2543.93	4124.28	1.62122	6.5e-13
FBgn0031877	FBtr0079351	2L	6960443	6961473	CG10399-RA	Hmgcl	711.838	1475.62	2.07298	6.74e-13
FBgn0003970	FBtr0080701	2L	15068406	15074163	vas-RA	vas	54.847	209.008	3.81078	6.95e-13
FBgn0003089	FBtr0075003	3L	19292026	19330530	pip-RA	pip	2839.64	1420.67	0.500299	7.18e-13
FBgn0035379	FBtr0073011	3L	2884091	2889163	CG9972-RA	spz5	648.459	155.53	0.239846	7.2e-13
FBgn0000405	FBtr0071911	2R	18691799	18694186	CycB-RA	CycB	13201.5	10035.2	0.760151	7.21e-13
FBgn0027949	FBtr0081258	2L	19577798	19579008	msb1l-RA	msb1l	12528	8856.54	0.706942	7.46e-13
FBgn0039127	FBtr0110793	3R	19753693	19754700	CG13602-RB	CG43998;CG43999	877.927	591.135	0.67333	7.55e-13
FBgn0034095	FBtr0087131	2R	12117813	12121491	CG15701-RA	CG15701	83.774	213.874	2.55298	8.4e-13
FBgn0050296	FBtr0113370	2R	16910560	16911822	CG30296-RF	RIC-3	67.277	228.544	3.39707	8.49e-13
FBgn0002567	FBtr0089933	2R	5065939	5073638	ltd-RD	Rab32	752.507	260.079	0.345616	8.74e-13
FBgn0034094	FBtr0087130	2R	12114148	12117284	Tsf3-RA	Tsf3	996.284	1646.28	1.65242	9.64e-13
FBgn0030598	FBtr0073974	X	14813643	14815639	CG9503-RA	CG9503	3273.22	1649.9	0.504061	9.89e-13
FBgn0250907	FBtr0111127	2L	22892405	22908802	Cht3-RA	Cht10	17209.8	11512.6	0.668955	9.97e-13
FBgn0037060	FBtr0273213	3L	21203831	21206061	CG10508-RH	CG10508	224.567	1370.49	6.10283	1.01e-12
FBgn0000063	FBtr0083478	3R	13497093	13499430	ald-RA	Mps1	4075.44	2937.44	0.720765	1.02e-12
FBgn0015351	FBtr0083355	3R	12475768	12476847	CG14906-RA	CG14906	1453.73	2054.99	1.4136	1.03e-12
FBgn0036250	FBtr0076026	3L	12118587	12120494	CG17152-RA	Ir68b	124.786	3660.99	29.3382	1.05e-12
FBgn0001225	FBtr0076496	3L	9369662	9370288	Hsp26-RA	Hsp26	10326.7	6405.1	0.620248	1.05e-12
FBgn0051973	FBtr0078163	2L	26521	58150	CG31973-RA	Cda5	3589.94	6561.47	1.82774	1.09e-12
FBgn0031850	FBtr0079312	2L	6686925	6701834	Tsp-RA	Tsp	2709.15	1779.32	0.656783	1.12e-12
FBgn0030467	FBtr0073796	X	13189004	13190580	CG1764-RA	CG1764	2801.47	3656.49	1.3052	1.19e-12
FBgn0028408	FBtr0112930	2R	5183075	5186937	Rep2-RB	Drep2	496.053	2251.67	4.53918	1.2e-12
FBgn0026143	FBtr0070182	X	922581	924360	CDC45L-RA	Cdc45	6691.81	9318.84	1.39257	1.2e-12
FBgn0035099	FBtr0072473	3L	147755	148970	CG6845-RB	CG6845	6096.3	4136.26	0.678487	1.2e-12
FBgn0035865	FBtr0076716	3L	8283684	8284845	CG7201-RA	CG7201	1112.25	1867.91	1.67939	1.23e-12
FBgn0022774	FBtr0074961	3L	19640494	19642860	Oat-RA	Oat	502.052	90.6	0.180459	1.24e-12
FBgn0004652	FBtr0083641	3R	14242499	14341054	fru-RB	fru	12597.1	19382.8	1.53867	1.26e-12
FBgn0031810	FBtr0079276	2L	6395888	6397093	CG9511-RA	Nepl6;CG42369;DIP-epsilon	586.205	206.848	0.35286	1.31e-12
FBgn0032456	FBtr0090013	2L	12722431	12744171	MRP-RA	MRP	12381	17405.5	1.40583	1.32e-12
FBgn0039734	FBtr0085550	3R	25826305	25827216	Tace-RB	Tace	90.884	242.273	2.66574	1.33e-12
FBgn0036316	FBtr0075941	3L	12818839	12820658	CG10960-RC	CG10960	8661.77	5661.87	0.653662	1.33e-12
FBgn0004461	FBtr0083674	3R	14572294	14575726	gwl-RA	gwl	8843.43	7151.12	0.808637	1.35e-12
FBgn0027280	FBtr0071129	X	7835737	7840709	l(1)G0193-RA	l(1)G0193	5856.49	8040.46	1.37291	1.38e-12
FBgn0052182	FBtr0075188	3L	17751265	17752524	CG32182-RA	CG32182	140.259	74.064	0.528054	1.41e-12
FBgn0033226	FBtr0088835	2R	3700852	3702015	CG1882-RC	puml	7015.1	9082.97	1.29477	1.47e-12
FBgn0024294	FBtr0089041	2R	3035233	3036709	Spn43Aa-RA	Spn43Aa	29083.1	19602.1	0.674003	1.59e-12
FBgn0052786	FBtr0070614	X	3835093	3837940	CG32786-RA	Gem4b	3995.35	2877.22	0.720141	1.63e-12
FBgn0031836	FBtr0079291	2L	6612566	6616513	CG11050-RA	CG11050	2907.76	4106.15	1.41213	1.65e-12
FBgn0032456	FBtr0090020	2L	12722431	12744171	MRP-RH	MRP	10239	14312.2	1.39781	1.66e-12
FBgn0031899	FBtr0079410	2L	7226915	7240210	Ndae1-RA	Ndae1	621.354	140.943	0.226831	1.66e-12
FBgn0027793	FBtr0070298	X	1354896	1355678	CG14787-RA	CG14787	103.822	318.538	3.06811	1.67e-12
FBgn0002567	FBtr0089932	2R	5065939	5073237	ltd-RE	Rab32	732.758	210.167	0.286817	1.67e-12
FBgn0025592	FBtr0072530	3L	202214	205445	Gyk-RB	Gk1	4801.3	7525.89	1.56747	1.74e-12
FBgn0027611	FBtr0080030	2L	10457852	10462410	CG6206-RA	LManII	7393.46	3733.64	0.504992	1.74e-12
FBgn0032448	FBtr0080409	2L	12696471	12697271	CG5781-RA	CG5781	263.796	700.265	2.65457	1.85e-12
FBgn0085559	FBtr0113972	U	7690142	7692271	CG41038-RA	CG41038	977.895	7513.35	7.68319	1.91e-12
FBgn0051976	FBtr0078152	2L	138695	139336	CG31976-RA	ovm	93.42	578.549	6.19297	2.09e-12
FBgn0051105	FBtr0273357	3R	20683344	20685433	CG31105-RB	ppk22	160.689	67.037	0.417188	2.19e-12
FBgn0022770	FBtr0077335	X	20115957	20118852	Peritrophin-A-RA	Peritrophin-A	1367.41	3725.35	2.72439	2.2e-12
FBgn0085354	FBtr0112527	X	16608922	16614747	CG34325-RA	CG34325	1473.14	2025.65	1.37505	2.29e-12
FBgn0004003	FBtr0086510	2R	15137330	15138307	wbl-RA	wbl	2806.11	1340.11	0.47757	2.33e-12
FBgn0036906	FBtr0074928	3L	19792749	19794336	CG14102-RA	CG14102	1310.22	2073.82	1.58281	2.48e-12
FBgn0069973	FBtr0111189	X	22363129	22364175	CG40485-RB	CG40485	77.056	265.735	3.44861	2.63e-12
FBgn0039503	FBtr0085177	3R	23090137	23091128	CG14262-RA	CG14262	151.092	50.527	0.33441	2.69e-12
FBgn0003227	FBtr0083193	3R	11650199	11658339	rec-RA	rec	3730.64	2611.65	0.700054	2.72e-12
FBgn0027581	FBtr0087678	2R	9468496	9478949	CG6191-RA	CG6191	3945.7	5308.88	1.34548	2.91e-12
FBgn0034499	FBtr0086301	2R	16176369	16179338	Cpr56F-RA	Cpr56F	191.51	94.429	0.493076	3.05e-12
FBgn0031220	FBtr0100309	2L	119270	120032	CG4822-RG	CG4822	109.114	390.005	3.57428	3.08e-12
FBgn0011774	FBtr0082385	3R	7235860	7238000	Irbp-RA	Irbp	3062.44	4459.65	1.45624	3.09e-12
FBgn0028996	FBtr0089104	4	621730	627328	onecut-RA	onecut	253.627	749.351	2.95453	3.58e-12
FBgn0039328	FBtr0084849	3R	21155415	21156868	CHKov2-RA	CHKov2	2207.62	3604.14	1.63259	3.71e-12
FBgn0028408	FBtr0088597	2R	5180363	5186937	Rep2-RA	Drep2	550.964	2504.11	4.54497	3.87e-12
FBgn0033158	FBtr0088963	2R	3198988	3200524	CG12164-RA	CG12164	366.16	1315.84	3.59363	3.87e-12
FBgn0051973	FBtr0078164	2L	26521	58150	CG31973-RB	Cda5	3161.75	5950.97	1.88218	3.87e-12
FBgn0036463	FBtr0075671	3L	14994922	15004620	CG5392-RA	Reck	9636.68	6973.9	0.723683	3.87e-12
FBgn0050046	FBtr0087895	2R	8201693	8204683	CG30046-RB	CG30046	876.065	169.194	0.193129	4.22e-12
FBgn0032956	FBtr0085899	2L	21659154	21662820	cul-2-RA	Cul2	8631.91	12874.6	1.49152	4.43e-12
FBgn0026361	FBtr0088876	2R	3847886	3849154	Sep5-RB	2019-09-05	5539.53	3526.07	0.636528	4.48e-12
FBgn0033112	FBtr0086194	2R	2767107	2768220	CG9454-RA	Spn42Db	283.822	94.41	0.332637	4.79e-12
FBgn0031435	FBtr0077693	2L	2577863	2579008	CG9883-RA	Elba2	615.169	890.998	1.44838	4.88e-12
FBgn0033654	FBtr0088064	2R	7714865	7726858	Sobp-RA	Sobp	629.247	315.409	0.501249	4.92e-12
FBgn0028527	FBtr0080528	2L	13665826	13670665	CG18507-RB	CG18507	1829.27	2691.53	1.47137	5.07e-12
FBgn0035210	FBtr0072724	3L	1332352	1333113	CG2213-RA	msd5	829.112	368.695	0.444687	5.24e-12
FBgn0035203	FBtr0072667	3L	1303051	1304564	CG9149-RA	CG9149	6653.7	3031.03	0.45554	5.31e-12
FBgn0050273	FBtr0071866	2R	18554687	18555200	CG30273-RA	CG30273	887.692	1764.98	1.98828	5.66e-12
FBgn0022772	FBtr0088959	2R	3410189	3413091	Orc1-RA	Orc1	3263.19	4737.41	1.45177	5.71e-12
FBgn0030739	FBtr0074224	X	16208038	16211646	CG13957-RA	SWIP	2105.41	1447.05	0.6873	5.79e-12
FBgn0039226	FBtr0084741	3R	20623676	20625344	CG18410-RA	Ude	159.028	381.125	2.39659	5.82e-12
FBgn0043792	FBtr0072414	2R	20817718	20822354	CG30427-RB	CG30427	216.036	83.811	0.38795	5.84e-12
FBgn0024912	FBtr0081697	3R	2485160	2485744	agt-RA	agt	2834.61	4049.36	1.42854	5.86e-12
FBgn0030452	FBtr0073724	X	13025830	13028469	CG4330-RA	MFS10	3589.24	4709.86	1.31222	5.95e-12
FBgn0058263	FBtr0113850	2RHet	1265489	1324499	CG40263-RC	MFS17	405.731	720.348	1.77543	5.98e-12
FBgn0031643	FBtr0077389	2L	4883647	4885509	CG3008-RA	CG3008	10521.3	16090.6	1.52934	6.17e-12
FBgn0052584	FBtr0074069	X	15449560	15469696	CG32584-RA	CG42299;CG42300	394.148	692.357	1.75659	6.33e-12
FBgn0023521	FBtr0070321	X	1834420	1835444	CG3587-RA	CG3587	2048.47	1556.65	0.759912	6.37e-12
FBgn0034760	FBtr0071864	2R	18548056	18548670	CG13512-RA	CG42565;CG42566	964.998	2329.37	2.41386	6.47e-12
FBgn0011722	FBtr0079275	2L	6415436	6422509	Tig-RA	Tig	2221.93	1284.87	0.57827	6.48e-12
FBgn0051641	FBtr0079198	2L	6110146	6123064	stai-RA	stai	20138.4	14535.6	0.721786	6.62e-12
FBgn0011297	FBtr0072095	2R	19593054	19597236	l(2)not-RA	Alg3	2411.48	3219.67	1.33514	6.65e-12
FBgn0050059	FBtr0087715	2R	9300402	9302049	CG30059-RA	CG18278;CG30059	3466.78	2680	0.773052	7.08e-12
FBgn0030722	FBtr0074260	X	15956043	15956807	CG12395-RA	CG12395	48.658	92.717	1.90547	7.19e-12
FBgn0038661	FBtr0083702	3R	14750898	14752226	CG17836-RC	Xrp1	18774.5	25147.3	1.33944	7.22e-12
FBgn0032744	FBtr0081178	2L	19043620	19044903	CG15173-RA	Ttc19	1148.28	2619.95	2.28164	7.38e-12
FBgn0085618	FBtr0114062	U	1278861	1284914	CG41328-RA	CG41328	246.673	646.45	2.62068	7.5e-12
FBgn0002592	FBtr0084981	3R	21842428	21843084	m2-RA	E(spl)m2-BFM	7396.91	6018.36	0.813632	7.89e-12
FBgn0032449	FBtr0080408	2L	12699152	12700514	CG17036-RA	CG17036	523.168	907.435	1.7345	7.92e-12
FBgn0030628	FBtr0074020	X	15225060	15226975	CG9114-RA	CG9114	1572.79	1097.38	0.697727	8.07e-12
FBgn0040298	FBtr0077118	3L	5770864	5772641	Myt1-RA	Myt1	3897.24	3223.9	0.827226	8.5e-12
FBgn0003089	FBtr0075013	3L	19302555	19330530	pip-RL	pip	3084.53	1390.55	0.450814	8.85e-12
FBgn0015558	FBtr0077224	X	21202987	21207939	tty-RA	tty	446.142	2347.74	5.26231	9.88e-12
FBgn0016031	FBtr0077159	3L	5337096	5339196	lama-RC	lama	5648.64	4156.31	0.735807	1.08e-11
FBgn0010039	FBtr0082570	3R	8198852	8199451	GstD3-RA	GstD3	505.261	1457.86	2.88537	1.11e-11
FBgn0085360	FBtr0112533	X	20016439	20016852	CG34331-RA	CG34331	346.69	98.623	0.28447	1.11e-11
FBgn0032130	FBtr0079834	2L	9571509	9572965	CG3838-RA	brwl	2508.53	3432.27	1.36824	1.26e-11
FBgn0035100	FBtr0072538	3L	149808	152036	CG7051-RB	Dic61B	1183.1	617.68	0.522086	1.27e-11
FBgn0038347	FBtr0083154	3R	11358048	11362797	CG18522-RA	AOX1	276.735	1666.82	6.02318	1.32e-11
FBgn0011692	FBtr0073227	3L	4242878	4245834	pav-RA	pav	8136.7	6160.65	0.757144	1.33e-11
FBgn0051051	FBtr0085296	3R	24345378	24346149	CG31051-RA	CG31051	1185.83	645.011	0.543933	1.34e-11
FBgn0037130	FBtr0078450	3L	21739633	21754299	Syn1-RB	Syn1	930.247	357.595	0.384409	1.34e-11
FBgn0035789	FBtr0076789	3L	7479170	7480943	mthl6-RA	mthl6	110.869	42.115	0.379861	1.42e-11
FBgn0037654	FBtr0081966	3R	4834308	4835714	CG11983-RA	CG11983	202.051	377.078	1.86625	1.43e-11
FBgn0003071	FBtr0088420	2R	5997347	6004380	Pfk-RA	Pfk	14378.6	18803.1	1.30772	1.49e-11
FBgn0033904	FBtr0087522	2R	10054597	10055699	CG18327-RA	CG18327	228.178	598.865	2.62456	1.5e-11
FBgn0004360	FBtr0088512	2R	5382703	5390544	Wnt2-RA	Wnt2	3003.45	2010.68	0.669457	1.51e-11
FBgn0034973	FBtr0072246	2R	19968546	19968791	CG13564-RA	CG13564	177.635	452.009	2.54459	1.52e-11
FBgn0000246	FBtr0083194	3R	11615510	11618164	c(3)G-RA	c(3)G	263.151	634.752	2.41212	1.55e-11
FBgn0037714	FBtr0082111	3R	5396205	5397101	CG9396-RA	CG9396	89.369	197.868	2.21406	1.57e-11
FBgn0003053	FBtr0070680	X	4514027	4520002	peb-RA	peb	1163.64	291.588	0.250581	1.58e-11
FBgn0028875	FBtr0080593	2L	14061611	14089260	nAcRalpha-34E-RA	nAChRalpha5	88.137	210.226	2.38521	1.59e-11
FBgn0039734	FBtr0085551	3R	25826305	25829244	Tace-RA	Tace	78.586	161.217	2.05148	1.64e-11
FBgn0030653	FBtr0074045	X	15463278	15464276	CG7860-RA	CG7860	4717.77	2781.58	0.589596	1.65e-11
FBgn0250788	FBtr0074454	X	17555217	17562970	beta-Spec-RA	beta-Spec	10338	13758.8	1.3309	1.66e-11
FBgn0032587	FBtr0080873	2L	16510136	16528184	CG5953-RA	CG5953	531.383	1072.32	2.01798	1.71e-11
FBgn0033265	FBtr0100667	2R	4012575	4014157	coilin-RC	coil	956.915	678.12	0.708653	1.79e-11
FBgn0025593	FBtr0112909	3L	967517	985461	Glut1-RD	Glut1	3097.69	1862.16	0.601144	1.79e-11
FBgn0003089	FBtr0075006	3L	19302555	19330530	pip-RE	pip	1336.23	599.424	0.448593	1.8e-11
FBgn0039883	FBtr0085869	3R	27658599	27667491	RhoGAP100F-RA	RhoGAP100F	555.816	1204.39	2.16689	1.83e-11
FBgn0052483	FBtr0072608	3L	688585	690081	CG32483-RA	CG32483	198.103	505.824	2.55333	1.84e-11
FBgn0051551	FBtr0078706	3R	1453574	1457755	CG31551-RA	CG31551	106.028	184.882	1.7437	1.84e-11
FBgn0037852	FBtr0082333	3R	6705728	6706726	CG6608-RB	Tpc1	1437	2063.89	1.43625	1.85e-11
FBgn0001105	FBtr0074106	X	15755807	15756829	Gbeta13F-RB	Gbeta13F	23092.6	18333.5	0.793915	1.92e-11
FBgn0030738	FBtr0112992	X	16204218	16206999	CG9915-RB	CG9915	3841.22	4415.44	1.14949	1.97e-11
FBgn0000140	FBtr0084692	3R	20579763	20585954	asp-RA	asp	6437.04	4342.18	0.674562	2.03e-11
FBgn0037759	FBtr0082142	3R	5627202	5629132	CG8526-RA	CG8526	88.247	161.21	1.82681	2.12e-11
FBgn0003483	FBtr0083183	3R	11663205	11669828	spn-E-RA	spn-E	125.093	48.673	0.389091	2.12e-11
FBgn0030362	FBtr0073578	X	11909552	11911004	regucalcin-RD	regucalcin	6101.99	1134.6	0.185939	2.12e-11
FBgn0039527	FBtr0085202	3R	23412408	23419260	CG5639-RA	CG5639	701.838	139.23	0.198379	2.15e-11
FBgn0039505	FBtr0085158	3R	23099553	23100037	CG5934-RA	CG5934	5129.37	3613.18	0.704409	2.2e-11
FBgn0040398	FBtr0070179	X	945573	946532	CG14629-RA	CG14629	4317.89	964.934	0.223474	2.21e-11
FBgn0028487	FBtr0082846	3R	9521259	9525821	CG9611-RA	f-cup	1868.59	2495.15	1.33531	2.26e-11
FBgn0034117	FBtr0087171	2R	12228895	12230691	CG7997-RB	CG7997	1547.12	836.798	0.540875	2.28e-11
FBgn0036678	FBtr0075302	3L	16924371	16928308	CG11905-RG	CG11905	1426.41	482.915	0.338553	2.28e-11
FBgn0000615	FBtr0086242	2R	16556105	16557855	exu-RA	exu	803.008	539.122	0.671379	2.3e-11
FBgn0036616	FBtr0075425	3L	16348285	16349129	CG4893-RA	ringer	462.919	168.567	0.364139	2.34e-11
FBgn0002643	FBtr0087596	2R	9897991	9945419	mam-RA	mam	16507.2	11717	0.709809	2.46e-11
FBgn0060296	FBtr0072417	2R	20809287	20812155	pain-RA	pain	8378.32	6372.1	0.760547	2.5e-11
FBgn0040942	FBtr0071481	X	10158874	10159107	CG12643-RA	CG12643	4783.88	7070.72	1.47803	2.53e-11
FBgn0035464	FBtr0073149	3L	3811545	3813624	CG12006-RA	PIG-B	8818.22	7390.76	0.838124	2.57e-11
FBgn0038130	FBtr0082737	3R	9108124	9109675	CG8630-RA	CG8630	411.949	173.1	0.420196	2.57e-11
FBgn0032456	FBtr0090014	2L	12722431	12744171	MRP-RB	MRP	13014.6	17122.2	1.31561	2.61e-11
FBgn0004652	FBtr0083640	3R	14248360	14261490	fru-RH	fru	7082.39	11722.2	1.65511	2.62e-11
FBgn0031220	FBtr0100310	2L	119427	120032	CG4822-RH	CG4822	107.889	382.962	3.54958	2.66e-11
FBgn0014469	FBtr0088745	2R	4332276	4334527	Cyp4e2-RA	Cyp4e2	4671.2	3417.01	0.731505	2.66e-11
FBgn0000927	FBtr0070485	X	2618377	2620524	fs(1)Ya-RA	fs(1)Ya	70.938	325.363	4.58658	2.74e-11
FBgn0051103	FBtr0113389	3R	21045069	21047095	CG31103-RB	CG31103	609.094	1127.34	1.85084	2.79e-11
FBgn0002564	FBtr0072463	3L	66515	68898	Lsp1gamma-RA	Lsp1gamma	1356.69	14226.8	10.4864	2.86e-11
FBgn0031117	FBtr0077310	X	20339603	20340692	CG1702-RA	GstT3	750.301	1637.87	2.18295	2.89e-11
FBgn0036428	FBtr0075723	3L	14535219	14540512	CG9238-RA	Gbs-70E	5100.6	2812.6	0.551425	2.92e-11
FBgn0030362	FBtr0073575	X	11910036	11911004	regucalcin-RA	regucalcin	23609.9	3648.54	0.154534	2.93e-11
FBgn0010309	FBtr0081194	2L	19186129	19189585	pigeon-RA	pigeon	2563.88	3588.18	1.39951	3.17e-11
FBgn0033446	FBtr0088493	2R	5698983	5707363	CG1648-RA	CG1648	1716.07	3535.05	2.05997	3.31e-11
FBgn0026144	FBtr0071053	X	7234397	7235840	CBP-RB	CBP	11344.9	8935.47	0.787621	3.37e-11
FBgn0036857	FBtr0075017	3L	19259937	19261559	CG9629-RA	Aldh7A1	2370.84	1192.39	0.502939	3.37e-11
FBgn0038405	FBtr0100110	3R	12006897	12011552	CG8927-RB	CG8927	1846.59	3430.7	1.85785	3.38e-11
FBgn0000355	FBtr0076572	3L	8721627	8722045	Cp15-RA	Cp15	132.192	247.782	1.8744	3.42e-11
FBgn0036436	FBtr0075712	3L	14667781	14670858	CG4914-RA	CG4914	5202.04	3076.05	0.591315	3.5e-11
FBgn0029874	FBtr0070918	X	6420401	6421836	CG3342-RA	CG3342	1110.04	1535.98	1.38371	3.52e-11
FBgn0034748	FBtr0071938	2R	18521582	18523429	CG17807-RA	CG17807	2558.66	3210.8	1.25488	3.58e-11
FBgn0032926	FBtr0081498	2L	21166679	21168214	CG9243-RA	CG43346;CG43345	1654.97	1186.32	0.716824	3.68e-11
FBgn0030501	FBtr0073806	X	13506205	13507075	BthD-RA	BthD	1153.63	559.794	0.485246	3.78e-11
FBgn0033265	FBtr0100668	2R	4012575	4014704	coilin-RD	coil	966.77	673.997	0.697164	3.84e-11
FBgn0030646	FBtr0074074	X	15366927	15369349	CG9203-RA	mh	4277.58	2365.51	0.553001	3.85e-11
FBgn0036846	FBtr0075026	3L	19085910	19087664	MESR6-RA	MESR6	7423.54	5739.13	0.773098	3.87e-11
FBgn0028915	FBtr0080640	2L	14349232	14349780	CG7532-RA	l(2)34Fc	409.536	140.037	0.341941	4.05e-11
FBgn0052554	FBtr0074467	X	17745921	17746640	CG32554-RA	CG32554	878.473	1397.95	1.59134	4.12e-11
FBgn0038742	FBtr0083817	3R	15703600	15704972	Arc42-RA	Arc42	4624.53	3351.33	0.724686	4.18e-11
FBgn0032805	FBtr0081276	2L	19545805	19546811	CG10337-RA	CG10337	1088.7	2196.68	2.0177	4.28e-11
FBgn0250839	FBtr0078847	3R	782791	786682	CG2016-RB	CG2016	2549.89	1429.39	0.560567	4.29e-11
FBgn0029137	FBtr0080362	2L	12101248	12103060	Patsas-RA	Patsas	177.221	297.261	1.67735	4.3e-11
FBgn0003495	FBtr0085146	3R	22891576	22894931	spz-RJ	spz	821.986	448.093	0.545135	4.3e-11
FBgn0039748	FBtr0085567	3R	25977903	25978741	CG15529-RA	CG15529	839.612	539.074	0.642052	4.38e-11
FBgn0010497	FBtr0080292	2L	12027782	12033531	l(2)01810-RA	dmGlut	6154.15	4696.97	0.763219	4.4e-11
FBgn0000299	FBtr0079001	2L	5030218	5036737	Cg25C-RC	Col4a1	20841	14620.2	0.701512	4.58e-11
FBgn0052645	FBtr0073725	X	13033702	13046990	CG32645-RB	CG32645	638.155	2224.86	3.48639	4.78e-11
FBgn0000487	FBtr0071957	2R	18952352	18954590	Dox-A3-RA	PPO3	638.848	1204.32	1.88515	4.92e-11
FBgn0035996	FBtr0076476	3L	9443924	9444631	CG3448-RB	CG3448	254.91	753.491	2.95591	5.01e-11
FBgn0052193	FBtr0075145	3L	17954760	17958780	CG32193-RA	CG32193	2114.19	1211.21	0.572895	5.1e-11
FBgn0025692	FBtr0087813	2R	8762778	8764295	CG3814-RB	Lfg	208.393	62.27	0.298813	5.21e-11
FBgn0026417	FBtr0078876	3R	634145	634981	Hus1-like-RA	Hus1-like	4263.84	3369.08	0.790152	5.25e-11
FBgn0029877	FBtr0070943	X	6483524	6484589	CG17717-RB	CG17717	238.126	518.327	2.17669	5.27e-11
FBgn0003089	FBtr0075005	3L	19298428	19330530	pip-RD	pip	1374.7	491.557	0.357574	5.34e-11
FBgn0034709	FBtr0071784	2R	18077865	18079332	CG3074-RB	Swim	659.139	2211.09	3.35451	5.45e-11
FBgn0032456	FBtr0090017	2L	12722431	12744171	MRP-RE	MRP	8237.8	11646.7	1.41381	5.52e-11
FBgn0014018	FBtr0089338	3R	4869946	4873157	Rel-RA	Rel	7410.09	5537.08	0.747236	5.6e-11
FBgn0033785	FBtr0087790	2R	8825958	8827822	Sans-RA	Sans	6440.27	4645.15	0.721267	5.63e-11
FBgn0034459	FBtr0086467	2R	15481397	15484217	CG16716-RB	TTLL6A	278.371	107.06	0.384595	5.63e-11
FBgn0011589	FBtr0086802	2R	13785809	13812925	elk-RA	Elk	138.899	64.199	0.462198	5.7e-11
FBgn0025879	FBtr0082244	3R	6030236	6031104	Timp-RA	Timp	2750.02	2071.08	0.753115	6.01e-11
FBgn0031975	FBtr0079533	2L	8011745	8026772	CG7356-RA	Tg	227.727	587.625	2.58039	6.27e-11
FBgn0026197	FBtr0110844	3L	17394066	17394290	noe-RB	lncRNA:noe	724.449	1142.46	1.57701	6.4e-11
FBgn0037950	FBtr0082472	3R	7613304	7614148	HisCl1-RC	HisCl1	89.449	341.767	3.82081	6.51e-11
FBgn0037750	FBtr0082159	3R	5597695	5599348	CG12946-RA	Whamy	313.063	140.51	0.448825	6.51e-11
FBgn0040290	FBtr0076729	3L	8163919	8168956	RecQ4-RA	RecQ4	4079.74	5047.69	1.23726	6.68e-11
FBgn0039795	FBtr0085698	3R	26516385	26518423	CG1342-RA	Spn100A	10834.9	3741.82	0.34535	6.68e-11
FBgn0030394	FBtr0073650	X	12381115	12383080	Cpr11A-RA	Cpr11A	112.142	428.06	3.81714	6.75e-11
FBgn0038163	FBtr0082795	3R	9457784	9460484	CG10841-RA	CG10841	4603.28	7266.89	1.57863	6.98e-11
FBgn0052706	FBtr0071287	X	8981277	8982042	CG32706-RA	CG32706	156.703	535.071	3.41456	7.17e-11
FBgn0036997	FBtr0078197	3L	20460112	20462550	CG5955-RA	CG5955	78.236	164.134	2.09792	7.19e-11
FBgn0035678	FBtr0077064	3L	6085323	6086185	CG10469-RA	CG10469	1225.32	623.542	0.508883	7.24e-11
FBgn0033501	FBtr0289962	2R	6144362	6148399	CG12911-RB	CG12911	51.889	130.608	2.51707	7.5e-11
FBgn0000320	FBtr0079334	2L	6528010	6546502	eya-RB	eya	2303.96	1418.37	0.615622	7.52e-11
FBgn0028540	FBtr0080576	2L	13775000	13779732	CG9008-RA	CG9008	6569.25	10069	1.53275	7.66e-11
FBgn0029994	FBtr0071116	X	7972668	7975482	CG2254-RA	Ldsdh1	42.997	102.212	2.37721	8.01e-11
FBgn0011225	FBtr0100171	3R	20079040	20096617	jar-RC	jar	20332.3	17525.7	0.861966	8.49e-11
FBgn0037181	FBtr0078522	3L	22705405	22706628	CG11370-RA	CG11370	2832.67	1816.1	0.641124	8.51e-11
FBgn0038765	FBtr0083841	3R	15852349	15853682	CG4424-RA	CG4424	2604.09	3624.9	1.39201	8.91e-11
FBgn0039189	FBtr0084628	3R	20183933	20185788	CG18528-RA	CG18528	7973.96	10806.1	1.35517	9.13e-11
FBgn0032456	FBtr0090018	2L	12722431	12744171	MRP-RF	MRP	8675.38	12255.5	1.41267	9.16e-11
FBgn0051973	FBtr0113416	2L	26521	58150	CG31973-RE	Cda5	820.722	2006.16	2.44438	9.25e-11
FBgn0038957	FBtr0084219	3R	18215764	18217805	CG7059-RA	CG7059	405.492	857.587	2.11493	9.49e-11
FBgn0038589	FBtr0083569	3R	14076866	14077200	CG18598-RA	CG18598	2476.52	2936.82	1.18587	9.53e-11
FBgn0004554	FBtr0083502	3R	13436657	13437199	Edg91-RA	Edg91	706.108	307.219	0.435088	9.75e-11
FBgn0038511	FBtr0083442	3R	13251932	13271844	CG5873-RA	cysu	8635	5564.49	0.644411	9.83e-11
FBgn0086673	FBtr0080914	2L	16811665	16815793	CG13272-RA	CG13272	1574.92	1101.15	0.69918	9.96e-11
FBgn0015011	FBtr0083378	3R	12804239	12807411	Ahcy89E-RC	AhcyL2	198.836	382.44	1.92339	1.01e-10
FBgn0023536	FBtr0070079	X	382023	384604	CG3156-RA	CG3156	2812.36	3458.35	1.22969	1.01e-10
FBgn0039886	FBtr0085870	3R	27815021	27816620	CG2003-RA	CG2003	472.785	234.315	0.495607	1.01e-10
FBgn0026087	FBtr0070322	X	1887256	1888227	CG3600-RA	Hr4	931.295	261.555	0.280851	1.02e-10
FBgn0036487	FBtr0075642	3L	15152270	15153952	CG6876-RA	Prp31	7410.81	9216.87	1.24371	1.03e-10
FBgn0031993	FBtr0079582	2L	8173070	8189129	CG8486-RA	Piezo	3813.45	4749.4	1.24543	1.04e-10
FBgn0002563	FBtr0078025	2L	898732	901169	Lsp1beta-RA	Lsp1beta	2964.21	22903.7	7.72674	1.08e-10
FBgn0041184	FBtr0081040	2L	18139845	18142527	Socs36E-RA	Socs36E	8738.11	11107.2	1.27112	1.08e-10
FBgn0037299	FBtr0078777	3R	1051992	1052636	CG1115-RA	Vps37B	2131.49	2966.08	1.39155	1.09e-10
FBgn0015929	FBtr0088982	2R	3384306	3387279	dpa-RA	dpa	8560.05	11646.9	1.36061	1.1e-10
FBgn0036501	FBtr0075548	3L	15494191	15496518	CG7272-RA	CG7272	2080.93	2703.17	1.29902	1.1e-10
FBgn0031549	FBtr0077559	2L	3527553	3530286	Spindly-RA	Spindly	4674.37	3239.08	0.692944	1.1e-10
FBgn0031629	FBtr0077417	2L	4797076	4799878	CG3244-RA	slf	4638.39	8861.17	1.9104	1.16e-10
FBgn0037950	FBtr0082470	3R	7613304	7614954	HisCl1-RA	HisCl1	119.09	350.244	2.941	1.18e-10
FBgn0032825	FBtr0081295	2L	19827274	19828890	CG13958-RA	sick	198.852	1408.07	7.08098	1.2e-10
FBgn0032620	FBtr0080957	2L	16900722	16902151	CG12288-RA	CG12288	2102.41	3461.81	1.64659	1.2e-10
FBgn0027095	FBtr0083283	3R	12175233	12176305	ARP-like-RA	Manf	6013.66	4604.12	0.765611	1.2e-10
FBgn0038404	FBtr0113241	3R	11997879	12005978	CG8925-RB	CG8925	493.88	243.642	0.493323	1.22e-10
FBgn0036144	FBtr0076189	3L	11171518	11176934	GlcAT-P-RA	GlcAT-P	1938.91	628.294	0.324045	1.22e-10
FBgn0036690	FBtr0290221	3L	17023143	17024997	CG14059-RB	Ilp8	246.034	954.924	3.88127	1.24e-10
FBgn0037384	FBtr0078639	3R	1650671	1651960	CG10981-RB	dgrn	7353.51	8133.97	1.10613	1.24e-10
FBgn0032446	FBtr0080410	2L	12693987	12694963	CG5780-RA	IFT43	1637.67	1230.43	0.751329	1.24e-10
FBgn0028491	FBtr0070609	X	3767191	3772650	CG2930-RA	CG2930	233.933	749.032	3.2019	1.28e-10
FBgn0028523	FBtr0080880	2L	16400501	16405924	CG5888-RA	CG5888	494.63	233.319	0.471703	1.3e-10
FBgn0036486	FBtr0075646	3L	15147765	15151587	Msh6-RA	Msh6	11716.7	15163.9	1.29421	1.32e-10
FBgn0003089	FBtr0075011	3L	19293606	19330530	pip-RJ	pip	1059.53	429.241	0.405123	1.32e-10
FBgn0036007	FBtr0076428	3L	9488778	9490737	path-RC	path	728.661	531.888	0.729954	1.34e-10
FBgn0037471	FBtr0113199	3R	2920611	2933366	Alh-RE	Alh	6704.77	4394.44	0.655421	1.36e-10
FBgn0000244	FBtr0082119	3R	5356544	5358706	by-RA	by	2981.52	3883.14	1.3024	1.38e-10
FBgn0031807	FBtr0079279	2L	6378840	6379308	CG13981-RA	DIP-epsilon	271.372	730.1	2.6904	1.42e-10
FBgn0029864	FBtr0070901	X	6214522	6221886	CG15894-RA	CG15894	361.8	126.521	0.349699	1.43e-10
FBgn0037773	FBtr0082215	3R	5826344	5826923	CG5359-RA	CG5359	2893.55	3499.34	1.20936	1.45e-10
FBgn0037553	FBtr0081796	3R	4045920	4047587	CG18249-RA	CG18249	286.527	97.789	0.34129	1.47e-10
FBgn0029712	FBtr0070677	X	4443107	4443847	CG15912-RA	CG15912	94.816	321.712	3.39303	1.49e-10
FBgn0036678	FBtr0075301	3L	16923217	16928308	CG11905-RC	CG11905	2526.1	1006.24	0.398337	1.49e-10
FBgn0050377	FBtr0088844	2R	3788458	3802065	CG30377-RA	CG30377	1949.61	2789.4	1.43075	1.51e-10
FBgn0035710	FBtr0076958	3L	6683066	6685553	SP1173-RC	SP1173	17984	23819.7	1.32449	1.53e-10
FBgn0035057	FBtr0072371	2R	20648811	20650069	CG3880-RA	CG3880	2738.66	3696.27	1.34966	1.59e-10
FBgn0020388	FBtr0075969	3L	12514446	12517003	Pcaf-RA	Gcn5	6696.93	8437.23	1.25987	1.6e-10
FBgn0024988	FBtr0070304	X	1725966	1746493	CG14801-RB	prage	2313.76	1127.7	0.487387	1.6e-10
FBgn0004577	FBtr0089287	3R	12851128	12853623	Pxd-RA	Pxd	920.746	1595.04	1.73234	1.68e-10
FBgn0031805	FBtr0079253	2L	6368141	6370099	CG9505-RA	Nepl4	189.136	83.617	0.442102	1.68e-10
FBgn0003089	FBtr0075009	3L	19295740	19330530	pip-RH	pip	446.668	200.777	0.449499	1.76e-10
FBgn0036828	FBtr0075068	3L	18898594	18901610	CG6841-RA	CG6841	3170	3979.23	1.25528	1.79e-10
FBgn0030998	FBtr0074692	X	19102854	19105391	CG14195-RA	CG14195	91.289	288.133	3.15628	1.8e-10
FBgn0085297	FBtr0112463	3L	501025	501339	CG34268-RA	CG34268	733.647	321.577	0.438327	1.83e-10
FBgn0033387	FBtr0088622	2R	5046117	5048133	CG8008-RA	CG8008	255.968	111.334	0.434953	1.83e-10
FBgn0003089	FBtr0075010	3L	19294772	19330530	pip-RI	pip	545.325	227.877	0.417874	1.84e-10
FBgn0021979	FBtr0071958	2R	18955250	18959078	l(2)k09913-RB	l(2)k09913	12673.5	15077.8	1.18971	1.86e-10
FBgn0031012	FBtr0074683	X	19195614	19197957	CG8051-RA	CG8051	428.441	138.762	0.323877	1.86e-10
FBgn0033134	FBtr0089032	2R	2933459	2935820	Tsp42El-RA	Tsp42El	619.582	1383.67	2.23323	1.92e-10
FBgn0034816	FBtr0071963	2R	18962778	18964197	CG3085-RA	CG3085	541.116	967.604	1.78816	1.98e-10
FBgn0040817	FBtr0113334	3L	11705703	11708222	CG14132-RB	CG14132	1659.46	992.11	0.597851	1.99e-10
FBgn0037811	FBtr0082233	3R	6164125	6166273	CG12592-RA	CG12592	14542.3	12090.2	0.831386	2e-10
FBgn0035761	FBtr0076885	3L	7314286	7316410	RhoGEF4-RA	RhoGEF4	9314.56	7077.17	0.759797	2e-10
FBgn0034527	FBtr0086225	2R	16506214	16508253	CG9945-RB	CG9945	1174.27	1593.2	1.35676	2.01e-10
FBgn0033731	FBtr0087924	2R	8301567	8302358	Cpr49Ah-RA	Cpr49Ah	2398.99	3319.47	1.38369	2.04e-10
FBgn0034085	FBtr0289985	2R	12058747	12064158	Ptp52F-RB	Ptp52F	231.495	96.892	0.418549	2.07e-10
FBgn0044872	FBtr0111136	X	22410758	22412570	FucTC-RA	FucTC	717.42	1372.91	1.91367	2.1e-10
FBgn0030788	FBtr0074331	X	16681983	16682728	CG4756-RA	Sap30	5021.53	3989.19	0.794417	2.1e-10
FBgn0051072	FBtr0114572	3R	22668904	22688415	Lerp-RC	Lerp	4401.56	5977.47	1.35804	2.12e-10
FBgn0036702	FBtr0075251	3L	17232211	17234968	CG6512-RA	CG6512	11274.3	13687.8	1.21407	2.12e-10
FBgn0035154	FBtr0072609	3L	685991	687868	CG3344-RA	hiro	759.201	1476.91	1.94535	2.26e-10
FBgn0010549	FBtr0089292	2R	5278412	5282638	l(2)03659-RA	l(2)03659	1750.01	2810.74	1.60613	2.29e-10
FBgn0037617	FBtr0081911	3R	4548964	4550398	CG8145-RA	nom	6200.44	8272.51	1.33418	2.34e-10
FBgn0002466	FBtr0075970	3L	12501457	12507767	sti-RA	sti	14478.6	10563.8	0.729613	2.46e-10
FBgn0036416	FBtr0075740	3L	14226587	14227614	CG7924-RA	CG7924	435.008	263.709	0.606215	2.5e-10
FBgn0033446	FBtr0088494	2R	5698983	5700253	CG1648-RB	CG1648	2042.4	4050.14	1.98302	2.59e-10
FBgn0032881	FBtr0081460	2L	20751002	20752196	CG9319-RA	Amacr	2216.05	2953.47	1.33276	2.59e-10
FBgn0034184	FBtr0086974	2R	12936815	12941030	CG9646-RA	CG9646	3292.56	4187.52	1.27181	2.61e-10
FBgn0036206	FBtr0076085	3L	11783378	11786229	CG5964-RA	CG5964	115.783	256.954	2.21927	2.67e-10
FBgn0015602	FBtr0087441	2R	10658091	10659912	BEAF-32-RA	BEAF-32	1988.2	3016.93	1.51742	2.67e-10
FBgn0034335	FBtr0086669	2R	14285937	14286611	GstE1-RA	GstE1	444.218	1075.17	2.42036	2.78e-10
FBgn0026575	FBtr0290069	X	16317313	16330845	hang-RC	hang	10507.5	15135	1.4404	2.81e-10
FBgn0051169	FBtr0084217	3R	18207151	18212149	CG31169-RA	CG43342;Gpdh3	1949.16	1476.06	0.757282	2.85e-10
FBgn0011206	FBtr0076539	3L	9100251	9106267	bol-RC	bol	1610.62	767.838	0.476734	2.86e-10
FBgn0029974	FBtr0071134	X	7799849	7801371	dpr14-RA	dpr14	49.279	146.387	2.97058	2.94e-10
FBgn0030726	FBtr0074252	X	15988136	15994251	CG9216-RA	CG42353;CG42354	7269.7	5378.25	0.739817	2.94e-10
FBgn0038983	FBtr0084286	3R	18359028	18359489	CG5326-RB	CG5326	4779.4	7312.72	1.53005	3.1e-10
FBgn0003137	FBtr0085294	3R	24346851	24365663	Ppn-RA	Ppn	12937.3	9207.02	0.711665	3.19e-10
FBgn0051072	FBtr0085097	3R	22668904	22688415	Lerp-RB	Lerp	3343.21	4738.41	1.41732	3.2e-10
FBgn0045852	FBtr0081123	2L	18763494	18782304	ham-RA	ham	296.921	129.999	0.437825	3.27e-10
FBgn0035508	FBtr0073255	3L	4200998	4204117	CG15005-RA	CG15005	1107.78	658.283	0.594235	3.34e-10
FBgn0040282	FBtr0085398	3R	25070812	25074128	SP1029-RA	SP1029	8977.07	4435.02	0.494039	3.35e-10
FBgn0036271	FBtr0076011	3L	12263392	12264375	Pbgs-RA	Pbgs	2464.04	4174.5	1.69417	3.37e-10
FBgn0031170	FBtr0077233	X	21164365	21171389	CG1718-RA	ABCA	2036.23	4168.6	2.04722	3.44e-10
FBgn0035157	FBtr0072606	3L	693283	694869	CG13894-RA	CG13894	5720.48	9260.97	1.61891	3.45e-10
FBgn0004512	FBtr0087801	2R	8827929	8832692	Mdr49-RA	Mdr49	5064.66	6191.12	1.22242	3.47e-10
FBgn0051793	FBtr0081138	2L	19003669	19008053	CG31793-RA	CG31793	1909.15	2687.53	1.40771	3.52e-10
FBgn0039494	FBtr0085112	3R	22983761	22985411	grass-RB	grass	269.496	504.993	1.87384	3.53e-10
FBgn0058108	FBtr0113794	U	1340675	1340860	CG40108-RA	CG40108	182.861	590.277	3.22801	3.56e-10
FBgn0027657	FBtr0083245	3R	11723005	11723655	glob1-RC	glob1	802.565	1490.56	1.85724	3.59e-10
FBgn0033730	FBtr0087922	2R	8295369	8295854	Cpr49Ag-RA	Cpr49Ag	2110.49	768.892	0.36432	3.59e-10
FBgn0026263	FBtr0076745	3L	8047745	8051146	bip1-RA	bip1	12398.5	9796.33	0.790123	3.64e-10
FBgn0051044	FBtr0085391	3R	25044196	25044618	CG31044-RA	lncRNA:CR31044	1401.48	1039.61	0.741795	3.64e-10
FBgn0020300	FBtr0075126	3L	18132889	18138208	gk-RB	geko	2700.54	2203	0.815764	3.7e-10
FBgn0038832	FBtr0083967	3R	16668055	16670351	CG15695-RA	CG15695	140.847	71.931	0.510705	3.88e-10
FBgn0037207	FBtr0078561	3L	22938887	22944490	Mes2-RB	Mes2	3260.58	2290.03	0.702338	3.92e-10
FBgn0003089	FBtr0075004	3L	19301100	19330530	pip-RC	pip	861.777	284.978	0.330687	4.07e-10
FBgn0003495	FBtr0085145	3R	22891576	22894931	spz-RI	spz	900.518	514.329	0.571148	4.09e-10
FBgn0002565	FBtr0089324	3L	12122510	12124615	Lsp2-RA	Lsp2	1737.44	14696.9	8.45889	4.26e-10
FBgn0033372	FBtr0088634	2R	4972249	4975062	CG13742-RA	CG13742	1682.28	1249.47	0.742726	4.37e-10
FBgn0030600	FBtr0073970	X	14904865	14957125	hiw-RA	hiw	336.47	1480.2	4.39921	4.5e-10
FBgn0025593	FBtr0072616	3L	967517	984295	Glut1-RB	Glut1	5815.23	4029.87	0.692986	4.5e-10
FBgn0051139	FBtr0084321	3R	18573465	18574713	CG31139-RA	CG31139	208.261	82.821	0.39768	4.5e-10
FBgn0039494	FBtr0085111	3R	22983961	22985411	grass-RA	grass	145.285	312.578	2.15147	4.68e-10
FBgn0040238	FBtr0082183	3R	5987707	5993041	Best1-RA	Best1	6495.41	7733.35	1.19059	4.68e-10
FBgn0034143	FBtr0273388	2R	12482925	12492716	CG8303-RB	CG8303	1653.05	2085.42	1.26156	4.79e-10
FBgn0051975	FBtr0078151	2L	139471	140933	CG31975-RA	CG31975	286.034	649.284	2.26995	4.94e-10
FBgn0033890	FBtr0087606	2R	9868053	9870740	CG13350-RA	Ctf4	5974.76	7800.55	1.30558	4.94e-10
FBgn0039686	FBtr0085456	3R	25544819	25547967	CG15506-RA	CG15506	197.888	83.117	0.420019	4.98e-10
FBgn0035632	FBtr0077120	3L	5760236	5761859	CG10575-RA	Ppat-Dpck	1137.53	1577.4	1.38669	5.05e-10
FBgn0052158	FBtr0075406	3L	16485080	16504009	CG32158-RF	CG42514;CG43373	533.019	826.653	1.55089	5.12e-10
FBgn0037356	FBtr0078709	3R	1462988	1464304	CG12170-RA	CG12170	2453.52	3576.59	1.45774	5.12e-10
FBgn0038467	FBtr0083373	3R	12845271	12846716	CG3590-RA	AdSL	11340.6	7476.95	0.659306	5.18e-10
FBgn0031631	FBtr0077416	2L	4815942	4818166	CG3225-RA	CG3225	6326.88	5369.36	0.848659	5.2e-10
FBgn0030995	FBtr0074696	X	19086534	19087481	CG7914-RA	CG7914	2518.02	1488.97	0.591327	5.2e-10
FBgn0051974	FBtr0078150	2L	141130	142487	CG31974-RA	CG31974	201.207	634.161	3.15179	5.25e-10
FBgn0004872	FBtr0080166	2L	10982658	10987332	piwi-RA	piwi	309.771	520.33	1.67973	5.54e-10
FBgn0037872	FBtr0113218	3R	7031308	7034178	nocturnin-RC	cu	1268.1	900.448	0.71008	5.56e-10
FBgn0035517	FBtr0073228	3L	4254815	4255930	CG1265-RB	CG1265	2179.2	1086.06	0.498376	5.67e-10
FBgn0031908	FBtr0079441	2L	7405318	7408399	CG5177-RA	CG5177	1138.87	1537.42	1.34996	5.71e-10
FBgn0024998	FBtr0070499	X	2605863	2607774	CG2685-RA	CG2685	5912.3	6964.01	1.17789	5.71e-10
FBgn0052390	FBtr0076924	3L	7136876	7137462	CG32390-RA	corn	2008.97	2585.1	1.28678	5.79e-10
FBgn0038312	FBtr0290018	3R	11094485	11095917	CG4334-RB	Zip88E	2438.64	3575.63	1.46624	5.81e-10
FBgn0051055	FBtr0085244	3R	23512017	23513721	CG31055-RB	CG31055	1724.6	1071.63	0.621378	5.83e-10
FBgn0003089	FBtr0075008	3L	19296983	19330530	pip-RG	pip	440.406	172.653	0.392032	6.04e-10
FBgn0003495	FBtr0085143	3R	22891576	22894931	spz-RG	spz	839.985	467.507	0.556565	6.1e-10
FBgn0000500	FBtr0078989	3R	15530	15955	Dsk-RA	Dsk	252.339	430.768	1.7071	6.16e-10
FBgn0033740	FBtr0087948	2R	8353258	8355577	dgt5-RA	dgt5	5085.71	4017.63	0.789985	6.16e-10
FBgn0033706	FBtr0088000	2R	8144860	8146056	CG13167-RA	Vha36-2	96.178	190.083	1.97638	6.17e-10
FBgn0036122	FBtr0076206	3L	11065793	11066257	Mocs1-RB	Mocs1	1694.44	2327.11	1.37338	6.24e-10
FBgn0038404	FBtr0083253	3R	11997879	12005978	CG8925-RA	CG8925	495.29	238.305	0.481143	6.34e-10
FBgn0040732	FBtr0086499	2R	15388029	15388557	CG16926-RA	CG16926	128.586	812.822	6.32126	6.41e-10
FBgn0035677	FBtr0077050	3L	6080369	6083134	CG13293-RA	CG13293	550.842	313.429	0.569001	6.41e-10
FBgn0038277	FBtr0083006	3R	10726249	10727199	RpS5b-RA	RpS5b	159.992	644.37	4.02752	6.54e-10
FBgn0041182	FBtr0079510	2L	7693908	7701421	TepII-RA	Tep2	3639.05	4775.47	1.31228	6.59e-10
FBgn0034725	FBtr0071823	2R	18291911	18295312	CG6044-RA	CG6044	3505.83	2740.13	0.781593	6.72e-10
FBgn0039151	FBtr0084585	3R	19940158	19941798	CG13607-RA	CG13607	147.554	549.66	3.72515	6.89e-10
FBgn0029880	FBtr0070949	X	6528886	6530202	CG14443-RA	CG14443	1307.87	2282.82	1.74544	6.92e-10
FBgn0035099	FBtr0273351	3L	146504	148970	CG6845-RC	CG6845	15229.1	12132.4	0.796659	6.95e-10
FBgn0034194	FBtr0086981	2R	12996498	13001782	CG15611-RB	CG15611	3259.04	4804.49	1.4742	7.01e-10
FBgn0050269	FBtr0071867	2R	18555492	18556259	CG30269-RA	CG30269	380.334	828.733	2.17896	7.26e-10
FBgn0085341	FBtr0112510	2R	9097390	9098072	CG34312-RA	CG34312	1125.88	720.282	0.63975	7.35e-10
FBgn0040862	FBtr0073744	X	13005393	13008469	CG12714-RB	CG43313	3075.15	3985.59	1.29606	7.4e-10
FBgn0033083	FBtr0086146	2R	2548186	2549433	Dpit47-RA	Dpit47	2307.55	2967.1	1.28582	7.4e-10
FBgn0002775	FBtr0076926	3L	7116633	7118522	msl-3-RA	msl-3	6416.68	7304.36	1.13834	7.48e-10
FBgn0030603	FBtr0073958	X	14943140	14945142	CG5541-RA	CG5541	2046.31	2605.47	1.27325	7.51e-10
FBgn0036652	FBtr0075316	3L	16667248	16669344	CG13032-RA	CG13032	79.477	141.109	1.77548	7.71e-10
FBgn0002643	FBtr0087598	2R	9925917	9946304	mam-RC	mam	21720.3	17672	0.813616	7.9e-10
FBgn0038250	FBtr0082966	3R	10483220	10484899	CG3505-RA	CG3505	809.356	370.198	0.457399	8.05e-10
FBgn0037468	FBtr0081635	3R	2902641	2902997	CG1943-RA	CG1943	20929.7	15969.1	0.762991	8.12e-10
FBgn0030630	FBtr0074018	X	15237040	15238524	CG12608-RA	CG12608	2645.84	3464.37	1.30936	8.27e-10
FBgn0003308	FBtr0082704	3R	8858488	8863651	ry-RA	ry	1064.98	1915.9	1.799	8.31e-10
FBgn0050001	FBtr0088492	2R	5708765	5710386	CG30001-RA	CG30001	997.93	471.854	0.472833	8.43e-10
FBgn0031717	FBtr0079101	2L	5547815	5549070	Oscillin-RA	Oscillin	7199.46	4613.48	0.640809	8.61e-10
FBgn0004833	FBtr0111121	2R	210038	358387	Gprk1-RA	Gprk1	1068.57	1708.32	1.5987	8.62e-10
FBgn0015522	FBtr0086799	2R	13734937	13735701	olf186-M-RA	olf186-M	525.971	318.808	0.606133	8.63e-10
FBgn0036752	FBtr0075190	3L	17745553	17747418	Adgf-A-RA	Adgf-A	1158.85	501.65	0.432886	8.63e-10
FBgn0017558	FBtr0088508	2R	5314755	5320778	Pdk-RA	Pdk	6892.25	4737.9	0.687425	8.65e-10
FBgn0035113	FBtr0072524	3L	218669	222611	pyx-RA	pyx	140.315	73.549	0.524174	8.68e-10
FBgn0034804	FBtr0071993	2R	18826567	18828266	CG3831-RA	CG3831	541.23	317.46	0.586552	8.81e-10
FBgn0031632	FBtr0077384	2L	4825610	4827572	CG15628-RA	CG15628	7356.39	8956.54	1.21752	8.98e-10
FBgn0039017	FBtr0084308	3R	18567039	18568719	CG6985-RA	CG6985	1024.46	643.317	0.627957	9.01e-10
FBgn0000008	FBtr0071763	2R	18050425	18060032	a-RA	a	3494.47	4694.88	1.34351	9.14e-10
FBgn0015577	FBtr0081555	3R	3320793	3323086	alpha-Est9-RA	alpha-Est9	417.93	235.255	0.562905	9.14e-10
FBgn0053465	FBtr0100534	2R	11706733	11708393	CG33465-RB	CG33465	172.486	52.438	0.304011	9.26e-10
FBgn0038053	FBtr0082632	3R	8275361	8281727	CG18549-RA	CG18549	4833.76	3465.16	0.716866	1.04e-09
FBgn0029137	FBtr0080363	2L	12101396	12103060	Patsas-RB	Patsas	200.702	318.65	1.58768	1.06e-09
FBgn0058263	FBtr0113846	2RHet	1265676	1324536	CG40263-RD	MFS17	2524.37	3387.78	1.34203	1.07e-09
FBgn0036678	FBtr0075300	3L	16921614	16928308	CG11905-RB	CG11905	1080.98	447.057	0.413567	1.08e-09
FBgn0000377	FBtr0070418	X	2141730	2143896	crn-RA	crn	5554.5	6524.31	1.1746	1.1e-09
FBgn0058294	FBtr0111150	3L	23573423	23573602	CG40294-RA	CG40294	379.219	107.742	0.284115	1.1e-09
FBgn0034648	FBtr0071665	2R	17554377	17555003	CG15675-RB	CG42362;CG42363;CG42364;CG42365	410.944	712.653	1.73419	1.12e-09
FBgn0030554	FBtr0073903	X	14132407	14133956	CG1434-RA	CG1434	1041.54	1509.87	1.44966	1.13e-09
FBgn0002715	FBtr0071761	2R	18010503	18011769	mei-S332-RA	mei-S332	4601.55	3560.24	0.773706	1.13e-09
FBgn0002989	FBtr0077673	2L	2990067	2992709	okr-RA	okr	2904.76	2207.34	0.759902	1.13e-09
FBgn0033387	FBtr0114598	2R	5046117	5048667	CG8008-RB	CG8008	303.709	116.818	0.384638	1.19e-09
FBgn0031461	FBtr0077720	2L	2809311	2811759	daw-RB	daw	719.118	374.139	0.520274	1.22e-09
FBgn0030691	FBtr0074192	X	15674532	15677667	CG8959-RA	Efhc1.1	204.352	393.276	1.9245	1.24e-09
FBgn0003701	FBtr0086825	2R	13749103	13753355	thr-RB	thr	3735.89	2976.36	0.796695	1.24e-09
FBgn0038038	FBtr0082583	3R	8232446	8233741	CG5167-RA	Sccpdh2	4942.04	6564.9	1.32838	1.25e-09
FBgn0031519	FBtr0077603	2L	3317565	3319806	CG3326-RA	Fign	809.038	526.06	0.650229	1.25e-09
FBgn0034483	FBtr0086324	2R	16099191	16099991	CG16894-RA	CG16894	288.833	142.677	0.493978	1.25e-09
FBgn0035522	FBtr0073231	3L	4272111	4277379	CG1273-RB	CG1273	6542.89	2778.87	0.424717	1.28e-09
FBgn0001253	FBtr0076607	3L	8368076	8373126	ImpE1-RB	ImpE1	3418.16	1039.14	0.304007	1.28e-09
FBgn0038381	FBtr0083200	3R	11734315	11735608	CG3303-RA	EndoU	7063.09	8364.85	1.18431	1.31e-09
FBgn0028430	FBtr0080616	2L	13972240	13972889	He-RB	He	130.303	45.142	0.34644	1.33e-09
FBgn0031209	FBtr0113008	2L	21919	25151	CG2657-RB	Ir21a	127.17	295.791	2.32595	1.34e-09
FBgn0033715	FBtr0087899	2R	8222991	8223626	CG8490-RA	CG8490	813.475	1205.76	1.48224	1.34e-09
FBgn0003944	FBtr0083352	3R	12484494	12559185	Ubx-RF	Ubx	941.634	514.07	0.545934	1.38e-09
FBgn0035644	FBtr0077081	3L	5888845	5890479	Pole2-RA	DNApol-epsilon58	3629.98	4688.5	1.29161	1.39e-09
FBgn0002562	FBtr0073651	X	12384416	12386933	Lsp1alpha-RA	Lsp1alpha	1076.29	10000.3	9.29149	1.41e-09
FBgn0029932	FBtr0071013	X	6963986	6966237	CG4607-RA	CG4607	1530.02	828.356	0.541402	1.49e-09
FBgn0038052	FBtr0082631	3R	8273459	8274688	CG5538-RA	vrs	228.938	443.406	1.9368	1.5e-09
FBgn0039821	FBtr0085737	3R	26953746	26956072	CG15556-RA	CG15556	139.229	329.9	2.36948	1.54e-09
FBgn0003495	FBtr0085141	3R	22891576	22894931	spz-RE	spz	804.114	491.692	0.611471	1.57e-09
FBgn0039415	FBtr0084987	3R	21960717	21962680	CG6142-RA	CG6142	161.014	408.981	2.54004	1.58e-09
FBgn0036650	FBtr0075355	3L	16643175	16652511	Baldspot-RA	Baldspot	7623.45	8972.22	1.17692	1.58e-09
FBgn0037348	FBtr0078743	3R	1429063	1432168	CG2919-RA	asl	5207.14	4250.25	0.816235	1.58e-09
FBgn0039504	FBtr0085157	3R	23091209	23092006	CG14260-RA	CG14260	163.598	64.602	0.39488	1.59e-09
FBgn0037025	FBtr0078255	3L	20793643	20799771	Spc105R-RA	Spc105R	6585.72	5450.96	0.827695	1.61e-09
FBgn0031264	FBtr0078076	2L	560794	563181	CG11835-RA	CG11835	8965.67	2903.47	0.323843	1.64e-09
FBgn0032513	FBtr0080468	2L	13374504	13375840	CG6565-RA	CG6565	4821.99	6480.02	1.34385	1.66e-09
FBgn0025808	FBtr0082974	3R	10487065	10488871	Rad17-RA	Rad17	2428.95	2123.2	0.874125	1.66e-09
FBgn0034909	FBtr0072239	2R	19699949	19705587	CG4797-RB	CG4797	7203.8	8842.21	1.22744	1.68e-09
FBgn0016054	FBtr0081404	2L	20643645	20645330	phr6-4-RA	phr6-4	2209.46	1614	0.730495	1.69e-09
FBgn0003089	FBtr0075012	3L	19304072	19330530	pip-RK	pip	1202	469.536	0.390629	1.69e-09
FBgn0033353	FBtr0088655	2R	4821003	4821613	CG13749-RA	CG13749	832.853	492.112	0.590875	1.74e-09
FBgn0033501	FBtr0088336	2R	6144362	6148399	CG12911-RA	CG12911	71.256	180.258	2.52973	1.77e-09
FBgn0032168	FBtr0079892	2L	9952581	9954093	CG13126-RA	CG13126	2437.62	2781.94	1.14125	1.77e-09
FBgn0039355	FBtr0084934	3R	21503020	21504259	CG4730-RA	CG4730	2866.23	2095.45	0.731082	1.77e-09
FBgn0031737	FBtr0079164	2L	5762674	5766015	obst-E-RB	obst-E	81.561	165.353	2.02735	1.81e-09
FBgn0031268	FBtr0078069	2L	574641	575236	CG2813-RA	cold	16832.5	14404.8	0.855776	1.81e-09
FBgn0025628	FBtr0070332	X	1960742	1967417	CG4199-RE	CG4199	12436.3	14998.4	1.20602	1.85e-09
FBgn0040092	FBtr0088475	2R	5703020	5704040	lectin-46Cb-RA	lectin-46Cb	1302.13	2209.76	1.69703	1.87e-09
FBgn0032601	FBtr0080894	2L	16755699	16758065	yellow-b-RA	yellow-b	1151.14	1602.3	1.39191	1.87e-09
FBgn0044823	FBtr0078739	3R	1443363	1444449	Spec2-RA	Spec2	7570.45	5876.56	0.77625	1.95e-09
FBgn0039254	FBtr0084750	3R	20770980	20772234	Nmnat-RB	Nmnat	1105.78	1356.32	1.22657	1.97e-09
FBgn0033438	FBtr0088500	2R	5499597	5570437	Mmp2-RA	Mmp2	5993.08	4066.11	0.678467	1.97e-09
FBgn0028997	FBtr0082083	3R	5505803	5507138	nmdyn-D7-RA	nmdyn-D7	606.143	366.511	0.604661	2e-09
FBgn0034729	FBtr0071840	2R	18313709	18314418	CG10344-RA	CG10344	375.876	592.532	1.5764	2.1e-09
FBgn0053531	FBtr0091497	2L	6272817	6322135	Ddr-RA	Ddr	1319.79	1768.56	1.34003	2.11e-09
FBgn0039481	FBtr0085135	3R	22915633	22916713	Cpr97Eb-RA	Cpr97Eb	371.245	182.961	0.49283	2.11e-09
FBgn0027790	FBtr0072784	3L	1812682	1822774	GV1-RA	GV1	15285.4	12481.5	0.816561	2.17e-09
FBgn0034194	FBtr0086982	2R	12996498	13001782	CG15611-RA	CG15611	5531.95	7858.81	1.42062	2.19e-09
FBgn0032773	FBtr0081222	2L	19383610	19386135	fon-RB	fon	140.659	988.003	7.02412	2.2e-09
FBgn0035281	FBtr0072869	3L	1840792	1842004	Cpr62Bc-RA	Cpr62Bc	111.154	305.397	2.74753	2.2e-09
FBgn0028325	FBtr0070711	X	4596565	4598803	l(1)G0334-RC	Pdha	2892.34	3839.48	1.32746	2.2e-09
FBgn0036330	FBtr0075873	3L	13000012	13000809	CG11263-RA	CG11263	513.45	333.568	0.649661	2.2e-09
FBgn0037810	FBtr0082231	3R	6158999	6163667	sle-RB	sle	15746.8	13626.8	0.86537	2.22e-09
FBgn0035312	FBtr0072913	3L	2173061	2174142	CG15820-RA	CG15820	319.406	127.112	0.397965	2.26e-09
FBgn0035521	FBtr0073230	3L	4262814	4263071	CG1268-RA	VhaM9.7-a	100.268	256.51	2.55825	2.32e-09
FBgn0004652	FBtr0083642	3R	14251867	14261490	fru-RC	fru	8441.54	13057	1.54675	2.38e-09
FBgn0034537	FBtr0086232	2R	16531676	16533223	DMAP1-RA	DMAP1	4672.76	5557.45	1.18933	2.38e-09
FBgn0045035	FBtr0110874	3R	11058011	11067865	tefu-RB	tefu	6751.48	5350.31	0.792465	2.38e-09
FBgn0030838	FBtr0074425	X	17196948	17198870	CG5445-RB	CG5445	9789.09	11907.9	1.21644	2.39e-09
FBgn0011206	FBtr0076538	3L	9095786	9106267	bol-RB	bol	1484.94	736.417	0.495925	2.46e-09
FBgn0036109	FBtr0076192	3L	10884868	10885510	Cpr67Fa2-RA	Cpr67Fa2	236.269	350.992	1.48556	2.47e-09
FBgn0085434	FBtr0112670	2R	20782093	20805667	NaCP60E-RC	NaCP60E	1325.21	673.912	0.508533	2.49e-09
FBgn0038753	FBtr0083849	3R	15752158	15754317	CG4459-RA	CG4459	131.19	92.301	0.703568	2.51e-09
FBgn0031434	FBtr0077746	2L	2575451	2576645	insv-RA	insv	3890.73	4922.37	1.26516	2.54e-09
FBgn0037916	FBtr0082412	3R	7404595	7407158	CG5342-RA	CG5342	347.026	120.792	0.348078	2.54e-09
FBgn0035708	FBtr0076978	3L	6602570	6611094	CG8398-RA	axed	467.38	217.077	0.464456	2.57e-09
FBgn0035099	FBtr0273352	3L	146504	148970	CG6845-RD	CG6845	5378.42	3650.97	0.678818	2.59e-09
FBgn0003089	FBtr0075007	3L	19299819	19330530	pip-RF	pip	2021.02	831.241	0.411298	2.59e-09
FBgn0005558	FBtr0089235	4	734670	741548	ey-RB	ey	201.421	700.22	3.4764	2.61e-09
FBgn0041184	FBtr0081041	2L	18139533	18142527	Socs36E-RB	Socs36E	3227.61	4493.93	1.39234	2.61e-09
FBgn0025592	FBtr0072529	3L	202214	205637	Gyk-RA	Gk1	3358.41	4529.96	1.34884	2.61e-09
FBgn0030612	FBtr0073964	X	14980260	14982281	CG5599-RA	CG5599	1458.95	1856.3	1.27235	2.61e-09
FBgn0040529	FBtr0081855	3R	4166242	4166652	CG9603-RA	COX7A	8349.04	6678.19	0.799875	2.65e-09
FBgn0039827	FBtr0085755	3R	27022734	27029368	CG1544-RA	CG1544	3373.87	1731.05	0.513076	2.68e-09
FBgn0028875	FBtr0080595	2L	14061611	14089260	nAcRalpha-34E-RC	nAChRalpha5	45.918	74.622	1.62511	2.73e-09
FBgn0037615	FBtr0081906	3R	4545552	4545719	CG11760-RA	CG11760	3983.95	5263.2	1.3211	2.73e-09
FBgn0035891	FBtr0076663	3L	8400471	8404593	Oseg1-RA	Oseg1	4000.54	5176.19	1.29387	2.74e-09
FBgn0014011	FBtr0076867	3L	7427032	7427610	Rac2-RA	Rac2	16578.9	14410.9	0.869231	2.8e-09
FBgn0028886	FBtr0080685	2L	14845117	14849122	CG15279-RB	CG15279	564.432	852.373	1.51014	2.98e-09
FBgn0036689	FBtr0089584	3L	17020769	17022691	CG7730-RC	CG7730	1552.88	1190.19	0.766444	2.99e-09
FBgn0030432	FBtr0073694	X	12798310	12799814	CG4404-RA	CG4404	248.869	597.328	2.40017	3.02e-09
FBgn0038549	FBtr0083526	3R	13629252	13630890	CG17802-RA	CG17802	1088.81	1325.92	1.21777	3.02e-09
FBgn0020416	FBtr0080860	2L	16445329	16446719	Idgf1-RA	Idgf1	185.589	86.921	0.46835	3.09e-09
FBgn0039464	FBtr0085085	3R	22776147	22778844	CG6330-RA	CG6330	1602.12	2674.69	1.66946	3.12e-09
FBgn0023507	FBtr0070381	X	2037090	2038893	CG3835-RB	D2hgdh	1532.81	2271.99	1.48223	3.23e-09
FBgn0037661	FBtr0081971	3R	4890961	4891974	Ada-RA	Ada	873.014	427.374	0.489538	3.27e-09
FBgn0024941	FBtr0074350	X	16735132	16737840	RSG7-RA	RSG7	76.849	249.093	3.24134	3.3e-09
FBgn0037391	FBtr0078661	3R	1684034	1687999	CG2017-RA	CG2017	8291.9	11293	1.36193	3.31e-09
FBgn0002631	FBtr0084979	3R	21854838	21855374	HLHm5-RA	E(spl)m5-HLH	890.622	586.366	0.658378	3.31e-09
FBgn0010229	FBtr0081479	2L	21253670	21257829	Hr39-RB	Hr39	10031.5	8295.1	0.826903	3.32e-09
FBgn0034145	FBtr0087108	2R	12506778	12510867	CG5065-RA	CG5065	1854.56	929.548	0.501222	3.5e-09
FBgn0023546	FBtr0100515	X	1891620	1896573	Hr4-RC	Hr4	8278.15	1767.9	0.213562	3.55e-09
FBgn0039118	FBtr0084461	3R	19598858	19599754	CG10208-RA	CG10208	1193.49	1559.34	1.30654	3.59e-09
FBgn0035489	FBtr0073202	3L	4040629	4042487	CG1135-RA	Rcd5	9954.4	11955.5	1.20102	3.59e-09
FBgn0038110	FBtr0082719	3R	8834406	8836902	CG8031-RA	CG8031	2894.62	2060.56	0.711858	3.59e-09
FBgn0000053	FBtr0100353	2L	7018145	7023705	ade3-RB	Gart	9978.26	12214.5	1.22412	3.64e-09
FBgn0036173	FBtr0290024	3L	11555928	11556516	CG7394-RB	CG7394	3046.06	2616.51	0.858982	3.65e-09
FBgn0032019	FBtr0079611	2L	8317539	8319676	CG7795-RB	mtsh	106.061	159.106	1.50013	3.69e-09
FBgn0000640	FBtr0079808	2L	9426935	9427765	Fbp2-RA	Fbp2	513.976	2922.44	5.68595	3.75e-09
FBgn0039629	FBtr0085362	3R	24878423	24879498	CG11842-RA	CG11842	99.434	176.804	1.7781	3.78e-09
FBgn0000346	FBtr0073754	X	13153279	13155897	comt-RA	comt	2664.91	3431.87	1.2878	3.89e-09
FBgn0026059	FBtr0083231	3R	11894915	11923310	Mhcl-RB	Mhcl	1758.65	2073.7	1.17914	3.91e-09
FBgn0085409	FBtr0112617	2L	6190471	6208383	CG34380-RC	smal	16186.7	13112.2	0.810061	3.97e-09
FBgn0066101	FBtr0084925	3R	21567702	21577864	LpR1-RA	LpR1	4172.29	5236.13	1.25498	4.07e-09
FBgn0031809	FBtr0079277	2L	6383545	6395474	CG9508-RA	Nepl6;CG42369;DIP-epsilon	144.876	369.72	2.55197	4.11e-09
FBgn0038366	FBtr0083180	3R	11651819	11655991	CG4576-RA	CG4576	1789.47	960.217	0.536592	4.16e-09
FBgn0026315	FBtr0082374	3R	6996666	6998346	Ugt35a-RA	Ugt35A1	407.709	537.49	1.31832	4.29e-09
FBgn0034999	FBtr0072268	2R	20181744	20185514	CG3394-RA	Fatp3	906.87	555.315	0.612343	4.29e-09
FBgn0038804	FBtr0083950	3R	16388366	16389691	CG10877-RA	CG10877	2034.83	2682.37	1.31823	4.31e-09
FBgn0034938	FBtr0072208	2R	19840061	19841438	CG3803-RA	CG3803	1726.97	2415.18	1.39851	4.36e-09
FBgn0051852	FBtr0080466	2L	13367724	13368936	Tap42-RA	Tap42	5023.86	6178.23	1.22978	4.36e-09
FBgn0036428	FBtr0075724	3L	14535219	14543189	CG9238-RB	Gbs-70E	3525.95	2061.14	0.584561	4.43e-09
FBgn0033945	FBtr0087505	2R	10492141	10492632	CG12868-RA	CG12868	110.973	222.569	2.00561	4.68e-09
FBgn0086254	FBtr0076139	3L	11613720	11616716	CG6084-RA	CG6084	7762.98	9572.39	1.23308	4.76e-09
FBgn0033815	FBtr0087743	2R	9123520	9124426	CG4676-RA	CG4676	85.312	144.302	1.69146	4.78e-09
FBgn0058160	FBtr0113812	3LHet	1571199	1572464	CG40160-RC	CG40160	5594.69	4611.12	0.824197	4.8e-09
FBgn0002021	FBtr0081177	2L	19049889	19051498	l(2)37Bb-RA	l(2)37Bb	3042.59	3989.66	1.31127	4.82e-09
FBgn0037207	FBtr0078563	3L	22939411	22944490	Mes2-RC	Mes2	3237.84	2321.6	0.717021	4.82e-09
FBgn0051738	FBtr0080881	2L	16621932	16661778	CG31738-RB	mtgo	16385.8	12723.7	0.776509	4.88e-09
FBgn0052447	FBtr0078460	3L	21686703	21699253	CG32447-RA	CG32447	11085.3	6872.85	0.619997	4.92e-09
FBgn0002652	FBtr0080887	2L	16680719	16681444	squ-RA	squ	5615.35	4663.01	0.830404	4.93e-09
FBgn0023509	FBtr0070315	X	1802386	1813967	mip130-RA	mip130	11177.5	13285.8	1.18862	4.97e-09
FBgn0032827	FBtr0081312	2L	19890247	19892529	CG10481-RB	CG10481	218.094	422.111	1.93545	4.99e-09
FBgn0039804	FBtr0085708	3R	26659541	26666942	CG15544-RA	CG15544	4974.19	2294.87	0.461354	5.23e-09
FBgn0051642	FBtr0079199	2L	6118758	6120431	CG31642-RA	CG31642	2022.8	972.195	0.480618	5.35e-09
FBgn0086896	FBtr0079679	2L	8482484	8488215	d-RB	d	5668.12	7042.31	1.24244	5.37e-09
FBgn0027559	FBtr0080713	2L	15254968	15256263	CG3975-RA	Pol32	1961.22	2444.41	1.24637	5.38e-09
FBgn0036449	FBtr0075699	3L	14770295	14779178	bmm-RA	bmm	734.588	1186.95	1.61581	5.4e-09
FBgn0030528	FBtr0073827	X	13705792	13706709	CG11095-RA	CG11095	1905.6	2308.8	1.21159	5.43e-09
FBgn0037471	FBtr0081612	3R	2924033	2949660	Alh-RA	Alh	17993	15206.4	0.845129	5.52e-09
FBgn0053472	FBtr0114575	2R	7332217	7335255	CG33472-RB	qvr	110.044	63.795	0.579724	5.53e-09
FBgn0086349	FBtr0076411	3L	9713585	9716548	nbs-RB	nbs	2240.64	3026.5	1.35073	5.54e-09
FBgn0017424	FBtr0089326	3L	12122534	12124588	CG11538-RA	asRNA:CR11538	1204.53	10321.5	8.56888	5.61e-09
FBgn0024947	FBtr0077680	2L	2881228	2882104	NTPase-RD	NTPase	8659.34	10314.8	1.19118	5.65e-09
FBgn0038805	FBtr0083948	3R	16401217	16402595	TFAM-RA	TFAM	6323.38	8090.41	1.27944	5.68e-09
FBgn0051150	FBtr0083189	3R	11670246	11679030	CG31150-RA	cv-d	414.745	213.737	0.515345	5.7e-09
FBgn0039756	FBtr0085571	3R	26022359	26024615	CG9743-RA	CG9743	368.225	188.244	0.51122	5.72e-09
FBgn0034500	FBtr0086299	2R	16192137	16194100	CG11200-RB	CG11200	4936.43	3643.07	0.737997	5.73e-09
FBgn0020386	FBtr0072464	3L	129823	143820	Pk61C-RD	Pdk1	12082	9818.19	0.81263	5.75e-09
FBgn0036806	FBtr0075091	3L	18677642	18679393	Cyp12c1-RA	Cyp12c1	311.782	110.993	0.355995	5.81e-09
FBgn0000011	FBtr0080203	2L	11235597	11259410	ab-RB	ab	16524.7	22004.2	1.33159	5.83e-09
FBgn0030835	FBtr0074419	X	17143544	17145135	CG12996-RA	f	66.547	122.645	1.84299	6e-09
FBgn0010053	FBtr0086625	2R	14740966	14742558	Jheh1-RA	Jheh1	2227.99	2841.3	1.27528	6.05e-09
FBgn0016075	FBtr0079036	2L	5012511	5027129	vkg-RA	vkg	7845.26	5170.23	0.659025	6.05e-09
FBgn0035975	FBtr0076432	3L	9329393	9330969	PGRP-LA-RF	PGRP-LA	146.9	68.427	0.465808	6.06e-09
FBgn0052227	FBtr0074848	3L	20262545	20272926	gogo-RA	gogo	275.616	647.76	2.35023	6.18e-09
FBgn0020372	FBtr0072130	2R	19766416	19768172	TM4SF-RA	TM4SF	100.888	243.13	2.40991	6.19e-09
FBgn0033453	FBtr0088479	2R	5731294	5732589	CG1667-RA	Sting	2642.89	3692.12	1.397	6.23e-09
FBgn0046253	FBtr0273227	2R	19231006	19233984	CG3502-RB	CG3502	100.33	58.529	0.583364	6.31e-09
FBgn0003255	FBtr0080610	2L	13983422	13993487	rk-RA	rk	1372.2	579.282	0.422157	6.32e-09
FBgn0030316	FBtr0073513	X	11470986	11472802	CG11695-RA	CG11695	3911.25	4802.19	1.22779	6.33e-09
FBgn0037541	FBtr0081817	3R	3842402	3850712	CG2747-RB	CG2747	11598.9	9504.69	0.819451	6.33e-09
FBgn0038661	FBtr0083700	3R	14746354	14752226	CG17836-RB	Xrp1	17358.6	20810.4	1.19885	6.35e-09
FBgn0038260	FBtr0082991	3R	10622273	10624140	CG14855-RA	CG14855	169.223	106.451	0.629059	6.51e-09
FBgn0035813	FBtr0076813	3L	7721264	7725087	CG8492-RA	CG8492	1406.13	2195	1.56102	6.54e-09
FBgn0041710	FBtr0082723	3R	8817264	8818867	yellow-f-RA	yellow-f	395.673	146.145	0.369358	6.56e-09
FBgn0030051	FBtr0071230	X	8465371	8466939	spirit-RB	spirit	635.949	385.556	0.606268	6.64e-09
FBgn0037233	FBtr0078957	3R	141845	144349	CG9778-RA	Syt14	279.224	552.529	1.9788	6.75e-09
FBgn0011236	FBtr0072129	2R	19758395	19764300	ken-RA	ken	11998.2	16391.6	1.36617	6.77e-09
FBgn0040718	FBtr0077863	2L	2006904	2007146	CG15353-RA	CG15353	806.192	389.436	0.483055	6.83e-09
FBgn0032613	FBtr0080928	2L	16835260	16837218	CG13283-RA	Nepl9	131.055	54.648	0.416987	6.83e-09
FBgn0003944	FBtr0083348	3R	12484494	12559185	Ubx-RB	Ubx	838.623	490.607	0.585015	6.87e-09
FBgn0015034	FBtr0088746	2R	4335008	4337126	Cyp4e1-RA	Cyp4e1	89.127	224.883	2.52316	6.89e-09
FBgn0015271	FBtr0080543	2L	13830037	13831472	Orc5-RA	Orc5	2327.73	2829.98	1.21577	6.9e-09
FBgn0003435	FBtr0086495	2R	15418069	15434275	sm-RB	sm	648.764	289.58	0.446357	6.91e-09
FBgn0026620	FBtr0089949	3R	560873	563088	tacc-RE	tacc	12840.4	10108.9	0.787272	6.96e-09
FBgn0010229	FBtr0081478	2L	21253670	21256067	Hr39-RC	Hr39	13851.6	11519.5	0.831634	7.05e-09
FBgn0033658	FBtr0088062	2R	7750124	7750720	TwdlBeta-RA	Twdlbeta	466.964	191.684	0.41049	7.05e-09
FBgn0030345	FBtr0073567	X	11763280	11764465	CG1847-RA	CG1847	438.575	770.478	1.75678	7.06e-09
FBgn0032462	FBtr0273445	2L	12966749	12967788	CG16800-RB	CG16800	152.125	288.161	1.89424	7.08e-09
FBgn0066101	FBtr0113480	3R	21567702	21577864	LpR1-RD	LpR1	4390.27	5319.71	1.2117	7.09e-09
FBgn0063492	FBtr0086676	2R	14295365	14296033	GstE8-RA	GstE8	156.805	306.893	1.95716	7.15e-09
FBgn0005660	FBtr0078079	2L	547414	551857	Ets21C-RA	Ets21C	237.046	872.845	3.68217	7.19e-09
FBgn0033226	FBtr0088834	2R	3700363	3702015	CG1882-RA	puml	3357.02	4603.74	1.37138	7.27e-09
FBgn0038516	FBtr0083455	3R	13361973	13362569	CG5840-RB	P5cr-2	1740.73	1183.17	0.679695	7.43e-09
FBgn0037347	FBtr0273377	3R	1427278	1428887	CG1427-RC	SecS	4120.95	5203.95	1.2628	7.46e-09
FBgn0039854	FBtr0085796	3R	27414475	27415993	CG1635-RA	CG1635	2016.17	2458.37	1.21933	7.51e-09
FBgn0037366	FBtr0078717	3R	1522504	1525727	CG14674-RA	plx	3577.94	2809.66	0.785273	7.56e-09
FBgn0001323	FBtr0078212	3L	20591242	20610514	knrl-RA	knrl	6448.3	4157.75	0.644782	7.7e-09
FBgn0037853	FBtr0082332	3R	6708256	6710556	CG14696-RA	CG14696	2200.28	3034.36	1.37907	7.75e-09
FBgn0086695	FBtr0078802	3R	1198397	1200219	hd-RA	hd	1922.6	2344.92	1.21966	7.75e-09
FBgn0051559	FBtr0078616	3R	1976297	1982778	CG31559-RA	CG31559	345.755	172.299	0.498328	8.14e-09
FBgn0002573	FBtr0075862	3L	13389935	13394007	sens-RA	sens	2550.47	1530.91	0.600246	8.22e-09
FBgn0030672	FBtr0074056	X	15600966	15603007	CG9281-RB	CG9281	20545.4	25049.3	1.21922	8.4e-09
FBgn0003495	FBtr0085139	3R	22891576	22894931	spz-RC	spz	799.84	453.678	0.567211	8.45e-09
FBgn0023549	FBtr0070393	X	2092835	2098961	Mct1-RA	Mct1	1643.01	429.575	0.261457	8.5e-09
FBgn0011603	FBtr0077446	2L	4468134	4474977	ine-RB	ine	6999.63	3853.12	0.550475	8.7e-09
FBgn0034788	FBtr0071899	2R	18759319	18761430	CG13532-RA	CG13532	79.004	155.682	1.97055	8.87e-09
FBgn0039207	FBtr0089906	3R	20362641	20367264	CG5789-RA	CG5789	6969.91	8353.27	1.19847	9.1e-09
FBgn0025593	FBtr0112911	3L	979794	984295	Glut1-RF	Glut1	5125.71	3432.97	0.669754	9.22e-09
FBgn0024332	FBtr0070762	X	5218030	5220626	Mcm3-RA	Mcm3	3928.83	5184.14	1.31951	9.3e-09
FBgn0052687	FBtr0071458	X	10376893	10380279	CG32687-RA	CG32687	368.006	710.207	1.92988	9.32e-09
FBgn0029942	FBtr0071047	X	7180886	7182082	CG2059-RA	CG2059	540.296	863.997	1.59912	9.42e-09
FBgn0035039	FBtr0072320	2R	20499698	20501378	CG3608-RA	Adck1	3265.85	3768.04	1.15377	9.51e-09
FBgn0052648	FBtr0073701	X	12685497	12706568	Pde9-RA	Pde9	2701.66	3476.93	1.28696	9.96e-09
FBgn0004865	FBtr0078307	3L	21256212	21257523	Eip78C-RB	Eip78C	4690.7	1493.69	0.318437	9.97e-09
FBgn0024366	FBtr0070238	X	1223824	1227729	CG11409-RB	CG11409	3104.94	5205.34	1.67647	1.01e-08
FBgn0026208	FBtr0075393	3L	16567953	16568969	mbf1-RA	mbf1	7996.49	10424.1	1.30359	1.01e-08
FBgn0033725	FBtr0087917	2R	8274562	8277200	Cpr49Ac-RA	Cpr49Ac	23093.1	16466.3	0.713041	1.01e-08
FBgn0034661	FBtr0071743	2R	17687153	17688336	CG4386-RA	tpr	347.982	229.392	0.659207	1.02e-08
FBgn0032047	FBtr0079681	2L	8489031	8490348	CG13088-RA	CG13088	1408.86	1875.88	1.33149	1.03e-08
FBgn0031008	FBtr0074688	X	19160990	19162749	CG8010-RA	CG8010	2767.12	3570.56	1.29035	1.03e-08
FBgn0032694	FBtr0081073	2L	18649625	18661051	MESR3-RA	MESR3	10003.8	7288.06	0.728528	1.03e-08
FBgn0001142	FBtr0078114	2L	132483	133682	Gs1-RB	Gs1	3331.59	1298.48	0.389749	1.03e-08
FBgn0010278	FBtr0072242	2R	19694078	19696386	Ssrp-RA	Ssrp	12749	15701.5	1.23159	1.05e-08
FBgn0015565	FBtr0070631	X	3757207	3762052	yin-RA	yin	1216.34	1704.59	1.40141	1.09e-08
FBgn0032156	FBtr0079902	2L	9903717	9906173	CG13124-RA	CG13124	587.659	928.534	1.58006	1.1e-08
FBgn0037435	FBtr0081712	3R	2171915	2173240	CG18048-RA	CG18048	352.778	502.655	1.42485	1.1e-08
FBgn0030217	FBtr0071491	X	10490283	10492438	CG2124-RA	CG2124	1721.04	2241.85	1.30261	1.1e-08
FBgn0037352	FBtr0078738	3R	1452216	1453049	CG14673-RA	CG14673	75.412	162.191	2.15072	1.11e-08
FBgn0030731	FBtr0074209	X	16165553	16167645	CG3415-RA	Mfe2	6749.27	5647.85	0.836809	1.12e-08
FBgn0031918	FBtr0079449	2L	7471546	7472205	CG6055-RA	CG6055	298.467	157.423	0.527438	1.16e-08
FBgn0037518	FBtr0081745	3R	3619931	3622241	CG2641-RA	CG2641	3305.49	4028.95	1.21887	1.17e-08
FBgn0002577	FBtr0073555	X	11657237	11662620	m-RA	m	513.897	264.207	0.514124	1.19e-08
FBgn0031817	FBtr0079270	2L	6466524	6467608	CG9531-RA	HemK1	1027.11	1434.73	1.39687	1.2e-08
FBgn0031637	FBtr0077409	2L	4842234	4846043	CG2950-RA	mxt	6543.64	7799.23	1.19188	1.24e-08
FBgn0027073	FBtr0071625	2R	17100473	17102410	CG4302-RA	Ugt49B1	215.679	151.868	0.704137	1.25e-08
FBgn0051055	FBtr0085243	3R	23512017	23513757	CG31055-RC	CG31055	1667.63	1097.89	0.658353	1.26e-08
FBgn0020445	FBtr0089979	2L	3335657	3353392	E23-RC	E23	2730.54	1265.6	0.463498	1.31e-08
FBgn0016080	FBtr0074405	X	17045793	17048513	xmas-1-RA	xmas	641.437	1139.6	1.77664	1.35e-08
FBgn0026144	FBtr0071052	X	7231749	7235840	CBP-RA	CBP	8924.79	7177.26	0.804194	1.35e-08
FBgn0032614	FBtr0080926	2L	16843278	16846928	CG13284-RA	CG13284	812.913	1150.29	1.41503	1.36e-08
FBgn0052485	FBtr0072985	3L	3050539	3051514	CG32485-RA	CG32485	569.884	827.524	1.45209	1.4e-08
FBgn0031389	FBtr0077854	2L	2128333	2129207	CG4259-RA	CG4259	131.025	42.226	0.322271	1.4e-08
FBgn0087002	FBtr0089188	4	1085734	1096740	Rfabg-RA	apolpp	116.41	590.159	5.06968	1.41e-08
FBgn0051055	FBtr0085242	3R	23512017	23513757	CG31055-RA	CG31055	1695.05	1076.7	0.635205	1.41e-08
FBgn0000504	FBtr0081760	3R	3761284	3786527	dsx-RB	dsx	5355.4	4171.07	0.778854	1.43e-08
FBgn0037151	FBtr0078484	3L	22068348	22068734	CG7130-RA	CG7130	745.423	474.133	0.636058	1.43e-08
FBgn0028658	FBtr0080573	2L	13810209	13811450	adat-RA	Adat1	1548.09	2032.95	1.3132	1.44e-08
FBgn0032683	FBtr0081084	2L	18488074	18496426	perd-RA	kon	3163.44	2394.29	0.756863	1.45e-08
FBgn0034139	FBtr0100547	2R	12459613	12461325	CG4927-RC	CG4927	179.144	70.223	0.39199	1.45e-08
FBgn0030904	FBtr0074586	X	18135381	18137167	upd2-RA	upd2	107.28	245.088	2.28458	1.46e-08
FBgn0003435	FBtr0086494	2R	15418069	15434275	sm-RD	sm	554.961	251.196	0.452638	1.47e-08
FBgn0033965	FBtr0087467	2R	10657247	10657552	CG12854-RA	asRNA:CR42254	151.812	283.817	1.86952	1.51e-08
FBgn0035805	FBtr0076822	3L	7633915	7634683	CG7506-RA	CG7506	1163.73	2461.14	2.11486	1.52e-08
FBgn0034628	FBtr0071606	2R	17274187	17276636	Acox57D-p-RA	Acox57D-p	3229.83	4512.76	1.39721	1.52e-08
FBgn0000996	FBtr0087387	2R	11264441	11267904	dup-RA	dup	11469.7	14147.6	1.23347	1.54e-08
FBgn0052412	FBtr0077080	3L	5894018	5895521	CG32412-RA	QC	1349.09	1731.58	1.28351	1.55e-08
FBgn0027560	FBtr0077431	2L	4388725	4392686	Tps1-RA	Tps1	157.893	390.482	2.47308	1.56e-08
FBgn0029990	FBtr0071123	X	7929977	7931518	CG2233-RA	CG2233	141.038	1234.34	8.75183	1.58e-08
FBgn0052447	FBtr0078461	3L	21686703	21699253	CG32447-RB	CG32447	14886	9769.68	0.6563	1.58e-08
FBgn0026666	FBtr0074084	X	15628402	15629525	l(1)G0136-RA	MagR	402.792	681.655	1.69233	1.61e-08
FBgn0036029	FBtr0076394	3L	9678355	9679170	CG16719-RA	CG16719	2324.25	2871.59	1.23549	1.63e-08
FBgn0004865	FBtr0078308	3L	21256374	21257523	Eip78C-RC	Eip78C	5214.51	1598.69	0.306584	1.63e-08
FBgn0085286	FBtr0112451	3L	19792435	19792746	CG34257-RA	Ir76a	758.501	1275.1	1.68107	1.64e-08
FBgn0031645	FBtr0077391	2L	4893955	4903153	CG3036-RA	CG3036	2674.33	3828.48	1.43156	1.64e-08
FBgn0030847	FBtr0074448	X	17490733	17492411	CG12991-RA	CG12991	4814.67	5873.36	1.21989	1.64e-08
FBgn0036849	FBtr0075027	3L	19091263	19092130	CG14079-RA	CG14079	333.038	122.203	0.366935	1.64e-08
FBgn0037633	FBtr0081934	3R	4629287	4631220	CG9839-RA	CG9839	4243.02	4885.22	1.15135	1.68e-08
FBgn0034569	FBtr0273414	2R	16879834	16881828	dgt3-RB	dgt3	1868.39	1353.2	0.72426	1.69e-08
FBgn0032350	FBtr0080222	2L	11151671	11155601	CG6287-RA	CG6287	15800	11310.4	0.715845	1.71e-08
FBgn0000536	FBtr0074215	X	16174920	16179136	eas-RE	eas	2048.47	2289.56	1.11769	1.73e-08
FBgn0036733	FBtr0075209	3L	17505220	17506881	CG6322-RA	U4-U6-60K	4928.63	5775.84	1.1719	1.75e-08
FBgn0037872	FBtr0113219	3R	7028840	7034178	nocturnin-RD	cu	662.56	354.372	0.534852	1.77e-08
FBgn0027836	FBtr0086773	2R	14056530	14058725	Dgp-1-RA	Dgp-1	7041.45	8793.49	1.24882	1.78e-08
FBgn0033751	FBtr0087941	2R	8404909	8406312	CG8818-RA	CG8818	3128.32	3880.4	1.24041	1.78e-08
FBgn0011826	FBtr0074294	X	16451728	16453440	Pp2B-14D-RA	Pp2B-14D	13038.7	10543.2	0.808609	1.78e-08
FBgn0038247	FBtr0082965	3R	10460475	10467334	Cad88C-RA	Cad88C	144.915	87.514	0.603899	1.82e-08
FBgn0033942	FBtr0087514	2R	10400197	10402633	Cpr51A-RA	Cpr51A	1012.29	1716.12	1.69527	1.83e-08
FBgn0011225	FBtr0084635	3R	20079040	20096617	jar-RA	jar	20352	18010.1	0.884929	1.88e-08
FBgn0085630	FBtr0114074	3RHet	2437627	2443789	CG41358-RA	CG42402	341.721	802.602	2.3487	1.89e-08
FBgn0040093	FBtr0088476	2R	5704825	5705942	lectin-46Ca-RA	lectin-46Ca	1184.8	2134.19	1.80131	1.89e-08
FBgn0033186	FBtr0088960	2R	3404519	3406365	CG1602-RA	CG1602	1542.54	1278.4	0.828763	1.89e-08
FBgn0035415	FBtr0073108	3L	3197098	3197520	CG14966-RA	CG14966	2415.78	1769.67	0.732546	1.91e-08
FBgn0058211	FBtr0113837	2RHet	443308	445727	CG40211-RA	CG40211	318.049	575.847	1.81056	1.94e-08
FBgn0003162	FBtr0071580	2R	17066798	17069470	Pu-RA	Pu	3415.79	4451.11	1.3031	1.94e-08
FBgn0034228	FBtr0086952	2R	13389959	13390402	CG14479-RA	CG14479	18635.9	21045.8	1.12931	1.94e-08
FBgn0003944	FBtr0083347	3R	12484494	12559185	Ubx-RA	Ubx	860.264	555.397	0.645612	1.94e-08
FBgn0030507	FBtr0073809	X	13562120	13563214	CG11164-RA	CG11164	3085.29	3822.03	1.23879	1.96e-08
FBgn0034253	FBtr0086894	2R	13492858	13524816	CG10936-RB	CG10936	10539.2	7279.13	0.690675	1.98e-08
FBgn0046258	FBtr0085217	3R	23511908	23517835	CG12880-RA	CG12880	10312.2	8843.77	0.857602	2.01e-08
FBgn0027358	FBtr0074766	X	19511984	19512458	Tim9b-RB	Tim9b	1502.69	1905.28	1.26791	2.04e-08
FBgn0035812	FBtr0076814	3L	7714998	7719455	CG7457-RA	CG7457	2960.48	3675.11	1.24139	2.05e-08
FBgn0039430	FBtr0085015	3R	22292404	22295124	CG5455-RA	CG5455	1119.77	1726.1	1.54148	2.07e-08
FBgn0036978	FBtr0078240	3L	20355140	20359018	Toll-9-RA	Toll-9	301.221	147.633	0.490115	2.1e-08
FBgn0030973	FBtr0074647	X	18778850	18781479	CG7332-RA	CG7332	6062.05	7256.79	1.19709	2.11e-08
FBgn0024754	FBtr0087351	2R	11454079	11456675	Flo-RA	Flo1	5756.82	7020.02	1.21943	2.13e-08
FBgn0020385	FBtr0082264	3R	6522454	6528870	pug-RB	pug	3980.46	4856.2	1.22001	2.15e-08
FBgn0035625	FBtr0077089	3L	5637313	5641914	Blimp-1-RA	Blimp-1	14304.1	3566.05	0.249302	2.18e-08
FBgn0038035	FBtr0082600	3R	8224822	8227467	lig3-RA	DNAlig3	1468.25	1807.93	1.23135	2.19e-08
FBgn0038341	FBtr0083159	3R	11268961	11275416	CG14869-RA	AdamTS-A	4352.97	2483.77	0.570593	2.2e-08
FBgn0002567	FBtr0089931	2R	5065939	5068663	ltd-RB	Rab32	513.689	232.219	0.452061	2.26e-08
FBgn0000533	FBtr0083083	3R	11154655	11156083	ea-RA	ea	1767.58	2683.11	1.51796	2.29e-08
FBgn0030085	FBtr0071288	X	8982504	8983278	CG6999-RA	CG6999	118.657	287.981	2.42701	2.3e-08
FBgn0036096	FBtr0076260	3L	10654675	10656026	CG8003-RA	CG8003	6948.58	8256.01	1.18816	2.31e-08
FBgn0005696	FBtr0114543	3R	23064996	23066825	DNApol-alpha73-RC	DNApol-alpha73	6501.69	8037.82	1.23627	2.32e-08
FBgn0032818	FBtr0081323	2L	19757305	19758573	CG10628-RA	CG10628	1571.42	2021.32	1.2863	2.39e-08
FBgn0030494	FBtr0073784	X	13437807	13438735	Cpr12A-RA	Cpr12A	4337.05	2552.85	0.588614	2.39e-08
FBgn0032156	FBtr0290197	2L	9903717	9906173	CG13124-RD	CG13124	797.233	1216.85	1.52635	2.41e-08
FBgn0052373	FBtr0076805	3L	7750210	7752150	CG32373-RA	CG32373	3296.16	4561.34	1.38383	2.47e-08
FBgn0035767	FBtr0076881	3L	7335078	7336959	CG8596-RA	Cln7	8140.6	5509.31	0.67677	2.47e-08
FBgn0030752	FBtr0074301	X	16333274	16335235	CG9947-RA	CDC50	9962.34	8216.72	0.824778	2.48e-08
FBgn0001254	FBtr0073141	3L	3511202	3512602	ImpE2-RA	ImpE2	37808.7	31081.6	0.822077	2.48e-08
FBgn0032452	FBtr0080406	2L	12706909	12707529	CG15484-RA	CG15484	99.178	57.697	0.581755	2.48e-08
FBgn0053678	FBtr0091658	2L	15069264	15072043	CG33678-RA	solo	102.862	183.09	1.77996	2.56e-08
FBgn0030500	FBtr0073850	X	13503779	13505998	Ndc80-RA	Ndc80	2754.49	2043.31	0.741811	2.59e-08
FBgn0086699	FBtr0075960	3L	12517541	12518185	l(3)S147910-RA	ver	432.603	865.471	2.00061	2.61e-08
FBgn0037697	FBtr0082043	3R	5283718	5284858	CG9363-RC	GstZ2	1315.63	774.708	0.588849	2.61e-08
FBgn0038652	FBtr0083678	3R	14585190	14594804	CG7720-RB	CG7720	2760.94	1401.96	0.507783	2.61e-08
FBgn0051176	FBtr0084114	3R	17499082	17545062	CG31176-RA	CG31176	791.241	402.391	0.508557	2.69e-08
FBgn0044419	FBtr0091713	3L	5773175	5774681	Pmi-RB	Pmi	488.71	747.876	1.53031	2.78e-08
FBgn0035192	FBtr0072651	3L	1236571	1241482	CG9194-RA	galene	550.359	336.867	0.612087	2.91e-08
FBgn0026316	FBtr0089553	2R	13676143	13676607	UbcD10-RA	Ubc10	10328.3	8593.48	0.832032	2.95e-08
FBgn0029737	FBtr0070723	X	4813230	4815566	CG6903-RA	CG6903	4283.46	5589.18	1.30483	2.99e-08
FBgn0005638	FBtr0072272	2R	20219944	20221293	slbo-RA	slbo	75.662	129.896	1.71679	3e-08
FBgn0030657	FBtr0089702	X	15471185	15471922	CG15645-RA	cerv	587.355	992.545	1.68986	3.04e-08
FBgn0036389	FBtr0075759	3L	13958446	13964763	ssp2-RA	ssp2	9220.88	10656.3	1.15567	3.1e-08
FBgn0021953	FBtr0080133	2L	10511667	10516592	Fatp-RA	Fatp1	7357.8	9080.46	1.23413	3.11e-08
FBgn0051431	FBtr0084137	3R	17697757	17699243	CG31431-RA	CG31431	828.645	588.079	0.709688	3.2e-08
FBgn0032889	FBtr0081420	2L	20825421	20827615	CG9331-RC	CG9331	443.712	610.817	1.37661	3.25e-08
FBgn0015541	FBtr0085066	3R	22750959	22770245	sda-RA	jus;CG46339	14166.2	17267.4	1.21892	3.28e-08
FBgn0039685	FBtr0085462	3R	25542060	25542509	Obp99b-RA	Obp99b	279.227	2417.59	8.65816	3.36e-08
FBgn0023001	FBtr0076917	3L	7132323	7135835	melt-RA	melt	8576.56	10581.4	1.23375	3.37e-08
FBgn0003495	FBtr0112834	3R	22891576	22894931	spz-RK	spz	602.23	321.063	0.533124	3.39e-08
FBgn0010905	FBtr0072961	3L	2508307	2541111	Spn-RA	Spn	9637.74	7625.64	0.791227	3.43e-08
FBgn0010414	FBtr0072362	2R	20292975	20297095	SerT-RA	SerT	732.429	450.072	0.614492	3.43e-08
FBgn0033725	FBtr0087916	2R	8274562	8277200	Cpr49Ac-RC	Cpr49Ac	16843.6	10156.9	0.603014	3.43e-08
FBgn0034127	FBtr0087160	2R	12321401	12323302	CG7848-RA	CG7848	585.116	351.218	0.600254	3.44e-08
FBgn0034974	FBtr0072247	2R	19970553	19973525	CG16786-RA	CG16786	20128.2	15343.5	0.76229	3.47e-08
FBgn0039108	FBtr0084471	3R	19545198	19546170	CG10232-RA	CG10232	127.479	94.693	0.742811	3.51e-08
FBgn0033115	FBtr0086164	2R	2773923	2775696	CG9460-RA	Spn42De	896.078	1266.44	1.41332	3.54e-08
FBgn0002773	FBtr0089746	3R	25998712	26000208	Mlc2-RB	Mlc2	541.237	845.064	1.56136	3.55e-08
FBgn0034221	FBtr0086919	2R	13340927	13343129	CG10764-RA	CG10764	210.324	93.857	0.446248	3.58e-08
FBgn0037942	FBtr0082430	3R	7561216	7562373	CG14721-RA	CG14721	3661.54	4210.42	1.1499	3.59e-08
FBgn0033443	FBtr0088474	2R	5682940	5685479	CG1698-RA	CG1698	4573.75	5713.05	1.2491	3.61e-08
FBgn0037138	FBtr0078445	3L	21830589	21832830	CG7145-RA	P5CDh1	13671.1	15758.1	1.15265	3.7e-08
FBgn0010401	FBtr0081781	3R	3804709	3805210	Os-C-RA	Os-C	802.761	448.4	0.558573	3.7e-08
FBgn0030746	FBtr0074304	X	16293932	16297514	CG9981-RA	CG9981	123.562	182.611	1.47789	3.76e-08
FBgn0037872	FBtr0113220	3R	7030474	7034178	nocturnin-RE	cu	1066.62	796.287	0.746553	3.77e-08
FBgn0031321	FBtr0077971	2L	1184166	1185517	Tgt-RA	Tgt	1499.36	1929.38	1.28681	3.8e-08
FBgn0028886	FBtr0100264	2L	14845117	14849122	CG15279-RC	CG15279	477.111	709.32	1.4867	3.83e-08
FBgn0035833	FBtr0076738	3L	8081098	8084737	CG7565-RA	CG7565	2383.72	1485.22	0.623067	3.87e-08
FBgn0000568	FBtr0075148	3L	17946741	18052684	Eip75B-RB	Eip75B	21146.9	14855.5	0.702491	3.89e-08
FBgn0051815	FBtr0080870	2L	16605946	16607277	CG31815-RA	CG31815	1980.84	1276.68	0.644513	3.91e-08
FBgn0038422	FBtr0083320	3R	12186218	12191325	CG14880-RA	CG14880	325.512	146.868	0.451191	3.92e-08
FBgn0022073	FBtr0077524	2L	3478616	3479393	Thor-RA	Thor	1654.98	2698.75	1.63068	3.93e-08
FBgn0029798	FBtr0070807	X	5641902	5645587	CG4078-RA	CG4078	1136.95	1391.45	1.22384	3.94e-08
FBgn0028527	FBtr0080527	2L	13665826	13669775	CG18507-RA	CG18507	982.184	1591.97	1.62085	4.01e-08
FBgn0040319	FBtr0071107	X	7997565	7999925	Gclc-RA	Gclc	1570.41	2531.92	1.61227	4.02e-08
FBgn0033229	FBtr0088842	2R	3719809	3721196	CG12822-RB	CG12822	12084.4	13627.3	1.12768	4.02e-08
FBgn0052512	FBtr0077262	X	20933994	20938246	CG32512-RA	CG32512	1709.95	914.303	0.534696	4.03e-08
FBgn0033110	FBtr0086206	2R	2761073	2763118	CG9447-RA	CG9447	130.492	70.793	0.542507	4.04e-08
FBgn0038642	FBtr0083687	3R	14513536	14518441	CG7709-RA	Muc91C	855.201	251.51	0.294095	4.11e-08
FBgn0023516	FBtr0070367	X	1761041	1762957	CG14815-RA	Pex5	433.739	645.993	1.48936	4.14e-08
FBgn0023545	FBtr0070347	X	1902011	1903329	CG4406-RA	PIG-K	4137.55	4788.72	1.15738	4.14e-08
FBgn0028918	FBtr0080623	2L	14328469	14333775	CG15287-RA	ms(2)34Fe	86.111	58.454	0.678827	4.23e-08
FBgn0040260	FBtr0080911	2L	16799808	16801518	Ugt36Bc-RA	Ugt37D1	103.115	63.892	0.619617	4.32e-08
FBgn0031059	FBtr0074753	X	19588600	19588984	CG14229-RA	CG14229	3454.8	2884.01	0.834784	4.43e-08
FBgn0039323	FBtr0289942	3R	21140391	21141826	CG10559-RB	CG10559	111.412	187.769	1.68535	4.48e-08
FBgn0058263	FBtr0113847	2RHet	1265629	1324536	CG40263-RE	MFS17	3792.76	4858.95	1.28111	4.5e-08
FBgn0051845	FBtr0080533	2L	13777209	13777655	CG31845-RA	asRNA:CR31845	718.026	1187.88	1.65437	4.55e-08
FBgn0031896	FBtr0079416	2L	7195556	7196674	CG4502-RB	CG4502	8450.16	6955.62	0.823135	4.62e-08
FBgn0029881	FBtr0070948	X	6524971	6544446	CG3973-RA	pigs	7159.75	10095.6	1.41006	4.7e-08
FBgn0022936	FBtr0078439	3L	21815106	21816328	CycH-RA	CycH	6094.55	4850.54	0.795882	4.81e-08
FBgn0031288	FBtr0078017	2L	855550	856107	CG13949-RA	CG13949	68.168	132.803	1.94818	4.86e-08
FBgn0034725	FBtr0113108	2R	18295013	18295312	CG6044-RD	CG6044	2230.31	1733.32	0.777169	4.86e-08
FBgn0028540	FBtr0080577	2L	13775000	13775915	CG9008-RB	CG9008	6695.87	9798.56	1.46337	4.94e-08
FBgn0031262	FBtr0078077	2L	553937	558762	Oseg3-RA	rempA	491.332	893.71	1.81895	4.95e-08
FBgn0027794	FBtr0070230	X	1351312	1354591	CG14786-RA	Lrpprc2	1937.83	2549.87	1.31584	4.95e-08
FBgn0034817	FBtr0114564	2R	18964303	18966496	Art7-RB	Art7	4435.05	5125.78	1.15574	4.96e-08
FBgn0039704	FBtr0085485	3R	25648103	25650952	CG7802-RA	neo	15542.3	11771.4	0.757376	4.96e-08
FBgn0051118	FBtr0084736	3R	20652711	20653681	RabX4-RA	RabX4	589.972	765.439	1.29742	4.99e-08
FBgn0050085	FBtr0087306	2R	11752027	11756511	CG30085-RA	Rif1	6883.36	8072.17	1.17271	5.06e-08
FBgn0038516	FBtr0083454	3R	13361495	13362569	CG5840-RA	P5cr-2	614.414	385.063	0.626716	5.06e-08
FBgn0014028	FBtr0086156	2R	2695260	2696481	SdhB-RA	SdhB	5808.24	7099.23	1.22227	5.07e-08
FBgn0032782	FBtr0081206	2L	19432872	19435306	Rab9-RA	Rab9	832.334	639.146	0.767896	5.08e-08
FBgn0010424	FBtr0089585	3L	17039357	17041093	TpnC73F-RA	TpnC73F	568.123	948.744	1.66996	5.11e-08
FBgn0024510	FBtr0072790	3L	1789693	1793415	dlt-RA	dlt	5102.56	4384.45	0.859265	5.12e-08
FBgn0034700	FBtr0071765	2R	18026447	18026770	CG11269-RA	CG11269	2244.97	2948.47	1.31337	5.22e-08
FBgn0003944	FBtr0083350	3R	12484494	12559185	Ubx-RD	Ubx	632.72	401.588	0.634701	5.24e-08
FBgn0037977	FBtr0082487	3R	7826932	7829079	Ect3-RA	Ect3	2286.26	1642.69	0.718505	5.29e-08
FBgn0004400	FBtr0086897	2R	13519475	13520981	rhi-RA	rhi	841.128	474.439	0.564051	5.29e-08
FBgn0003065	FBtr0085859	3R	27589522	27590387	CG2150-RA	CG2150	428.543	225.27	0.525666	5.33e-08
FBgn0031606	FBtr0077455	2L	4449516	4452951	CG15439-RA	CG15439	10325.7	11911.5	1.15358	5.34e-08
FBgn0015376	FBtr0077541	2L	3707354	3711618	cutlet-RA	cutlet	2516.98	3241.03	1.28766	5.43e-08
FBgn0024754	FBtr0087352	2R	11454079	11456675	Flo-RB	Flo1	5540.38	7010	1.26526	5.45e-08
FBgn0026077	FBtr0078619	3R	1919273	1926474	Gasp-RA	Gasp	4694.39	5616.94	1.19652	5.51e-08
FBgn0016930	FBtr0089288	2L	14186138	14197680	smi35A-RA	Dyrk2	12790.9	9303.55	0.727359	5.59e-08
FBgn0053113	FBtr0079042	2L	4994208	4997189	Rtnl1-RA	Rtnl1	18891.8	16184.4	0.856688	5.69e-08
FBgn0003499	FBtr0083542	3R	13921728	13958203	sr-RA	sr	6432.65	3765.55	0.585381	5.69e-08
FBgn0063667	FBtr0273416	3L	1201914	1202966	CG32335-RB	CG32335	142.052	69.656	0.490355	5.73e-08
FBgn0004511	FBtr0073612	X	11664978	11670847	dy-RA	dy	1352.87	557.055	0.411759	5.79e-08
FBgn0029791	FBtr0070805	X	5597149	5602547	CG4096-RA	AdamTS-B	5308.02	6877.42	1.29567	5.8e-08
FBgn0004378	FBtr0072733	3L	1241968	1245640	Klp61F-RA	Klp61F	8549.77	6675.18	0.780743	5.82e-08
FBgn0032149	FBtr0079870	2L	9790970	9791944	CG4036-RA	CG4036	209.689	374.188	1.78449	5.83e-08
FBgn0052816	FBtr0273442	X	211054	211935	CG32816-RC	CG32816	572.674	265.273	0.463219	5.83e-08
FBgn0025693	FBtr0086053	2R	1662466	1665999	CG11163-RA	ZnT41F	2454.33	1610.29	0.656103	5.89e-08
FBgn0037386	FBtr0113197	3R	1661029	1664005	CG1208-RC	CG1208	73.78	166.674	2.25907	5.98e-08
FBgn0011823	FBtr0079937	2L	10057697	10059467	Pen-RA	Pen	30442.6	26540	0.871804	6.05e-08
FBgn0035131	FBtr0072574	3L	330040	331936	mthl9-RA	mthl9	2356.62	3274.23	1.38937	6.13e-08
FBgn0029830	FBtr0070865	X	5860599	5880432	Grip-RA	Grip	3239.44	2403.02	0.741802	6.21e-08
FBgn0035976	FBtr0089492	3L	9335428	9340318	PGRP-LC-RC	PGRP-LC	96.562	60.552	0.627084	6.21e-08
FBgn0035126	FBtr0072509	3L	286373	291284	CG13882-RA	RhoGEF3	3493.99	1536.49	0.439753	6.21e-08
FBgn0250825	FBtr0112435	3L	12121199	12121503	CG34241-RA	CG34241	53.003	95.876	1.80888	6.25e-08
FBgn0051337	FBtr0082790	3R	9370037	9370937	CG31337-RA	CG31337	294.621	118.73	0.402991	6.25e-08
FBgn0034618	FBtr0071599	2R	17201929	17206907	CG9485-RA	CG9485	1168.74	1405.69	1.20274	6.26e-08
FBgn0036423	FBtr0273239	3L	14404195	14405673	CG3919-RB	CG3919	824.684	1125.27	1.36449	6.29e-08
FBgn0032774	FBtr0081219	2L	19387170	19388534	CG17549-RB	CG17549	5396.71	6682.91	1.23833	6.32e-08
FBgn0033905	FBtr0087523	2R	10056361	10057614	CG18324-RB	CG18324	2034.15	2883.65	1.41762	6.33e-08
FBgn0046685	FBtr0084669	3R	20453098	20455588	Wsck-RA	Wsck	5374.28	6060.51	1.12769	6.34e-08
FBgn0030864	FBtr0074475	X	17601668	17603474	CG8173-RA	CG8173	9924.79	7748.48	0.78072	6.35e-08
FBgn0039612	FBtr0085349	3R	24703803	24705818	CG14523-RA	Nepl19	111.309	65.367	0.58726	6.35e-08
FBgn0030778	FBtr0100450	X	16601720	16602779	CG4678-RC	CG4678	456.237	802.899	1.75983	6.41e-08
FBgn0010501	FBtr0072062	2R	19439246	19440703	Dcp-1-RA	Dcp-1	13577.5	14780.4	1.08859	6.54e-08
FBgn0033638	FBtr0088089	2R	7508350	7512697	CG9005-RA	CG9005	6252.95	4783.75	0.765038	6.54e-08
FBgn0051146	FBtr0081541	3R	3488319	3519422	CG31146-RD	Nlg1	353.999	162.467	0.458947	6.55e-08
FBgn0036287	FBtr0113167	3L	12468107	12472874	CG10663-RB	CG10663	732.881	388.014	0.529437	6.62e-08
FBgn0050279	FBtr0071768	2R	18066686	18067033	CG30279-RA	CG30279	891.349	644.689	0.723273	6.66e-08
FBgn0051641	FBtr0079197	2L	6110146	6123064	stai-RB	stai	18494.9	13176	0.712413	6.7e-08
FBgn0030040	FBtr0071242	X	8352730	8354856	CG15347-RA	CG15347	60.62	117.188	1.93315	6.72e-08
FBgn0034924	FBtr0072133	2R	19782786	19784222	CG17658-RA	CG17658	282.897	180.982	0.639747	6.81e-08
FBgn0051641	FBtr0079196	2L	6101771	6123064	stai-RC	stai	18877.8	13641.1	0.722599	6.82e-08
FBgn0038610	FBtr0083582	3R	14203959	14206075	CG7675-RB	CG7675	931.123	761.876	0.818233	6.84e-08
FBgn0036162	FBtr0076177	3L	11456868	11458407	CG6140-RA	Fum3	81.77	126.147	1.5427	6.85e-08
FBgn0000392	FBtr0290322	2L	6664150	6674314	cup-RB	cup	1923.44	2826.23	1.46936	6.93e-08
FBgn0004133	FBtr0088952	2R	3468295	3472615	blow-RA	blow	13045.2	15290.8	1.17214	6.93e-08
FBgn0010350	FBtr0076688	3L	8121359	8123933	CdsA-RA	Cds	10406	9117.29	0.876159	7e-08
FBgn0035087	FBtr0072408	2R	20848370	20852135	CG2765-RA	CG2765	4379.7	5043.85	1.15164	7.07e-08
FBgn0002773	FBtr0089747	3R	25998712	26000208	Mlc2-RA	Mlc2	1068.57	1587.2	1.48535	7.11e-08
FBgn0013435	FBtr0088430	2R	5954741	5955860	cdc2rk-RB	Cdc2rk	346.429	278.15	0.802907	7.12e-08
FBgn0000137	FBtr0070075	X	354989	356449	ase-RA	ase	695.647	433.24	0.622788	7.21e-08
FBgn0014024	FBtr0070752	X	5213169	5216440	Rnp4F-RA	Rnp4F	10036.5	11527.4	1.14855	7.26e-08
FBgn0026567	FBtr0081687	3R	2483751	2485014	Spase18-21-RA	twr	14458.1	12878	0.890714	7.29e-08
FBgn0003268	FBtr0085795	3R	27406745	27413829	rod-RA	rod	8382.45	6836.3	0.815549	7.29e-08
FBgn0036381	FBtr0075801	3L	13853857	13859791	CG8745-RA	CG8745	75.448	258.763	3.42971	7.34e-08
FBgn0000210	FBtr0070267	X	1518555	1554877	br-RF	br	8256.02	6680.4	0.809155	7.45e-08
FBgn0029170	FBtr0085101	3R	22875234	22876170	TwdlT-RA	TwdlT	2973.37	1070.82	0.360138	7.57e-08
FBgn0003435	FBtr0110898	2R	15418069	15425606	sm-RG	sm	1099.46	330.519	0.300618	7.59e-08
FBgn0032032	FBtr0079651	2L	8377084	8378011	CG17294-RA	CG17294	1772.22	2861.4	1.61458	7.73e-08
FBgn0039109	FBtr0084446	3R	19554579	19556952	CG10365-RC	CG10365	340.347	237.754	0.698565	7.73e-08
FBgn0053640	FBtr0091617	2L	13527841	13528537	CG33640-RA	CG33640	1832.34	2316.73	1.26436	7.9e-08
FBgn0034392	FBtr0086637	2R	14682314	14683810	CG15094-RB	MFS15	3714.29	4318.31	1.16262	7.9e-08
FBgn0023479	FBtr0076527	3L	9067879	9070121	Tequila-RC	teq	1292.75	1622.39	1.25499	8.03e-08
FBgn0004198	FBtr0071069	X	7540254	7541027	ct-RB	ct	8189.83	5796.28	0.707742	8.1e-08
FBgn0035975	FBtr0076433	3L	9330256	9330969	PGRP-LA-RC	PGRP-LA	135.592	66.043	0.487068	8.25e-08
FBgn0050403	FBtr0114523	2R	17597614	17598973	CG30403-RB	CG30403	1954.05	2845.84	1.45638	8.44e-08
FBgn0036194	FBtr0076130	3L	11687246	11688674	CG11652-RA	Dph1	6416.3	4902.19	0.764021	8.44e-08
FBgn0003944	FBtr0083351	3R	12484494	12559185	Ubx-RE	Ubx	1002.8	680.128	0.67823	8.54e-08
FBgn0030891	FBtr0074510	X	17979945	17981615	dik-RA	Ada3	3743.89	4443.04	1.18674	8.55e-08
FBgn0003495	FBtr0085140	3R	22891576	22894931	spz-RD	spz	543.821	317.778	0.584343	8.58e-08
FBgn0005655	FBtr0086307	2R	16149384	16150226	mus209-RA	PCNA	21977.5	25038.8	1.13929	8.59e-08
FBgn0028978	FBtr0078235	3L	20389951	20394355	trbl-RA	trbl	14663	17696	1.20685	8.65e-08
FBgn0034067	FBtr0087207	2R	11909409	11911897	CG8399-RA	CG8399	20604.2	23424	1.13686	8.71e-08
FBgn0050217	FBtr0071926	2R	18543138	18544483	CG30217-RB	CG43325;CG43326	89.293	177.465	1.98745	8.79e-08
FBgn0028871	FBtr0080633	2L	14424413	14425131	Cpr35B-RA	Cpr35B	538.499	366.141	0.679929	9.01e-08
FBgn0033889	FBtr0087607	2R	9861158	9866533	CG6701-RA	CG6701	2714.47	4201.21	1.54771	9.03e-08
FBgn0037612	FBtr0081904	3R	4538844	4540898	CG8112-RA	CG8112	384.183	209.994	0.546598	9.34e-08
FBgn0039449	FBtr0085047	3R	22541741	22542986	CG6425-RA	CG6425	11052.6	7809.35	0.706564	9.36e-08
FBgn0026664	FBtr0071093	X	7814709	7815397	l(1)G0155-RA	Ykt6	7637.55	6192.64	0.810815	9.53e-08
FBgn0023542	FBtr0070425	X	2076946	2078571	Nmd3-RA	Nmd3	5421.4	6332.66	1.16809	9.66e-08
FBgn0011817	FBtr0076754	3L	7973919	8041176	nmo-RA	nmo	16082.7	12679.9	0.788421	9.7e-08
FBgn0052458	FBtr0078566	3L	23024123	23027541	CG32458-RA	nrm	1204.19	808.167	0.67113	9.76e-08
FBgn0039927	FBtr0089193	4	1147376	1152091	CG11155-RC	CG11155	98.303	249.406	2.5371	9.82e-08
FBgn0044419	FBtr0091712	3L	5773175	5774101	Pmi-RA	Pmi	424.464	688.122	1.62116	1.01e-07
FBgn0039805	FBtr0085710	3R	26693394	26694405	Cpr100A-RA	Cpr100A	176.125	598.212	3.39652	1.02e-07
FBgn0029879	FBtr0070946	X	6491127	6493344	APC7-RA	APC7	159.088	297.098	1.8675	1.02e-07
FBgn0250874	FBtr0070497	X	2624549	2626081	ttm50-RA	ttm50	6701.19	7654.6	1.14228	1.02e-07
FBgn0033348	FBtr0290033	2R	4808012	4810154	CG8247-RB	Spt	1275.91	1077.43	0.844445	1.02e-07
FBgn0004391	FBtr0074077	X	15349859	15356368	shtd-RA	shtd	12806.9	9773.33	0.763132	1.02e-07
FBgn0036770	FBtr0075153	3L	17892369	17894853	Prestin-RA	Prestin	2022.89	2686.54	1.32807	1.03e-07
FBgn0052029	FBtr0076567	3L	8633654	8636508	Cpr66D-RA	Cpr66D	5932.9	8164.23	1.37609	1.04e-07
FBgn0001086	FBtr0080833	2L	16311101	16312827	fzy-RA	fzy	15375	11358.4	0.738755	1.05e-07
FBgn0004391	FBtr0074078	X	15349859	15351457	shtd-RB	shtd	13069.2	9331.02	0.713969	1.07e-07
FBgn0030289	FBtr0290227	X	11239300	11241915	CG1597-RB	GCS1	4164.52	4774.38	1.14644	1.09e-07
FBgn0014019	FBtr0080291	2L	12008449	12009705	Rh5-RA	Rh5	351.624	203.93	0.579967	1.09e-07
FBgn0021872	FBtr0071572	2R	17031382	17032369	Xbp1-RA	Xbp1	15858.2	13471	0.84947	1.1e-07
FBgn0030493	FBtr0073783	X	13428506	13429836	CG15756-RA	CG15756	232.117	127.593	0.549692	1.11e-07
FBgn0058263	FBtr0113848	2RHet	1292086	1324536	CG40263-RA	MFS17	2829.78	3666.98	1.29585	1.14e-07
FBgn0040333	FBtr0070444	X	2516225	2518557	CG13762-RA	brv3	112.867	227.986	2.01995	1.16e-07
FBgn0035049	FBtr0273263	2R	20559666	20569838	Mmp1-RC	Mmp1	1901.41	2482.76	1.30575	1.16e-07
FBgn0003082	FBtr0088838	2R	3713009	3714792	phr-RA	phr	1691.34	1221.07	0.721957	1.16e-07
FBgn0003495	FBtr0085138	3R	22891576	22894931	spz-RB	spz	1280.02	808.999	0.632021	1.16e-07
FBgn0043783	FBtr0078424	3L	21630086	21632032	CG32444-RA	CG32444	861.828	581.302	0.674498	1.18e-07
FBgn0037386	FBtr0113196	3R	1657547	1664005	CG1208-RB	CG1208	92.538	200.247	2.16395	1.19e-07
FBgn0069933	FBtr0111234	2L	22812561	22815460	CG41118-RA	CG41118	880.144	516.993	0.587397	1.19e-07
FBgn0052438	FBtr0078372	3L	21562479	21565458	Smc5-RA	SMC5	4250.39	3394.76	0.798694	1.2e-07
FBgn0024992	FBtr0070502	X	2589097	2592016	CG2658-RA	Spg7	3646.01	4358.07	1.1953	1.22e-07
FBgn0035139	FBtr0072566	3L	433230	433706	CG13891-RA	CG13891	380.143	247.934	0.652211	1.24e-07
FBgn0027844	FBtr0080539	2L	13803929	13809654	CAH1-RA	CAH1	706.434	1019.57	1.44326	1.26e-07
FBgn0025726	FBtr0089245	4	892119	923968	unc-13-RA	unc-13	5778.42	8095.2	1.40094	1.26e-07
FBgn0039188	FBtr0084629	3R	20181993	20183598	Golgin84-RA	Golgin84	2323.47	1987.21	0.855279	1.26e-07
FBgn0038126	FBtr0082782	3R	9034879	9039900	CG8483-RA	CG8483	7799.66	4522.54	0.579838	1.26e-07
FBgn0043792	FBtr0072413	2R	20816423	20822354	CG30427-RC	CG30427	99.993	52.791	0.527949	1.26e-07
FBgn0035640	FBtr0077113	3L	5805350	5806114	mad2-RA	mad2	2117.01	1707.21	0.806426	1.28e-07
FBgn0038535	FBtr0089414	3R	13500611	13503842	alt-RG	alt	3370.69	1872.37	0.555484	1.28e-07
FBgn0001253	FBtr0076606	3L	8368076	8383433	ImpE1-RA	ImpE1	21686.6	10082.1	0.464899	1.28e-07
FBgn0010105	FBtr0075579	3L	15715767	15721304	comm-RA	comm	3046.32	3720.27	1.22123	1.29e-07
FBgn0023415	FBtr0080158	2L	11015645	11016403	Acp32CD-RA	Acp32CD	2451.9	1610	0.656634	1.29e-07
FBgn0032813	FBtr0081262	2L	19583026	19583927	CG10262-RA	PCNA2	593.864	957.219	1.61185	1.3e-07
FBgn0033665	FBtr0088038	2R	7787467	7788492	CG13189-RA	Zip48C	4284.12	3554.04	0.829584	1.3e-07
FBgn0035501	FBtr0073215	3L	4148929	4152286	CG1299-RA	CG1299	1560.89	2147.06	1.37554	1.32e-07
FBgn0020633	FBtr0076585	3L	8884849	8887275	Mcm7-RA	Mcm7	17998.1	21721	1.20685	1.32e-07
FBgn0017457	FBtr0078133	2L	293622	294484	U2af38-RA	U2af38	13994.9	12271.5	0.876855	1.33e-07
FBgn0037350	FBtr0078740	3R	1447859	1448410	CG2911-RA	CG2911	2201.15	1815.88	0.824965	1.35e-07
FBgn0039164	FBtr0084573	3R	20014870	20018955	CG5524-RA	jnj	2803.67	3511.11	1.25233	1.38e-07
FBgn0030345	FBtr0073568	X	11763280	11764465	CG1847-RB	CG1847	152.29	224.646	1.47512	1.4e-07
FBgn0025593	FBtr0112910	3L	967517	984295	Glut1-RE	Glut1	3715.77	2543	0.684381	1.41e-07
FBgn0035770	FBtr0273398	3L	7350638	7353124	pst-RE	pst	4042.22	5912.6	1.46271	1.43e-07
FBgn0034281	FBtr0086801	2R	13748304	13749018	CG14490-RA	CG14490	245.196	350.963	1.43136	1.43e-07
FBgn0032886	FBtr0081415	2L	20813206	20813712	CG9328-RB	CG9328	5791.47	7043.74	1.21623	1.46e-07
FBgn0034249	FBtr0086900	2R	13474176	13477859	RhoGAP54D-RA	RhoGAP54D	8157.39	7302.62	0.895215	1.47e-07
FBgn0031055	FBtr0074757	X	19566669	19569992	CG14225-RA	et	567.101	224.797	0.396397	1.49e-07
FBgn0038441	FBtr0083296	3R	12339172	12339918	CG11769-RA	CG42342	4193.05	3350.68	0.799104	1.51e-07
FBgn0050099	FBtr0087180	2R	12175776	12176429	CG30099-RA	CG30099	308.704	535.988	1.73625	1.52e-07
FBgn0032644	FBtr0080984	2L	17484578	17485502	CG5131-RA	CG5131	2249.27	1862.2	0.827916	1.52e-07
FBgn0034265	FBtr0086885	2R	13612887	13614229	CG6410-RA	Snx16	2571.15	3086.98	1.20062	1.54e-07
FBgn0023515	FBtr0070369	X	1756361	1759769	CG14814-RB	CG14814	7171.75	5483.25	0.764562	1.54e-07
FBgn0030263	FBtr0073428	X	10984612	10986035	CG2076-RA	CG2076	2338.85	3147.23	1.34563	1.55e-07
FBgn0029686	FBtr0070613	X	3830855	3833702	CG2941-RA	Glos	4485.04	3826.95	0.853269	1.55e-07
FBgn0036678	FBtr0113175	3L	16926146	16928308	CG11905-RJ	CG11905	996.888	490.555	0.492087	1.57e-07
FBgn0032699	FBtr0089628	2L	18691117	18695124	CG10383-RA	CG10383	1625.76	2023.12	1.24442	1.58e-07
FBgn0038947	FBtr0084206	3R	18183351	18185675	sar1-RA	Sar1	23240.4	20912.4	0.899829	1.58e-07
FBgn0004606	FBtr0085701	3R	26592006	26611925	zfh1-RB	zfh1	6179.42	3425.23	0.554297	1.58e-07
FBgn0032455	FBtr0273297	2L	12714515	12721721	CG5792-RC	Pih1D1	5512.29	6118.59	1.10999	1.59e-07
FBgn0030101	FBtr0071339	X	9088952	9090135	CG12118-RA	CG12118	2831.74	3403.51	1.20191	1.61e-07
FBgn0027505	FBtr0080301	2L	12058590	12063156	rab3-GAP-RA	Rab3-GAP	3145.02	3512.41	1.11682	1.61e-07
FBgn0052163	FBtr0075310	3L	16580469	16580900	CG32163-RA	CG32163	2289.34	1765.69	0.771265	1.61e-07
FBgn0039084	FBtr0084421	3R	19348797	19354550	CG10175-RA	CG10175	109.855	77.85	0.708657	1.61e-07
FBgn0030506	FBtr0073847	X	13558829	13561773	Lig4-RA	DNAlig4	1177.72	1659.09	1.40873	1.62e-07
FBgn0011481	FBtr0083611	3R	14020898	14022235	Ssdp-RA	Ssdp	15808.2	13674.4	0.86502	1.62e-07
FBgn0015577	FBtr0081556	3R	3320793	3323086	alpha-Est9-RB	alpha-Est9	358.201	216.973	0.605728	1.65e-07
FBgn0011817	FBtr0076756	3L	7973919	8043023	nmo-RE	nmo	15215.4	11860.6	0.779514	1.68e-07
FBgn0037999	FBtr0082623	3R	8045734	8047172	CG4860-RA	CG4860	1951.35	2702.58	1.38498	1.69e-07
FBgn0020258	FBtr0080638	2L	14378821	14381134	ppk-RA	ppk	464.618	304.385	0.655131	1.7e-07
FBgn0000448	FBtr0088368	2R	6095513	6110111	Hr46-RA	Hr3	1606.62	230.052	0.14319	1.7e-07
FBgn0037301	FBtr0078778	3R	1058364	1061756	Mms19-RB	Mms19	2292.86	2878.89	1.25559	1.74e-07
FBgn0004643	FBtr0100272	X	2498336	2499793	mit(1)15-RC	Zw10	5304.45	6279.44	1.18381	1.74e-07
FBgn0031888	FBtr0079423	2L	7070161	7083623	Pvf2-RA	Pvf2	1686.88	1978.43	1.17283	1.74e-07
FBgn0013435	FBtr0088429	2R	5954741	5956139	cdc2rk-RA	Cdc2rk	4613.45	3928.79	0.851595	1.74e-07
FBgn0034270	FBtr0086882	2R	13625423	13627054	CG6401-RA	PIG-A	1347.33	1724.73	1.28011	1.75e-07
FBgn0040658	FBtr0100554	2R	18557105	18557770	CG13516-RA	CG13516	3427.12	4574.04	1.33466	1.78e-07
FBgn0035719	FBtr0076895	3L	6939635	6941605	tow-RA	tow	120.624	230.209	1.90848	1.79e-07
FBgn0030431	FBtr0073695	X	12795579	12797373	CG4407-RA	CG4407	2269.15	2737.07	1.20621	1.8e-07
FBgn0002781	FBtr0084071	3R	17184095	17202754	mod(mdg4)-RL	mod(mdg4)	10208.5	8830.39	0.865001	1.8e-07
FBgn0026158	FBtr0083745	3R	15043615	15051753	vib-RA	vib	15830.8	14199	0.896927	1.81e-07
FBgn0051510	FBtr0084783	3R	20943299	20946751	CG31510-RA	CG31510	4724.97	4038.78	0.854774	1.81e-07
FBgn0004581	FBtr0072232	2R	19741082	19746222	bgcn-RA	bgcn	226.088	296.225	1.31022	1.85e-07
FBgn0013812	FBtr0273236	3R	16850741	16868141	Dhc93AB-RB	Dhc93AB	648.569	359.607	0.554461	1.85e-07
FBgn0039593	FBtr0085307	3R	24496460	24497676	CG9989-RA	Sid	202.707	85.032	0.419479	1.85e-07
FBgn0004635	FBtr0072694	3L	1465487	1467353	rho-RA	rho	3986.77	2779.19	0.697105	1.86e-07
FBgn0027593	FBtr0075271	3L	16983628	16987241	Exn-RB	Exn	9489.18	11230.5	1.18351	1.87e-07
FBgn0042712	FBtr0072866	3L	1863033	1865045	HBS1-RA	HBS1	4916.53	6277.82	1.27688	1.88e-07
FBgn0032908	FBtr0081435	2L	20929584	20933249	CG9270-RA	CG9270	165.143	103.432	0.626318	1.88e-07
FBgn0003495	FBtr0085137	3R	22891576	22894931	spz-RA	spz	881.691	546.968	0.620362	1.9e-07
FBgn0035398	FBtr0073124	3L	3091614	3106676	Cht7-RA	Cht7	8958.89	11771.2	1.31392	1.91e-07
FBgn0035692	FBtr0077015	3L	6185581	6186082	CG13298-RA	Sf3b6	15713.4	13402.7	0.852947	1.91e-07
FBgn0003435	FBtr0086493	2R	15418069	15516135	sm-RC	sm	2021.31	768.935	0.380415	1.91e-07
FBgn0002924	FBtr0085534	3R	25630128	25632348	ncd-RA	ncd	11354.7	10519.4	0.926436	1.92e-07
FBgn0023001	FBtr0100141	3L	7132323	7135835	melt-RB	melt	10254.2	11998.2	1.17007	1.93e-07
FBgn0039488	FBtr0085131	3R	22940953	22942344	CG6066-RA	CG6066	2813.42	3677.36	1.30708	1.95e-07
FBgn0038118	FBtr0082712	3R	8914483	8989526	timeout-RA	timeout	5606.93	6619.65	1.18062	1.97e-07
FBgn0053969	FBtr0100010	3L	20385145	20386581	CG33969-RA	CG33969	1666.73	1362.13	0.817244	1.97e-07
FBgn0032803	FBtr0081251	2L	19538496	19539629	CG13082-RA	CG13082	4256.37	2190.5	0.514639	2e-07
FBgn0032666	FBtr0081035	2L	18123605	18128944	CG5758-RC	CG5758	19510.7	15430.3	0.790864	2.01e-07
FBgn0250909	FBtr0290339	3R	12375808	12396731	CG42243-RE	CG42342	3305.44	2391.91	0.723628	2.01e-07
FBgn0000055	FBtr0100589	2L	14616339	14617244	Adh-RC	Adh	235.615	450.778	1.9132	2.02e-07
FBgn0084017	FBtr0111173	3L	23130645	23133073	CG41454-RA	CR41454	1468.86	1212.43	0.825422	2.05e-07
FBgn0038546	FBtr0083529	3R	13622388	13623831	CG7379-RA	CG7379	6632.81	8054.48	1.21434	2.07e-07
FBgn0029664	FBtr0070568	X	3377078	3378507	CG10802-RA	CG10802	2859.44	3582.16	1.25275	2.1e-07
FBgn0084015	FBtr0111175	3L	23018645	23020699	CG41452-RA	nrm	1077.9	667.023	0.618819	2.1e-07
FBgn0030100	FBtr0071306	X	9088069	9088768	CG12106-RA	CG12106	1403.51	1762.47	1.25576	2.12e-07
FBgn0033662	FBtr0088034	2R	7773616	7775012	CG13190-RA	cuff	554.49	867.529	1.56455	2.14e-07
FBgn0012066	FBtr0075522	3L	15977486	15980818	DNApol-delta-RA	DNApol-delta	2302.14	2866.17	1.245	2.15e-07
FBgn0037929	FBtr0113222	3R	7497080	7499184	CG14714-RC	CG42327	2114.97	2611.95	1.23498	2.15e-07
FBgn0050101	FBtr0086963	2R	13296228	13297616	CG30101-RA	Vajk4	1030.51	536.617	0.520729	2.16e-07
FBgn0005511	FBtr0079093	2L	5461918	5466712	mid-RA	mid	2419.94	1376.65	0.568879	2.17e-07
FBgn0000557	FBtr0085832	3R	27566069	27567991	Ef1alpha100E-RA	eEF1alpha2	9340.53	4077.7	0.43656	2.19e-07
FBgn0032393	FBtr0080290	2L	11999725	12001171	CG12264-RA	Nfs1	4968.74	6514.38	1.31107	2.21e-07
FBgn0051864	FBtr0080288	2L	11995814	11996243	CG31864-RA	Qtzl	7293.43	11016.1	1.51041	2.23e-07
FBgn0028983	FBtr0086733	2R	14013945	14015636	Spn6-RA	Spn55B	1393.17	1714.55	1.23069	2.23e-07
FBgn0033373	FBtr0088633	2R	4977423	4979976	CG8080-RA	CG8080	1022.75	720.282	0.70426	2.24e-07
FBgn0026602	FBtr0089050	2R	3131156	3132806	Ady43A-RA	Ady43A	1989.41	2468.07	1.2406	2.25e-07
FBgn0030482	FBtr0073777	X	13291304	13294451	CG1673-RA	CG1673	10538	12739.3	1.20889	2.26e-07
FBgn0036282	FBtr0075985	3L	12392697	12394920	CG14122-RA	Smyd4-2	209.394	143.1	0.683402	2.26e-07
FBgn0030882	FBtr0074496	X	17784024	17792488	GS-RC	Gss1	6596.61	8042.54	1.21919	2.34e-07
FBgn0004648	FBtr0070086	X	394186	397004	svr-RF	svr	4702.71	3674.38	0.781333	2.34e-07
FBgn0040238	FBtr0114590	3R	5987707	5993041	Best1-RB	Best1	2990.46	3845.17	1.28581	2.35e-07
FBgn0032374	FBtr0080256	2L	11788676	11789331	CG14931-RA	CG14931	69.433	120.884	1.74101	2.38e-07
FBgn0032783	FBtr0081209	2L	19436146	19438012	CG10237-RC	CG10237	4286.32	5341.26	1.24612	2.46e-07
FBgn0052407	FBtr0077032	3L	5915746	5916607	CG32407-RA	CG32407	131.35	68.851	0.524179	2.49e-07
FBgn0000448	FBtr0112799	2R	6095513	6124545	Hr46-RD	Hr3	855.874	171.332	0.200183	2.49e-07
FBgn0053080	FBtr0070844	X	5602940	5611747	CG33080-RA	CG33080	318.952	576.899	1.80873	2.54e-07
FBgn0003162	FBtr0071579	2R	17066798	17069470	Pu-RC	Pu	1123.88	1433.41	1.2754	2.6e-07
FBgn0024238	FBtr0074441	X	17180706	17195467	Fim-RA	Fim	6369.19	7376.81	1.1582	2.6e-07
FBgn0036605	FBtr0075432	3L	16312125	16312559	CG13041-RA	CG13041	430.872	612.558	1.42167	2.61e-07
FBgn0041229	FBtr0084133	3R	17658415	17659735	Gr93a-RA	Gr93a	465.595	279.886	0.601136	2.61e-07
FBgn0035878	FBtr0076677	3L	8337628	8339169	CG7182-RA	CG7182	8041.69	9190.35	1.14284	2.63e-07
FBgn0033842	FBtr0087701	2R	9371292	9372789	CG5970-RA	cbc	1265.91	1671.05	1.32004	2.64e-07
FBgn0029836	FBtr0070871	X	5962124	5963173	CG5928-RA	CG5928	86.399	134.749	1.55962	2.65e-07
FBgn0033581	FBtr0088205	2R	7035430	7037282	CG12391-RA	CG12391	14691.9	16514.4	1.12405	2.67e-07
FBgn0086359	FBtr0082181	3R	5971123	5984031	Invadolysin-RA	Invadolysin	6546.16	5861.8	0.895457	2.68e-07
FBgn0033919	FBtr0087566	2R	10149291	10151702	CG8547-RA	CG8547	14316.4	17643	1.23236	2.7e-07
FBgn0002887	FBtr0005673	2L	8438376	8442310	mus201-RA	mus201	2462.61	2895.84	1.17592	2.7e-07
FBgn0031403	FBtr0077841	2L	2225798	2226157	CG15387-RA	CG15387	7878.67	6526.05	0.828319	2.76e-07
FBgn0033347	FBtr0088678	2R	4806855	4807595	CG8248-RA	CG8248	610.272	455.074	0.745691	2.82e-07
FBgn0030170	FBtr0071415	X	9904604	9908022	CG2990-RB	CG2990	1013.24	1473.08	1.45383	2.86e-07
FBgn0025698	FBtr0072136	2R	19797221	19812432	CG5594-RA	kcc	213.815	141.177	0.660277	2.86e-07
FBgn0003944	FBtr0083349	3R	12484494	12559185	Ubx-RC	Ubx	628.126	387.975	0.61767	2.87e-07
FBgn0010611	FBtr0087145	2R	12226985	12228382	Hmgs-RA	Hmgs	5390.37	6381.73	1.18391	2.89e-07
FBgn0037697	FBtr0082041	3R	5283718	5286016	CG9363-RB	GstZ2	1251.97	754.356	0.602536	2.96e-07
FBgn0035888	FBtr0076609	3L	8391158	8395078	CG7120-RA	CG7120	207.909	116.284	0.5593	2.97e-07
FBgn0020615	FBtr0087564	2R	10156471	10157667	SelD-RB	Sps1	14734.5	17432	1.18308	2.98e-07
FBgn0033764	FBtr0087868	2R	8547749	8552539	CG8776-RE	nemy	2957.99	2079.9	0.703148	2.98e-07
FBgn0010383	FBtr0074609	X	18583179	18586251	Cyp18a1-RA	Cyp18a1	795.239	380.512	0.478487	3.01e-07
FBgn0028469	FBtr0074682	X	19205524	19207722	CG8062-RA	out	1035.04	1342.52	1.29706	3.03e-07
FBgn0035431	FBtr0073086	3L	3299523	3300797	CG14968-RB	CG14968	93.525	163.891	1.75238	3.14e-07
FBgn0031114	FBtr0077305	X	20295055	20297343	cactin-RA	cactin	4188.81	5266.33	1.25724	3.14e-07
FBgn0025627	FBtr0070328	X	1962640	1963434	CG4194-RA	CG4194	1686.31	1226.42	0.727281	3.15e-07
FBgn0030703	FBtr0074166	X	15782069	15783695	CG9066-RA	MSBP	14008.3	11986.4	0.855663	3.18e-07
FBgn0036765	FBtr0075142	3L	17873263	17875713	CG7408-RB	CG7408	1628.69	1331.21	0.817349	3.2e-07
FBgn0037082	FBtr0078397	3L	21432019	21434269	CG5664-RA	CG5664	1646.55	2303.16	1.39878	3.21e-07
FBgn0053520	FBtr0100273	3R	14079276	14081102	Rpb4-RC	Rpb4;Ada2a	3535.55	4100.18	1.1597	3.21e-07
FBgn0032054	FBtr0079683	2L	8517667	8519028	CG13090-RA	Uba4	7958.71	6779.59	0.851845	3.21e-07
FBgn0033389	FBtr0088585	2R	5053448	5054174	Rad51C-RA	Rad51D	807.159	602.834	0.74686	3.22e-07
FBgn0026872	FBtr0070253	X	1361844	1362650	CG14777-RB	CG14777	870.203	1174.87	1.35011	3.23e-07
FBgn0031517	FBtr0077580	2L	3309427	3311651	CG15406-RA	CG15406	211.973	121.952	0.575321	3.23e-07
FBgn0023407	FBtr0080513	2L	13504504	13513293	B4-RA	B4	9837.13	11479.2	1.16693	3.27e-07
FBgn0083978	FBtr0110982	3L	13022392	13029201	CG17672-RA	CG17672	13455.7	11382.4	0.845913	3.27e-07
FBgn0058053	FBtr0111154	3L	24003482	24003709	CG40053-RA	lncRNA:CR40053	410.131	158.457	0.386357	3.27e-07
FBgn0042650	FBtr0074251	X	16013084	16017227	disco-r-RA	disco-r	1829.03	3142.55	1.71816	3.29e-07
FBgn0053553	FBtr0091524	3R	24731530	24747464	Doa-RD	Doa	11764	10026.1	0.852273	3.3e-07
FBgn0037416	FBtr0078599	3R	2086135	2087371	Osi9-RA	Osi9	119.411	187.678	1.5717	3.31e-07
FBgn0035483	FBtr0073193	3L	4021535	4022940	CG1134-RA	Mul1	1280.08	1518.71	1.18642	3.31e-07
FBgn0038725	FBtr0083801	3R	15478339	15482049	CG6184-RA	CG6184	257.73	365.7	1.41893	3.32e-07
FBgn0051159	FBtr0084270	3R	18439486	18442164	CG31159-RA	mRRF2	1129.2	1352.85	1.19806	3.37e-07
FBgn0083976	FBtr0110975	3L	183273	184364	CG34140-RA	CG34140	9205.13	11100.9	1.20594	3.4e-07
FBgn0036687	FBtr0075291	3L	17013654	17015733	CG6652-RA	CG6652	69.848	104.59	1.4974	3.46e-07
FBgn0034452	FBtr0086501	2R	15374662	15379241	Oseg6-RA	Oseg6	1425.69	1709.79	1.19928	3.46e-07
FBgn0033374	FBtr0088632	2R	4980713	4982036	CG13741-RA	Boot	219.345	352.221	1.60578	3.53e-07
FBgn0001978	FBtr0080705	2L	15113890	15117655	stc-RB	stc	7018.62	7852.59	1.11882	3.54e-07
FBgn0027914	FBtr0077176	3L	5142966	5145401	Gen-RA	Gen	2441.69	1903.71	0.77967	3.55e-07
FBgn0000448	FBtr0088367	2R	6095513	6119535	Hr46-RB	Hr3	2088.47	313.943	0.150322	3.57e-07
FBgn0033388	FBtr0088620	2R	5050232	5052455	CG8046-RA	CG8046	137.622	72.679	0.528107	3.58e-07
FBgn0030793	FBtr0074352	X	16696070	16697284	CG9125-RA	CG9125	2882.11	3871.73	1.34337	3.61e-07
FBgn0036781	FBtr0075134	3L	18148290	18153066	CG13699-RA	CG13699	413.875	208.877	0.504686	3.61e-07
FBgn0039702	FBtr0085533	3R	25640785	25642128	Vps16B-RA	Vps16B	464.61	727.405	1.56562	3.63e-07
FBgn0031315	FBtr0077964	2L	1166560	1167162	CG14341-RB	CG14341	812.525	635.407	0.782015	3.63e-07
FBgn0005561	FBtr0100343	4	1112912	1131511	sv-RE	sv	129.768	81.827	0.630562	3.64e-07
FBgn0030791	FBtr0074353	X	16692666	16693568	CG9132-RA	CG9132	11442	8757.8	0.76541	3.68e-07
FBgn0052495	FBtr0089801	X	17794743	17799910	CG32495-RA	Gss2	8526.14	10227.5	1.19954	3.83e-07
FBgn0037200	FBtr0078553	3L	22865712	22866788	CG11109-RA	CG11109	2279.3	1820.54	0.798727	3.83e-07
FBgn0037298	FBtr0078828	3R	1047561	1048853	CG2604-RA	Sccpdh1	9792.56	11833.5	1.20841	3.86e-07
FBgn0010109	FBtr0088803	2R	4116922	4119553	dpn-RA	dpn	7264.99	8742.61	1.20339	3.9e-07
FBgn0005561	FBtr0089328	4	1112912	1132077	sv-RC	sv	86.055	56.529	0.656898	3.9e-07
FBgn0032021	FBtr0079609	2L	8322488	8325013	CG7781-RA	CG7781	247.067	138.989	0.562557	3.91e-07
FBgn0052203	FBtr0110771	3L	19121628	19122765	BG642378-RB	Spn75F	68.768	54.417	0.791305	3.97e-07
FBgn0030428	FBtr0073700	X	12723735	12725669	CG3754-RA	Pde9	3210.5	4371.64	1.36167	4.03e-07
FBgn0037844	FBtr0082287	3R	6682740	6683567	CG4570-RA	CG4570	146.396	261.823	1.78845	4.08e-07
FBgn0039249	FBtr0084715	3R	20744374	20747908	CG11168-RA	CG11168	1830.05	2174.59	1.18827	4.1e-07
FBgn0037915	FBtr0082460	3R	7401707	7404462	CG6790-RA	CG6790	102.542	50.904	0.496421	4.19e-07
FBgn0038279	FBtr0083004	3R	10744600	10747588	CG3837-RA	Sdr	9107.29	10453.5	1.14782	4.22e-07
FBgn0030341	FBtr0073604	X	11745663	11746295	p24-1-RA	p24-1	14336.4	11315	0.789246	4.33e-07
FBgn0035178	FBtr0072618	3L	987211	991045	CG13908-RA	Glut1	2621.54	1414.6	0.539605	4.4e-07
FBgn0052649	FBtr0073697	X	12792936	12794988	CG32649-RA	Coq8	1428.49	1760.3	1.23228	4.41e-07
FBgn0052496	FBtr0074499	X	17792698	17793531	CG32496-RA	CR32496	555.343	935.541	1.68462	4.42e-07
FBgn0042083	FBtr0086126	2R	2633990	2636159	CG3267-RA	Mccc2	3600.78	4140.18	1.1498	4.5e-07
FBgn0039635	FBtr0085366	3R	24938980	24941681	CG11876-RA	Pdhb	10414	9080.49	0.87195	4.51e-07
FBgn0029804	FBtr0070836	X	5660124	5661727	CG3097-RA	CG3097	4161.62	2477.16	0.595239	4.54e-07
FBgn0030242	FBtr0073409	X	10749481	10751304	sofe-RA	sofe	4682.62	4154.14	0.887141	4.64e-07
FBgn0053556	FBtr0091533	3L	7104385	7116057	form3-RA	form3	1961.28	2546.24	1.29825	4.66e-07
FBgn0034275	FBtr0089546	2R	13637940	13640651	CG5002-RA	CG5002	100.984	162.244	1.60664	4.72e-07
FBgn0243517	FBtr0079413	2L	7220533	7222980	CG4567-RA	mEFG1	4187.41	3648.02	0.871186	4.94e-07
FBgn0052022	FBtr0076597	3L	8713541	8714132	CG32022-RA	CG32022	10503.2	8899.02	0.847265	4.95e-07
FBgn0041183	FBtr0080811	2L	15888702	15893719	TepI-RA	Tep1	199.292	78.732	0.39506	4.95e-07
FBgn0037841	FBtr0113216	3R	6678464	6679328	CG4565-RB	CG4565	366.997	569.811	1.55263	4.98e-07
FBgn0027493	FBtr0083991	3R	16650862	16656168	CG17273-RA	AdSS	11963.8	14002.1	1.17038	5e-07
FBgn0011509	FBtr0076598	3L	8712367	8713243	SrpRbeta-RA	SrpRbeta	9510.34	8241.45	0.866577	5e-07
FBgn0030479	FBtr0073790	X	13274989	13278721	Rbp1-like-RA	Rbp1-like	14428.2	11930.6	0.826894	5.08e-07
FBgn0037108	FBtr0078422	3L	21619459	21621374	CG11306-RA	Alg11	14844.5	12910	0.86968	5.09e-07
FBgn0015872	FBtr0088141	2R	7299891	7316573	Drip-RA	Drip	5716.17	6890.03	1.20536	5.1e-07
FBgn0053057	FBtr0076678	3L	8397659	8398297	CG33057-RA	CG33057	2037.02	2502.89	1.2287	5.16e-07
FBgn0037741	FBtr0082166	3R	5576838	5580303	CG16908-RA	CG16908	4682.99	3914.04	0.835798	5.21e-07
FBgn0030294	FBtr0073456	X	11253362	11253796	CG11750-RA	Pa1	2640.04	3089.61	1.17029	5.23e-07
FBgn0005561	FBtr0100346	4	1112912	1132077	sv-RH	sv	115.055	78.088	0.678704	5.29e-07
FBgn0025620	FBtr0070147	X	682150	684047	CG13360-RA	CG13360	218.373	476.696	2.18294	5.3e-07
FBgn0014340	FBtr0070829	X	5768302	5770785	mof-RA	mof	5989.53	6990.65	1.16714	5.34e-07
FBgn0036126	FBtr0076234	3L	11090742	11091210	CG6272-RA	Irbp18	777.487	1285.92	1.65395	5.36e-07
FBgn0025682	FBtr0089941	3L	1299137	1299833	scf-RB	scf	10044.8	8647.17	0.860857	5.45e-07
FBgn0037503	FBtr0081534	3R	3265569	3267245	CG14598-RA	CG14598	4200.93	4787.64	1.13966	5.46e-07
FBgn0024945	FBtr0072483	3L	203860	205242	NitFhit-RA	NitFhit	4496.29	3875.19	0.861863	5.5e-07
FBgn0033675	FBtr0088026	2R	7914335	7914753	CG8889-RC	Mppe	3400.31	4161.73	1.22393	5.51e-07
FBgn0010460	FBtr0080379	2L	12457756	12460690	bun-RC	bun	11068.5	13140.8	1.18722	5.54e-07
FBgn0052364	FBtr0076720	3L	8202958	8203771	CG32364-RA	tut	304.01	131.406	0.432243	5.59e-07
FBgn0035091	FBtr0072396	2R	20875738	20877818	CG3829-RA	CG3829	850.291	624.343	0.73427	5.6e-07
FBgn0034728	FBtr0273312	2R	18308604	18312962	rad50-RB	rad50	2033.85	2496.2	1.22733	5.62e-07
FBgn0050038	FBtr0088057	2R	7783630	7784646	CG30038-RA	MCPH1	12772.4	9443.39	0.73936	5.62e-07
FBgn0036135	FBtr0076211	3L	11114041	11115081	mRpL2-RA	mRpL2	1878.18	2651.82	1.41191	5.67e-07
FBgn0000448	FBtr0088366	2R	6095513	6120285	Hr46-RC	Hr3	2044.4	366.477	0.179259	5.67e-07
FBgn0243486	FBtr0081029	2L	18051461	18069393	rdo-RA	rdo	11960.5	8506.65	0.711227	5.81e-07
FBgn0033764	FBtr0087866	2R	8547749	8548580	CG8776-RD	nemy	3070.39	2119.1	0.690174	5.82e-07
FBgn0033478	FBtr0088399	2R	5944774	5950664	CG2264-RD	magu	11838.2	13285.1	1.12222	5.98e-07
FBgn0033405	FBtr0113059	2R	5257635	5261741	CG13954-RB	CG13954	278.311	673.041	2.4183	6.01e-07
FBgn0010252	FBtr0082277	3R	6610329	6611242	Rbp1-RD	Rbp1	4848.78	6500.37	1.34062	6.06e-07
FBgn0034255	FBtr0086896	2R	13521367	13521621	CG18186-RA	Oxp	494.331	274.391	0.555074	6.07e-07
FBgn0033613	FBtr0088173	2R	7182187	7182675	CG13211-RB	CG42336	819.697	677.4	0.826403	6.15e-07
FBgn0038966	FBtr0084297	3R	18249318	18250412	pinta-RA	pinta	379.921	243.707	0.641467	6.17e-07
FBgn0039877	FBtr0085855	3R	27616848	27619041	CG2118-RB	Mccc1	2623.31	3326.71	1.26814	6.22e-07
FBgn0035992	FBtr0089879	3L	9432065	9435262	CG3911-RA	Bet3	8977.62	7638.41	0.850828	6.22e-07
FBgn0050147	FBtr0086255	2R	16494922	16502199	Hil-RB	Hil	6945.77	8165.65	1.17563	6.24e-07
FBgn0031764	FBtr0079225	2L	6023609	6024464	CG9107-RA	CG9107	3333.72	3806.97	1.14196	6.24e-07
FBgn0025682	FBtr0089940	3L	1298726	1299833	scf-RC	scf	12813.8	11313.2	0.882889	6.27e-07
FBgn0035473	FBtr0073176	3L	3908223	3909322	mge-RA	mge	8586.1	6506.64	0.75781	6.32e-07
FBgn0035178	FBtr0113121	3L	987211	991189	CG13908-RB	Glut1	1556.57	759.322	0.487818	6.34e-07
FBgn0031808	FBtr0079255	2L	6381298	6383352	CG9507-RA	Nepl5	117.578	192.682	1.63876	6.43e-07
FBgn0032474	FBtr0080493	2L	13163550	13164893	DnaJ-H-RB	DnaJ-H	3192.54	3676.17	1.15149	6.43e-07
FBgn0040089	FBtr0074812	X	19600906	19605980	meso18E-RA	meso18E	1159.29	765.465	0.66029	6.52e-07
FBgn0034729	FBtr0071841	2R	18313527	18314418	CG10344-RB	CG10344	219.66	397.505	1.80964	6.59e-07
FBgn0038397	FBtr0083235	3R	11886409	11893234	CG10185-RA	CG10185	902.982	631.747	0.699623	6.59e-07
FBgn0023550	FBtr0070423	X	2095948	2097828	CG18031-RA	FarO	117.953	61.253	0.519303	6.72e-07
FBgn0034246	FBtr0086904	2R	13462900	13468931	Dcr-2-RA	Dcr-2	10931.6	12173.6	1.11361	6.76e-07
FBgn0037377	FBtr0078630	3R	1617695	1619044	CG1218-RA	CG1218	3590.69	4413.88	1.22926	6.91e-07
FBgn0014342	FBtr0089313	3R	1374109	1376342	mia-RA	mia	4289.01	4849.53	1.13069	6.91e-07
FBgn0003435	FBtr0086492	2R	15418069	15516135	sm-RA	sm	2377.12	907.069	0.381584	6.91e-07
FBgn0027515	FBtr0079523	2L	7822724	7824883	CG7115-RA	CG7115	5095.09	4447.91	0.87298	6.92e-07
FBgn0025617	FBtr0070141	X	700518	701535	CG7359-RA	Sec22	11459.5	10476.5	0.914219	7.06e-07
FBgn0024947	FBtr0077683	2L	2881228	2882940	NTPase-RA	NTPase	8258.63	9712.31	1.17602	7.13e-07
FBgn0003733	FBtr0112837	2R	3590729	3596450	tor-RB	tor	90.262	64.221	0.711495	7.19e-07
FBgn0030805	FBtr0074418	X	16832786	16834006	wus-RA	wus	14907.4	17364	1.16479	7.21e-07
FBgn0038893	FBtr0084116	3R	17487551	17488586	CG6353-RA	Archease	2889.46	3823.59	1.32329	7.33e-07
FBgn0051765	FBtr0080584	2L	13960951	13962517	CG31765-RA	NimA	148.24	97.949	0.660748	7.33e-07
FBgn0024957	FBtr0082259	3R	6234487	6238537	Irp-1B-RA	Irp-1B	11195.6	9617.39	0.859035	7.5e-07
FBgn0053494	FBtr0089607	3R	21319737	21320133	CG33494-RA	CG33494	231.996	554.252	2.38906	7.52e-07
FBgn0003888	FBtr0072270	2R	20193605	20199670	betaTub60D-RA	betaTub60D	15590.4	11014.4	0.706486	7.53e-07
FBgn0028952	FBtr0077825	2L	2045610	2047577	CG31672-RA	Kebab	3168.42	2555	0.806396	7.54e-07
FBgn0052547	FBtr0290002	X	18338271	18356560	CG32547-RC	CG32547	60.364	111.367	1.84493	7.58e-07
FBgn0039638	FBtr0085414	3R	24954456	24956613	dgt6-RA	dgt6	3321.7	2472.24	0.74427	7.93e-07
FBgn0033764	FBtr0087867	2R	8547749	8555458	CG8776-RA	nemy	3515.1	2432.22	0.691934	7.93e-07
FBgn0032889	FBtr0081418	2L	20825576	20827615	CG9331-RA	CG9331	4485.97	3574.43	0.796803	7.94e-07
FBgn0051457	FBtr0084405	3R	18952430	18953502	CG31457-RB	CG31457	770.771	1042.28	1.35226	8.08e-07
FBgn0017577	FBtr0082279	3R	6614387	6616763	Mcm5-RA	Mcm5	5508.4	7428.31	1.34854	8.08e-07
FBgn0053295	FBtr0079278	2L	6379865	6381073	CG33295-RA	DIP-epsilon	136.533	287.425	2.10517	8.1e-07
FBgn0026063	FBtr0082408	3R	7172246	7174060	KP78b-RA	KP78b	11301.6	13810.2	1.22197	8.1e-07
FBgn0030183	FBtr0071487	X	10101264	10101608	CG15309-RA	CG15309	4083.55	3016.72	0.738751	8.13e-07
FBgn0032812	FBtr0081265	2L	19580776	19582370	CG10263-RD	Hakai	1681.86	1968.93	1.17069	8.19e-07
FBgn0035496	FBtr0073208	3L	4093239	4094273	CG14990-RA	CG14990	174.668	107.96	0.618085	8.21e-07
FBgn0028517	FBtr0080757	2L	15670239	15671223	CG18478-RA	CG18478	96.249	56.817	0.590311	8.23e-07
FBgn0033252	FBtr0088827	2R	3941868	3944836	CG12769-RB	CG12769	657.617	1090.9	1.65886	8.29e-07
FBgn0027843	FBtr0076001	3L	12173198	12175847	CAH2-RA	CAH2	1194.26	827.485	0.692887	8.54e-07
FBgn0031322	FBtr0077972	2L	1191684	1196443	CG5001-RA	CG5001	7451.39	8612.72	1.15585	8.58e-07
FBgn0050456	FBtr0273337	2R	12991960	12994641	CG30456-RC	CG30456	104.475	71.688	0.686169	8.6e-07
FBgn0011706	FBtr0075120	3L	18391138	18391335	rpr-RA	rpr	2827.55	3600.32	1.2733	8.7e-07
FBgn0053140	FBtr0089046	2R	3066003	3068165	CG33140-RA	CG33140	4443.98	3424.93	0.770691	8.7e-07
FBgn0031468	FBtr0077619	2L	2840997	2842438	CG2975-RA	CG2975	1956.99	2611.16	1.33428	8.76e-07
FBgn0029783	FBtr0070850	X	5558762	5559451	Sirt4-RA	Sirt4	2704.14	3907.25	1.44491	8.88e-07
FBgn0032122	FBtr0079829	2L	9528528	9529514	CG31883-RA	CG31883	788.611	585.86	0.742901	8.88e-07
FBgn0025698	FBtr0072137	2R	19797221	19812432	CG5594-RD	kcc	218.055	147.162	0.674885	8.95e-07
FBgn0037114	FBtr0078463	3L	21659577	21660056	Cpr78E-RA	Cpr78E	585.55	432.667	0.738906	8.99e-07
FBgn0052244	FBtr0073324	3L	4504400	4505855	CG32244-RB	NT1	1743.42	1138.93	0.653273	8.99e-07
FBgn0020414	FBtr0080862	2L	16451190	16452849	Idgf3-RC	Idgf3	566.839	333.763	0.588814	8.99e-07
FBgn0031022	FBtr0074783	X	19387441	19388412	CG12204-RA	CG12204	1930.45	2311.85	1.19757	9.02e-07
FBgn0032590	FBtr0080871	2L	16607490	16609880	CG4631-RA	CG4631	1647.37	1028.85	0.624542	9.05e-07
FBgn0030657	FBtr0089701	X	15471185	15471718	CG15645-RB	cerv	871.298	1378.97	1.58266	9.3e-07
FBgn0036116	FBtr0076199	3L	11050656	11052350	CG7888-RC	CG7888	95.685	60.885	0.636309	9.34e-07
FBgn0034928	FBtr0273356	2R	19791500	19791922	CG13562-RB	CG13562	3237.97	3938.96	1.21649	9.35e-07
FBgn0000630	FBtr0110991	X	17153508	17174433	f-RF	f	1761.36	1055.99	0.599535	9.35e-07
FBgn0034860	FBtr0072025	2R	19300198	19306809	CG9812-RB	CG9812	1142.25	828.689	0.72549	9.42e-07
FBgn0051145	FBtr0084479	3R	19432573	19452551	CG31145-RA	CG31145	332.394	238.956	0.718893	9.42e-07
FBgn0040322	FBtr0075094	3L	18666618	18668442	GNBP2-RB	GNBP2	1175.13	934.069	0.794863	9.46e-07
FBgn0013770	FBtr0087591	2R	9849743	9855246	Cp1-RB	Cp1	5411.98	6168.64	1.13981	9.51e-07
FBgn0033859	FBtr0087623	2R	9481231	9484003	CG6197-RA	fand	5102.81	5788.54	1.13438	9.51e-07
FBgn0034437	FBtr0086521	2R	15251811	15254718	CG10051-RA	CG10051	95.684	59.074	0.617388	9.56e-07
FBgn0030091	FBtr0071299	X	9036901	9041656	CG7065-RA	CG7065	5452.11	6223.85	1.14155	9.57e-07
FBgn0034494	FBtr0086305	2R	16159923	16161743	CG10444-RA	CG10444	3601.37	4314.25	1.19795	9.58e-07
FBgn0026737	FBtr0083113	3R	11188866	11189490	CG6171-RA	CG6171	2535.86	3418.8	1.34818	9.61e-07
FBgn0038827	FBtr0083995	3R	16636579	16641815	Fancd2-RA	Fancd2	3127.88	2494.91	0.797637	9.64e-07
FBgn0029518	FBtr0100649	X	160278	160859	CG13376-RA	CG13376	2083.15	1372.68	0.658947	9.72e-07
FBgn0035102	FBtr0072537	3L	175193	176203	CG7049-RA	CG7049	2755.67	3490.99	1.26684	9.82e-07
FBgn0051232	FBtr0083625	3R	14223025	14230167	koko-RA	koko;Vti1b	2069.55	1510.57	0.729901	9.82e-07
FBgn0086370	FBtr0083255	3R	12021759	12022637	sra-RA	sra	2204.42	2667.93	1.21026	9.91e-07
FBgn0037667	FBtr0081976	3R	5080879	5082434	CG16734-RA	CG16734	5146.13	4022.55	0.781665	9.91e-07
FBgn0034928	FBtr0072135	2R	19791500	19792616	CG13562-RA	CG13562	1743.14	2136.95	1.22592	1.01e-06
FBgn0003090	FBtr0089042	2R	3038998	3110324	pk-RA	pk	16554.3	14221.6	0.85909	1.01e-06
FBgn0029819	FBtr0070828	X	5771463	5773491	CG3016-RA	Usp30	3509.77	4150.67	1.18261	1.02e-06
FBgn0022338	FBtr0083707	3R	14807294	14808179	dnk-RA	dnk	4793.17	6211.43	1.29589	1.03e-06
FBgn0035035	FBtr0072317	2R	20491173	20492081	CG3570-RA	Samtor	1178.03	1375.04	1.16724	1.03e-06
FBgn0031190	FBtr0077365	X	21877567	21882430	CG12576-RA	CG12576	9351.49	10405.5	1.11271	1.03e-06
FBgn0033905	FBtr0087524	2R	10056968	10057614	CG18324-RA	CG18324	5500.11	4778.65	0.868828	1.04e-06
FBgn0000210	FBtr0070261	X	1518555	1542746	br-RC	br	24388.7	19899.1	0.815915	1.04e-06
FBgn0023094	FBtr0074924	3L	19807089	19808874	cyc-RA	cyc	11859.1	13355.7	1.1262	1.05e-06
FBgn0032499	FBtr0080460	2L	13286940	13289290	CG6116-RA	Uvrag	2589.12	3049.24	1.17772	1.06e-06
FBgn0039066	FBtr0084374	3R	19077599	19080170	EloA-RA	EloA	3445.73	3988.69	1.15757	1.06e-06
FBgn0005561	FBtr0089327	4	1112912	1132077	sv-RA	sv	115.27	75.607	0.655913	1.07e-06
FBgn0005775	FBtr0073375	3L	4939268	4956845	Con-RA	Con	717.519	351.055	0.489262	1.07e-06
FBgn0033777	FBtr0087816	2R	8737242	8756550	CG17574-RA	CG17574	4712.88	5622.06	1.19291	1.08e-06
FBgn0053964	FBtr0100005	2R	8070739	8072812	CG33964-RA	CG33964	1900.96	2260.9	1.18935	1.09e-06
FBgn0003495	FBtr0085142	3R	22891576	22894931	spz-RF	spz	752.355	483.315	0.642403	1.09e-06
FBgn0010173	FBtr0081867	3R	4088084	4090092	RpA-70-RA	RpA-70	10203.1	13241.9	1.29783	1.1e-06
FBgn0028383	FBtr0076923	3L	7137825	7140947	corn-RA	corn	5290.1	6223.44	1.17643	1.1e-06
FBgn0026393	FBtr0088887	2R	3808479	3810048	Or43b-RA	Or43b	1977.9	2450.6	1.239	1.11e-06
FBgn0004055	FBtr0072397	2R	20915299	20916876	uzip-RA	uzip	12857.8	14667	1.14071	1.12e-06
FBgn0035206	FBtr0072727	3L	1311930	1312912	CG9186-RB	sturkopf	6450.66	5434.5	0.842471	1.12e-06
FBgn0026319	FBtr0290244	2L	4378936	4380099	Traf4-RD	Traf4	4119.86	4954.92	1.20269	1.13e-06
FBgn0037929	FBtr0082422	3R	7498040	7499184	CG14714-RA	CG42327	1960.36	2416.2	1.23253	1.15e-06
FBgn0040259	FBtr0082338	3R	6982963	6985202	Ugt86Da-RA	Ugt302C1	6583.2	7887.22	1.19808	1.15e-06
FBgn0032979	FBtr0100407	2L	22166552	22168535	CG1832-RB	Clamp	10177.5	11402.1	1.12032	1.15e-06
FBgn0037751	FBtr0082135	3R	5601006	5603621	topi-RA	topi	108.212	64.379	0.59493	1.15e-06
FBgn0038490	FBtr0083409	3R	12976378	12977281	CG5285-RA	CG5285	461.6	642.254	1.39137	1.16e-06
FBgn0039356	FBtr0084900	3R	21504499	21504962	CG5039-RA	CG5039	564.825	402.22	0.712114	1.16e-06
FBgn0030029	FBtr0071178	X	8166528	8167240	CG15343-RA	CG15343	212.73	58.654	0.27572	1.16e-06
FBgn0037554	FBtr0081797	3R	4059988	4062265	DNApol-iota-RB	DNApol-iota	6242.73	6811.58	1.09112	1.17e-06
FBgn0011606	FBtr0070448	X	2493706	2497631	Klp3A-RA	Klp3A	5976.31	5348.77	0.894996	1.18e-06
FBgn0028487	FBtr0112937	3R	9522160	9524209	CG9611-RC	f-cup	1260.69	1648.47	1.3076	1.19e-06
FBgn0002777	FBtr0074541	X	17757653	17771511	mnb-RA	mnb	12064.3	10114.6	0.838392	1.19e-06
FBgn0051453	FBtr0081898	3R	4386012	4387394	CG31453-RA	pch2	14475.2	11725.3	0.810022	1.19e-06
FBgn0037973	FBtr0082506	3R	7804343	7806066	CG18547-RA	CG18547	2331.26	3436.75	1.4742	1.2e-06
FBgn0053642	FBtr0091619	2L	13529975	13530598	CG33642-RA	CG33642	504.107	734.76	1.45755	1.21e-06
FBgn0030028	FBtr0071179	X	8164358	8165295	Corp-RA	Corp	170.698	348.411	2.04109	1.22e-06
FBgn0025185	FBtr0088980	2R	3398297	3400200	az2-RA	az2	4625	5072.25	1.0967	1.22e-06
FBgn0028875	FBtr0080594	2L	14061611	14089260	nAcRalpha-34E-RB	nAChRalpha5	96.767	198.758	2.05398	1.23e-06
FBgn0031224	FBtr0078116	2L	143378	144094	CG11454-RA	CG11454	1763.5	2198.51	1.24667	1.25e-06
FBgn0035401	FBtr0073023	3L	3143992	3145266	CG1291-RA	Alg2	3100.06	2412.27	0.778135	1.29e-06
FBgn0035635	FBtr0091709	3L	5774792	5776343	PGRP-LD-RA	Pmi;PGRP-LD	619.33	894.877	1.44491	1.3e-06
FBgn0039043	FBtr0084361	3R	18870539	18873742	CG17121-RA	CG17121	7395.24	8758.67	1.18437	1.3e-06
FBgn0036732	FBtr0075173	3L	17500997	17504195	Oatp74D-RA	Oatp74D	5427.85	6293.72	1.15952	1.3e-06
FBgn0037930	FBtr0082423	3R	7500004	7500483	CG14715-RA	CG14715	10032.4	8641.59	0.861367	1.3e-06
FBgn0036474	FBtr0075659	3L	15070303	15071547	Or71a-RB	Or71a	664.482	523.054	0.78716	1.33e-06
FBgn0030821	FBtr0074387	X	17043170	17044332	CG5010-RA	Chchd2	1016.84	1358.43	1.33593	1.34e-06
FBgn0035378	FBtr0113128	3L	2848576	2871710	CG9973-RB	Tet	8536.14	4841.98	0.567232	1.34e-06
FBgn0040918	FBtr0070937	X	6152348	6160624	Lag1-RA	schlank	9737.84	8446.73	0.867413	1.36e-06
FBgn0037537	FBtr0290325	3R	3831822	3833689	CG2767-RB	CG2767	915.025	784.256	0.857087	1.36e-06
FBgn0032783	FBtr0081207	2L	19436146	19437834	CG10237-RA	CG10237	4165.66	5003.16	1.20105	1.38e-06
FBgn0034922	FBtr0072132	2R	19778119	19780642	CG5602-RA	DNAlig1	5665.87	5150.73	0.909081	1.38e-06
FBgn0035454	FBtr0113134	3L	3627082	3652902	CG12029-RB	dar1	11517.2	8176.2	0.709915	1.38e-06
FBgn0031919	FBtr0079457	2L	7473646	7474893	CG15819-RA	Ziz	10407.3	9444.79	0.907514	1.39e-06
FBgn0040091	FBtr0071934	2R	18529455	18531312	Ugt58Fa-RA	Ugt317A1	1492.85	1183.11	0.792521	1.39e-06
FBgn0025388	FBtr0070694	X	4525835	4529933	CG12179-RB	CG12179	3193.78	2469.19	0.773126	1.39e-06
FBgn0034940	FBtr0072207	2R	19843944	19844705	CG16787-RA	CG16787	339.774	475.296	1.39886	1.43e-06
FBgn0025676	FBtr0072603	3L	708710	710283	CkIIalpha-i3-RA	CkIIalpha-i3	2798.77	3354.35	1.19851	1.43e-06
FBgn0037501	FBtr0081531	3R	3232504	3235106	CG10101-RA	Ir84a	115.246	175.027	1.51873	1.44e-06
FBgn0029094	FBtr0074947	3L	19612279	19612935	asf1-RA	asf1	7555.46	9658	1.27828	1.44e-06
FBgn0042185	FBtr0076974	3L	6583733	6584821	CG18769-RE	MCU	2204.13	1830.8	0.83062	1.44e-06
FBgn0250909	FBtr0290338	3R	12375808	12391942	CG42243-RD	CG42342	5497.66	3980.18	0.723978	1.44e-06
FBgn0037205	FBtr0078559	3L	22895104	22898283	CG11133-RA	BoYb	157.052	87.166	0.555014	1.44e-06
FBgn0052495	FBtr0089799	X	17798831	17799910	CG32495-RC	Gss2	9662.35	11366.9	1.17642	1.47e-06
FBgn0003870	FBtr0085825	3R	27553013	27560218	ttk-RE	ttk	16238.8	13831.4	0.851746	1.47e-06
FBgn0029749	FBtr0070746	X	5195381	5196658	CG15786-RA	CG42749	856.023	631.396	0.737592	1.47e-06
FBgn0015572	FBtr0081546	3R	3362474	3364279	alpha-Est4-RA	alpha-Est4	146.528	213.573	1.45755	1.49e-06
FBgn0010397	FBtr0087512	2R	10458670	10463130	LamC-RA	LamC	7615.65	9635.02	1.26516	1.49e-06
FBgn0034634	FBtr0071700	2R	17404762	17406510	CG10494-RA	CG10494	789.038	921.727	1.16817	1.49e-06
FBgn0014024	FBtr0112875	X	5214205	5216440	Rnp4F-RC	Rnp4F	9738.33	11153.1	1.14528	1.52e-06
FBgn0037920	FBtr0082415	3R	7445836	7447360	CG14710-RA	CG14710	3702.43	3004.93	0.811609	1.52e-06
FBgn0001224	FBtr0076453	3L	9375098	9375658	Hsp23-RA	Hsp23	26576.2	19685.9	0.740734	1.52e-06
FBgn0033497	FBtr0088365	2R	6121379	6121717	CG12912-RA	CG12912	890.859	257.745	0.289322	1.52e-06
FBgn0053172	FBtr0074092	X	15663859	15666857	CG33172-RA	CG33172	846.464	1047.83	1.2379	1.54e-06
FBgn0000578	FBtr0086584	2R	15042980	15049193	ena-RB	ena	17811.8	14741.9	0.827649	1.54e-06
FBgn0051536	FBtr0110958	3R	743596	770775	Cdep-RE	Cdep	7854.71	7036.84	0.895876	1.55e-06
FBgn0035854	FBtr0076695	3L	8191392	8192556	CG8005-RA	CG8005	4657.68	5465.72	1.17349	1.56e-06
FBgn0041607	FBtr0089463	3L	21166300	21167976	asparagine-synthetase-RA	AsnS	4098.02	3543.82	0.864765	1.56e-06
FBgn0003204	FBtr0071496	X	10640218	10642236	ras-RB	ras	8297.88	7114.87	0.857432	1.56e-06
FBgn0037929	FBtr0110810	3R	7498374	7499184	CG14714-RB	CG42327	2615.86	3188.65	1.21897	1.57e-06
FBgn0033404	FBtr0088503	2R	5232927	5234117	Or45a-RA	Or45a	79.338	120.599	1.52007	1.59e-06
FBgn0038953	FBtr0084216	3R	18201757	18205535	CG18596-RA	CG18596	2223.75	2692.91	1.21098	1.6e-06
FBgn0036173	FBtr0076098	3L	11555835	11556516	CG7394-RA	CG7394	2765.26	2332.67	0.843563	1.63e-06
FBgn0041246	FBtr0080198	2L	11114183	11115755	Gr32a-RA	Gr32a	250.462	168.531	0.672881	1.63e-06
FBgn0014427	FBtr0085390	3R	25026243	25027478	CG11899-RA	CG11899	3667.46	2727.28	0.743643	1.65e-06
FBgn0033269	FBtr0113055	2R	4024992	4030327	CG8709-RB	Lpin	1779.37	2247.14	1.26289	1.66e-06
FBgn0036273	FBtr0076007	3L	12271760	12274133	CG10426-RA	INPP5E	1796.97	2135.85	1.18859	1.66e-06
FBgn0002638	FBtr0077074	3L	5923679	5925381	Bj1-RA	Rcc1	21726.2	24433.8	1.12462	1.67e-06
FBgn0032061	FBtr0079731	2L	8705695	8707278	CG9314-RA	CG9314	598.193	432.963	0.723785	1.67e-06
FBgn0002781	FBtr0084078	3R	17196051	17202754	mod(mdg4)-RS	mod(mdg4)	5000.28	5631.4	1.12622	1.7e-06
FBgn0034794	FBtr0071905	2R	18775149	18776282	Gmer-RA	Gmer	1491.55	1231.79	0.825843	1.7e-06
FBgn0034908	FBtr0072124	2R	19696882	19698849	CG5543-RA	CG5543	3074.43	3402.46	1.1067	1.71e-06
FBgn0031871	FBtr0079366	2L	6944049	6944996	CG10158-RA	Fgop2	6984.7	5963.07	0.853734	1.71e-06
FBgn0035097	FBtr0072541	3L	74638	75210	CG13405-RA	CG13405	125.357	80.804	0.644593	1.71e-06
FBgn0030686	FBtr0074090	X	15655367	15656628	mRpL3-RA	mRpL3	1731.86	2151.88	1.24252	1.72e-06
FBgn0033121	FBtr0086185	2R	2859810	2861334	Cyp6u1-RA	Cyp6u1	1951.07	2258.81	1.15773	1.72e-06
FBgn0014362	FBtr0078468	3L	21900922	21918364	mub-RA	mub	23156.7	20439	0.88264	1.72e-06
FBgn0039594	FBtr0085308	3R	24501301	24520880	CG9990-RA	snu	9937.14	12014.3	1.20903	1.74e-06
FBgn0083967	FBtr0110878	3R	18188638	18189246	CG34131-RA	Muted	2448.33	2073.74	0.847005	1.74e-06
FBgn0010433	FBtr0081828	3R	4103848	4104786	ato-RA	ato	593.863	410.397	0.691064	1.74e-06
FBgn0034808	FBtr0071988	2R	18882207	18883951	CG9896-RA	CG9896	4390.25	2489.45	0.56704	1.74e-06
FBgn0031144	FBtr0114624	X	20901284	20902886	CG1529-RB	CG1529	2606.99	3121.21	1.19725	1.77e-06
FBgn0015570	FBtr0081540	3R	3368572	3370800	alpha-Est2-RA	alpha-Est2	64.638	123.75	1.9145	1.78e-06
FBgn0030648	FBtr0074038	X	15376508	15378601	CG6340-RC	CG6340	1996.93	2364.38	1.18401	1.79e-06
FBgn0037365	FBtr0078726	3R	1517690	1518964	CG2104-RA	CG2104	715.185	474.365	0.663275	1.79e-06
FBgn0086757	FBtr0087666	2R	9338330	9340716	cbs-RA	cbs	2710.6	3116.28	1.14966	1.83e-06
FBgn0040359	FBtr0070201	X	1085726	1089987	CG11380-RA	CG11380	3214.61	1510.21	0.469795	1.84e-06
FBgn0034965	FBtr0289967	2R	19940552	19942396	CG13568-RD	ppk29	701.675	441.782	0.629611	1.87e-06
FBgn0027497	FBtr0078722	3R	1568707	1571472	Madm-RA	Madm	4995.85	5475	1.09591	1.89e-06
FBgn0037295	FBtr0110950	3R	991029	995288	dpr16-RB	dpr16	1004.8	1180.94	1.1753	1.9e-06
FBgn0037206	FBtr0078560	3L	22905026	22907345	CG12768-RA	CG12768	1393.3	1150.94	0.826055	1.9e-06
FBgn0052816	FBtr0070101	X	211054	227826	CG32816-RB	CG32816	421.946	234.449	0.555638	1.91e-06
FBgn0036826	FBtr0075075	3L	18894001	18894572	CG3893-RA	arx	816.733	542.869	0.664683	1.92e-06
FBgn0025593	FBtr0072615	3L	967528	982450	Glut1-RA	Glut1	2890.61	1849.06	0.639677	1.92e-06
FBgn0053099	FBtr0084288	3R	18354774	18356174	CG33099-RA	CG33099	349.887	498.856	1.42576	1.93e-06
FBgn0022800	FBtr0084874	3R	21023701	21032770	Cad96Ca-RA	Cad96Ca	4233.36	5078.05	1.19953	1.94e-06
FBgn0050497	FBtr0088932	2R	3627782	3666969	CG30497-RA	CG46385	5691.33	7917.64	1.39118	1.96e-06
FBgn0036913	FBtr0074890	3L	19866992	19874167	CG8334-RA	Usp32	4358.65	5259.08	1.20658	1.97e-06
FBgn0038947	FBtr0084207	3R	18184165	18185675	sar1-RB	Sar1	21945.9	19812.3	0.902777	1.97e-06
FBgn0031405	FBtr0077751	2L	2242522	2244361	CG4267-RA	CG4267	154.419	243.688	1.5781	1.98e-06
FBgn0024947	FBtr0077681	2L	2881228	2885022	NTPase-RB	NTPase	8426.09	10100.2	1.19869	1.99e-06
FBgn0017397	FBtr0100514	3R	17868786	17898688	how-RC	how	16196.5	13869	0.856297	1.99e-06
FBgn0004879	FBtr0078718	3R	1532906	1537678	plx-RA	plx	3055.54	2436.99	0.797567	1.99e-06
FBgn0037127	FBtr0078453	3L	21732866	21733366	CG14566-RA	CG14566	211.183	89.119	0.422001	1.99e-06
FBgn0010909	FBtr0072960	3L	2556556	2585682	msn-RE	msn	19773.9	17696.3	0.894934	2e-06
FBgn0030215	FBtr0071512	X	10460012	10460521	CG15296-RA	CG15296	265.118	145.711	0.54961	2.01e-06
FBgn0034142	FBtr0087120	2R	12477127	12481595	CG8306-RA	CG8306	10803.6	12358.1	1.14389	2.02e-06
FBgn0038932	FBtr0084195	3R	17952100	17958812	CG5740-RA	CG42390	244.294	394.895	1.61648	2.03e-06
FBgn0058211	FBtr0113836	2RHet	443308	447261	CG40211-RB	CG40211	117.005	219.147	1.87298	2.05e-06
FBgn0086221	FBtr0100009	X	15020066	15030828	lwf-RA	drd	395.157	1121.62	2.8384	2.06e-06
FBgn0037242	FBtr0078950	3R	222098	223358	CG9855-RA	CG9855	6133.35	7455.88	1.21563	2.06e-06
FBgn0037796	FBtr0110786	3R	5997989	6013742	CG12814-RB	CG12814	7821.38	9207.17	1.17718	2.06e-06
FBgn0033584	FBtr0088105	2R	7112092	7113621	CG7737-RA	CG7737	219.179	137.801	0.628711	2.06e-06
FBgn0038631	FBtr0083694	3R	14442703	14443205	CG7695-RA	CG7695	71.788	111.913	1.55893	2.07e-06
FBgn0032906	FBtr0081438	2L	20925096	20926046	RPA2-RA	RPA2	7614.67	10873.6	1.42798	2.07e-06
FBgn0030112	FBtr0071332	X	9131294	9137237	CG12124-RA	mxc	5216.55	6229.27	1.19413	2.07e-06
FBgn0030035	FBtr0071175	X	8298893	8301002	CG11190-RA	PIG-T	9364.62	10489.2	1.12009	2.07e-06
FBgn0051352	FBtr0082092	3R	5520832	5530670	CG31352-RA	Unc-115a	7817.01	9284.63	1.18775	2.1e-06
FBgn0024891	FBtr0085850	3R	27636716	27637932	ferrochelatase-RC	FeCH	6646.06	7314.53	1.10058	2.1e-06
FBgn0039044	FBtr0084360	3R	18875687	18879730	p53-RB	p53	80.103	117.689	1.46922	2.12e-06
FBgn0033820	FBtr0087746	2R	9144188	9144636	CG4716-RB	CG4716	62.862	308.295	4.90431	2.13e-06
FBgn0037975	FBtr0082504	3R	7808945	7810230	CG3397-RA	CG3397	392.355	817.249	2.08293	2.13e-06
FBgn0002878	FBtr0073817	X	13616387	13620664	mus101-RA	mus101	5999.07	7035.62	1.17278	2.13e-06
FBgn0035409	FBtr0073111	3L	3171756	3172541	CG14963-RA	CG14963	1038.66	1183.92	1.13985	2.13e-06
FBgn0033380	FBtr0088569	2R	5002199	5003438	Phax-RB	Phax	6375.06	5679.39	0.890877	2.13e-06
FBgn0037847	FBtr0082291	3R	6689357	6692642	SelR-RB	SelR	8386.69	7154	0.853019	2.13e-06
FBgn0044047	FBtr0070406	X	2225771	2226172	Ilp6-RA	Ilp6	458.53	276.601	0.603235	2.15e-06
FBgn0038941	FBtr0084203	3R	18155090	18156163	CG7080-RA	CG7080	92.732	136.332	1.47017	2.17e-06
FBgn0036672	FBtr0089455	3L	16912580	16914694	Lmpt-RA	Lmpt	4162.98	3533.45	0.848777	2.17e-06
FBgn0043025	FBtr0075192	3L	17748068	17749940	Msi-RA	Adgf-A2	91.102	66.063	0.72515	2.17e-06
FBgn0033697	FBtr0087993	2R	8078192	8079758	Cyp6t3-RA	Cyp6t3	434.003	561.554	1.29389	2.19e-06
FBgn0032876	FBtr0081399	2L	20679120	20681492	CG1962-RA	Cen	6809.42	7722.68	1.13412	2.19e-06
FBgn0029093	FBtr0088898	2R	3709730	3710971	cathD-RA	cathD	11705	9274.88	0.792388	2.23e-06
FBgn0036836	FBtr0075046	3L	18979159	18981258	CG11619-RA	CG11619	250.348	176.419	0.704697	2.23e-06
FBgn0033033	FBtr0086060	2R	1565222	1575507	scarface-RB	scaf	10928.8	13023.2	1.19165	2.25e-06
FBgn0036210	FBtr0076031	3L	11808600	11809567	CG14130-RA	CG14130	1660.15	2288.55	1.37853	2.26e-06
FBgn0000625	FBtr0075979	3L	12456369	12460718	eyg-RA	eyg	9468	7976.65	0.842485	2.27e-06
FBgn0053178	FBtr0073963	X	14976910	14977773	CG33178-RA	CG33178	206.049	358.402	1.73941	2.28e-06
FBgn0052021	FBtr0089244	4	927960	928382	CG32021-RA	CG32021	9221.49	10869	1.17866	2.28e-06
FBgn0037045	FBtr0078327	3L	21023525	21024349	CG10584-RA	CG10584	5492.28	4752.52	0.86531	2.3e-06
FBgn0038806	FBtr0083909	3R	16402861	16403759	CG5412-RA	CG5412	1237.77	1574.83	1.27231	2.32e-06
FBgn0036512	FBtr0075563	3L	15569764	15571646	CG16979-RA	CG16979	2331.81	1855.9	0.795904	2.32e-06
FBgn0032259	FBtr0080034	2L	10488959	10489708	CG6144-RA	CG6144	3962.27	3496.97	0.882568	2.37e-06
FBgn0014903	FBtr0070175	X	925557	927089	CG14630-RA	CG14630	2311.44	1962.81	0.849171	2.37e-06
FBgn0027602	FBtr0074439	X	17308414	17316075	CG8611-RA	CG8611	4544.47	5511.77	1.21285	2.38e-06
FBgn0013432	FBtr0070431	X	2042799	2043514	bcn92-RA	bcn92	2591.15	3087.78	1.19166	2.38e-06
FBgn0028487	FBtr0112938	3R	9522161	9525814	CG9611-RD	f-cup	1591.65	2037.84	1.28033	2.39e-06
FBgn0051938	FBtr0077883	2L	1728829	1729527	CG31938-RA	Rrp40	3367.95	2429.68	0.721411	2.4e-06
FBgn0033636	FBtr0088094	2R	7467332	7468210	tou-RB	tou	33256.3	30347.9	0.912546	2.43e-06
FBgn0039201	FBtr0084641	3R	20341317	20343759	CG13617-RA	CG13617	83.107	52.595	0.632863	2.43e-06
FBgn0030724	FBtr0074257	X	15964753	15967115	Nipsnap-RC	Nipsnap	7144.7	8600.26	1.20373	2.44e-06
FBgn0000578	FBtr0100174	2R	15039528	15049193	ena-RD	ena	19027.8	15667	0.823374	2.44e-06
FBgn0004198	FBtr0071068	X	7503449	7568650	ct-RA	ct	4602.68	3204.62	0.696252	2.44e-06
FBgn0036677	FBtr0075307	3L	16917793	16919084	CG13023-RA	CG13023	3233.51	1536.88	0.475298	2.45e-06
FBgn0003748	FBtr0071535	2R	16964595	16974459	Treh-RE	Treh	7412.42	8761.95	1.18206	2.46e-06
FBgn0001208	FBtr0076811	3L	7753727	7756174	Hn-RA	Hn	91.248	200.778	2.20037	2.47e-06
FBgn0030403	FBtr0073658	X	12486733	12489579	CG1824-RA	CG1824	3644.41	4182.12	1.14754	2.52e-06
FBgn0034797	FBtr0071942	2R	18791801	18803612	nahoda-RA	nahoda	8407.56	10035.7	1.19366	2.53e-06
FBgn0035909	FBtr0076625	3L	8528106	8530218	ergic53-RA	ergic53	11582.9	10200.9	0.880684	2.55e-06
FBgn0034137	FBtr0087098	2R	12454441	12457557	CG4945-RA	CG4945	404.466	569.202	1.40729	2.57e-06
FBgn0043577	FBtr0075320	3L	16719648	16720256	PGRP-SB2-RA	PGRP-SB2	347.217	156.165	0.44976	2.57e-06
FBgn0040736	FBtr0086665	2R	14275690	14275880	IM3-RA	BomS3	67.875	334.045	4.9215	2.61e-06
FBgn0032331	FBtr0080159	2L	11017172	11018359	CG14913-RA	CG14913	2260.44	1714.02	0.758267	2.63e-06
FBgn0031997	FBtr0079587	2L	8199043	8200281	CG8455-RA	PGAP5	1242.5	1503.29	1.20989	2.64e-06
FBgn0030797	FBtr0074351	X	16721432	16722107	CG13004-RA	CG13004	1919.9	1705.36	0.888254	2.64e-06
FBgn0036111	FBtr0076250	3L	10889231	10889977	Aps-RA	Aps	35347.7	33136.8	0.937454	2.65e-06
FBgn0051292	FBtr0083199	3R	11732123	11732472	CG31292-RA	CR31292	6626.73	7814.99	1.17931	2.66e-06
FBgn0040337	FBtr0070173	X	920926	922183	CG3021-RA	CG3021	3113.14	3484.95	1.11943	2.67e-06
FBgn0023216	FBtr0070585	X	3563162	3565535	Parg-RA	Parg	3975.08	3316.32	0.834278	2.67e-06
FBgn0037792	FBtr0082185	3R	5966492	5969793	CG6241-RA	TAF1B	7496.34	6347.19	0.846706	2.69e-06
FBgn0004865	FBtr0078306	3L	21220573	21257523	Eip78C-RA	Eip78C	89.535	59.595	0.665604	2.69e-06
FBgn0023395	FBtr0074998	3L	19440349	19443027	Chd3-RA	Chd3	2309.13	1939.84	0.840074	2.71e-06
FBgn0033401	FBtr0088596	2R	5174353	5175467	CG1968-RB	Cog6	590.105	422.188	0.715446	2.73e-06
FBgn0031256	FBtr0078060	2L	453262	454385	CG4164-RA	shv	9076.65	7641.11	0.841843	2.75e-06
FBgn0032224	FBtr0079998	2L	10342759	10344041	Sps2-RA	Sps2	1341.5	1603.96	1.19565	2.78e-06
FBgn0038552	FBtr0083523	3R	13635302	13636761	CG18012-RA	Alg1	6976.33	7889.49	1.13089	2.82e-06
FBgn0014455	FBtr0074030	X	15344424	15346510	Ahcy13-RA	Ahcy	19838.3	18675.9	0.941408	2.92e-06
FBgn0036620	FBtr0075384	3L	16361557	16362532	CG4842-RA	CG4842	80.114	52.054	0.649748	2.93e-06
FBgn0004783	FBtr0081691	3R	2529869	2530541	Ccp84Aa-RA	Ccp84Aa	611.096	395.686	0.647503	2.95e-06
FBgn0031018	FBtr0074710	X	19369200	19369835	CG12200-RA	narya	170.965	300.985	1.7605	2.96e-06
FBgn0000588	FBtr0080325	2L	11827460	11829235	esc-RA	esc	5256.4	5876.9	1.11805	2.96e-06
FBgn0085296	FBtr0112462	3L	500077	500373	CG34267-RA	CG34267	267.593	118.103	0.441354	2.96e-06
FBgn0031054	FBtr0074747	X	19558679	19559386	CG14216-RA	Ssu72	5913.34	5126.17	0.866883	2.98e-06
FBgn0017397	FBtr0084177	3R	17868786	17900280	how-RA	how	10633.4	8105.51	0.762267	3.03e-06
FBgn0000116	FBtr0076546	3L	9042376	9044336	Argk-RC	Argk	1346.78	1001.85	0.743884	3.05e-06
FBgn0027903	FBtr0072775	3L	1775681	1776976	CG12018-RA	Pol31	4962.78	5815.84	1.17189	3.07e-06
FBgn0036267	FBtr0076015	3L	12200202	12202440	CG17144-RA	app	6939.46	6364.67	0.91717	3.07e-06
FBgn0029986	FBtr0071127	X	7847977	7849828	CG15332-RA	CG15332	137.772	92.158	0.668919	3.08e-06
FBgn0033686	FBtr0087984	2R	8033265	8039910	CG12367-RA	Hen1	653.442	929.52	1.4225	3.1e-06
FBgn0035520	FBtr0073243	3L	4261723	4262366	CG11586-RA	CG11586	1284.09	1516.27	1.18082	3.1e-06
FBgn0021895	FBtr0072234	2R	19735980	19738335	ytr-RA	ytr	23091.9	20013	0.866667	3.12e-06
FBgn0030883	FBtr0074540	X	17800208	17801090	CG7772-RA	CG7772	1350.2	1662.55	1.23133	3.15e-06
FBgn0039848	FBtr0085810	3R	27284306	27285443	lox-RA	Loxl1	179.781	252.946	1.40697	3.19e-06
FBgn0034606	FBtr0071622	2R	17106455	17126378	CG18375-RA	ASPP	17740.9	14595.7	0.822719	3.19e-06
FBgn0051549	FBtr0078707	3R	1458118	1458891	CG31549-RA	CG31549	994.743	720.581	0.724389	3.19e-06
FBgn0033882	FBtr0087585	2R	9746503	9747855	CG13343-RA	Uba3	5212.06	4370.05	0.838449	3.22e-06
FBgn0023181	FBtr0072425	2R	20683376	20684815	Orc4-RA	Orc4	4049.18	4613.24	1.1393	3.23e-06
FBgn0039588	FBtr0085293	3R	24368068	24370447	CG12413-RA	mIF2	1385.24	1602.02	1.15649	3.25e-06
FBgn0053520	FBtr0083603	3R	14079276	14081102	Rpb4-RB	Rpb4;Ada2a	3474.98	3842.98	1.1059	3.26e-06
FBgn0037806	FBtr0082229	3R	6128612	6133442	CG11872-RA	Nuak1	1448.91	910.514	0.628411	3.26e-06
FBgn0010424	FBtr0089586	3L	17039357	17039687	TpnC73F-RB	TpnC73F	241.273	417.086	1.72869	3.29e-06
FBgn0250876	FBtr0076052	3L	12061235	12074451	Sema-5c-RA	Sema5c	9609.95	8467.63	0.881131	3.31e-06
FBgn0032598	FBtr0080892	2L	16738996	16742225	ChLD3-RA	ChLD3	402.158	557.324	1.38583	3.32e-06
FBgn0033712	FBtr0087896	2R	8208848	8209607	CG13163-RA	mIF3	1060.24	1271.84	1.19957	3.32e-06
FBgn0000173	FBtr0073855	X	13892194	13892649	ben-RA	ben	14609	16564.8	1.13387	3.33e-06
FBgn0002873	FBtr0073905	X	14142153	14152263	mud-RA	mud	2083.3	1772.54	0.850831	3.34e-06
FBgn0052937	FBtr0082089	3R	5552292	5552663	CG32937-RA	FoxP	47.369	65.603	1.38494	3.41e-06
FBgn0250909	FBtr0290336	3R	12375808	12396133	CG42243-RC	CG42342	1536.84	1205.17	0.78419	3.41e-06
FBgn0014861	FBtr0081827	3R	4090823	4093543	Mcm2-RA	Mcm2	14425.8	16537.7	1.14639	3.42e-06
FBgn0031997	FBtr0079588	2L	8199043	8200355	CG8455-RB	PGAP5	1231.72	1471.66	1.19481	3.44e-06
FBgn0053056	FBtr0078313	3L	21191559	21193394	CG33056-RC	CG33056	1427.97	1804.55	1.26371	3.46e-06
FBgn0010316	FBtr0088469	2R	5600445	5602588	dap-RA	dap	13304.3	14996.3	1.12718	3.47e-06
FBgn0027580	FBtr0088454	2R	5738642	5743687	CG1516-RI	PCB	4703.93	5820.62	1.2374	3.48e-06
FBgn0001223	FBtr0100558	3L	9367351	9367875	Hsp22-RA	Hsp22	154.82	97.853	0.632046	3.48e-06
FBgn0025866	FBtr0076343	3L	9882384	9885445	CalpB-RA	CalpB	8054.61	8972.85	1.114	3.54e-06
FBgn0028418	FBtr0075722	3L	14553348	14553830	Leucokinin-RA	Lk	797.29	632.881	0.79379	3.59e-06
FBgn0052295	FBtr0072962	3L	2525851	2526927	CG32295-RA	CG32295;Spn	580.917	368.321	0.634035	3.61e-06
FBgn0037222	FBtr0089687	3R	66991	68417	CG14642-RB	CG14642	227.058	146.355	0.64457	3.63e-06
FBgn0036717	FBtr0075237	3L	17377128	17382998	CG13731-RA	CG13731	4567.4	3141.62	0.687836	3.67e-06
FBgn0031039	FBtr0074737	X	19508008	19509449	Shawn-RB	Shawn	2297.39	2689.78	1.1708	3.69e-06
FBgn0029158	FBtr0290266	3L	20423843	20425360	Las-RC	Las	2087.21	2354.58	1.1281	3.7e-06
FBgn0036108	FBtr0076191	3L	10883149	10883710	Cpr67Fa1-RA	Cpr67Fa1	410.732	629.096	1.53164	3.72e-06
FBgn0029799	FBtr0070808	X	5646902	5647681	CG15772-RA	CG15772	242.367	443.154	1.82844	3.73e-06
FBgn0011674	FBtr0071562	2R	16709713	16713055	insc-RA	insc	655.873	971.55	1.48131	3.73e-06
FBgn0033674	FBtr0088027	2R	7910933	7912393	CG8964-RA	otk2	11040	12245.3	1.10917	3.73e-06
FBgn0037688	FBtr0082047	3R	5228346	5229761	CG9356-RA	CG9356	5351.98	4536.43	0.847618	3.73e-06
FBgn0025815	FBtr0070952	X	6568539	6570992	Mcm6-RA	Mcm6	12644.3	14953.9	1.18266	3.79e-06
FBgn0053516	FBtr0091458	2L	2061793	2094797	dpr3-RA	dpr3	98.781	51.074	0.517041	3.83e-06
FBgn0031048	FBtr0074761	X	19535810	19536730	CG12237-RA	CG12237	5240.31	6322.13	1.20644	3.85e-06
FBgn0034761	FBtr0071865	2R	18551250	18551782	CG4250-RA	CG4250	1404.83	847.099	0.60299	3.87e-06
FBgn0015930	FBtr0088985	2R	3370899	3373610	dpld-RC	Cyt-b5	13846.7	15462.9	1.11672	3.9e-06
FBgn0010019	FBtr0070099	X	361591	363261	Cyp4g1-RA	Cyp4g1	170.783	64.439	0.377317	3.94e-06
FBgn0040765	FBtr0088210	2R	6870803	6987138	luna-RB	luna	5683.03	4558.62	0.802145	3.95e-06
FBgn0040236	FBtr0071326	X	9170158	9176982	c11.1-RA	c11.1	1779.06	2117.86	1.19044	3.98e-06
FBgn0032689	FBtr0081080	2L	18600610	18604920	CG10413-RA	CG10413	11921.6	10447.4	0.876344	3.98e-06
FBgn0032934	FBtr0081488	2L	21216308	21218422	CG8679-RA	CG8679	3999.95	3443.96	0.861	3.98e-06
FBgn0038463	FBtr0083370	3R	12822311	12824994	CG3534-RA	CG3534	2432.12	1997.61	0.821347	3.98e-06
FBgn0030582	FBtr0073946	X	14727287	14729818	CG14411-RA	CG14411	7008.18	8354.75	1.19214	4.02e-06
FBgn0029823	FBtr0070827	X	5807230	5810502	CG3011-RA	Shmt	4387.06	5057.31	1.15278	4.02e-06
FBgn0035153	FBtr0072610	3L	683066	685147	CG3371-RA	ebd1	1888.92	2411	1.27639	4.04e-06
FBgn0037222	FBtr0089688	3R	67606	68417	CG14642-RA	CG14642	177.124	107.022	0.604223	4.05e-06
FBgn0013672	FBtr0100867	dmel_mitochondrion_genome	4062	4736	mt:ATPase6-RA	mt:ATPase6	7117.94	4657.55	0.654339	4.06e-06
FBgn0035147	FBtr0072556	3L	649180	651105	CG12030-RA	Gale	1278.97	999.669	0.781622	4.14e-06
FBgn0000723	FBtr0082052	3R	5193963	5218658	Fps85D-RA	FER	4140.89	3151.46	0.761059	4.14e-06
FBgn0051638	FBtr0113411	2L	6491235	6496120	CG31638-RB	CG31638	3744.49	4234.65	1.1309	4.15e-06
FBgn0033664	FBtr0088055	2R	7784593	7790968	MCPH1-RA	MCPH1	8074.17	5895.44	0.73016	4.16e-06
FBgn0039887	FBtr0085873	3R	27864205	27865151	CG2053-RA	CG2053	279.575	193.349	0.691582	4.16e-06
FBgn0020653	FBtr0071167	X	8136749	8141727	Trxr-1-RA	Trxr-1	24015.1	27018.6	1.12507	4.21e-06
FBgn0041087	FBtr0088506	2R	5302566	5305155	wun2-RA	wun2	3046.21	2548.07	0.836473	4.21e-06
FBgn0014269	FBtr0086601	2R	14857340	14858513	prod-RA	prod	2876.05	3462.32	1.20385	4.22e-06
FBgn0025630	FBtr0070330	X	1967744	1968829	CG4061-RA	Rtca	3782.19	3137.5	0.829546	4.22e-06
FBgn0027929	FBtr0080585	2L	13963548	13965052	CG33119-RA	NimB1	176.423	83.763	0.474784	4.27e-06
FBgn0001208	FBtr0100225	3L	7754648	7756174	Hn-RB	Hn	122.577	268.053	2.18681	4.33e-06
FBgn0033504	FBtr0088346	2R	6192218	6193818	CAP-RE	CAP	1620.5	2524.34	1.55776	4.33e-06
FBgn0037535	FBtr0081783	3R	3825767	3826574	CG14463-RA	PIG-H	1153.68	928.429	0.804756	4.33e-06
FBgn0050359	FBtr0088749	2R	4350350	4352537	CG30359-RA	Mal-A5	563.09	753.628	1.33838	4.35e-06
FBgn0013988	FBtr0087270	2R	11834762	11873458	Strn-Mlck-RA	Strn-Mlck	1663.75	1148.97	0.690591	4.37e-06
FBgn0039743	FBtr0085561	3R	25878521	25880027	CG7946-RA	CG7946	6762.12	8107.9	1.19902	4.38e-06
FBgn0031875	FBtr0079350	2L	6957098	6959039	CG3430-RA	CG3430	4944.44	5915.04	1.1963	4.38e-06
FBgn0037614	FBtr0081905	3R	4542847	4543764	CG8116-RA	TMEM216	9324.01	11353.7	1.21768	4.39e-06
FBgn0002775	FBtr0076927	3L	7116633	7118312	msl-3-RB	msl-3	8052.25	9080.92	1.12775	4.41e-06
FBgn0037624	FBtr0081915	3R	4577804	4579521	CG8223-RA	CG8223	19910.9	22072.9	1.10859	4.41e-06
FBgn0039941	FBtr0113728	XHet	47416	58943	CG17167-RA	CG17167	260.039	151.09	0.581027	4.44e-06
FBgn0031842	FBtr0079296	2L	6649533	6654333	Tango1-RB	Tango1	4437.51	4003.7	0.902241	4.46e-06
FBgn0052830	FBtr0080205	2L	11254574	11256577	CG32830-RA	ab	866.548	1322.4	1.52605	4.47e-06
FBgn0036502	FBtr0075604	3L	15498989	15500950	CG7841-RA	CG7841	840.326	1109.14	1.31989	4.54e-06
FBgn0004002	FBtr0080619	2L	14263721	14324724	wb-RA	wb	11194.9	9465.46	0.845519	4.55e-06
FBgn0035901	FBtr0076620	3L	8503185	8505624	CG6745-RA	Pus7	6609.65	5679.44	0.859265	4.57e-06
FBgn0037371	FBtr0078723	3R	1564040	1567850	CG2097-RA	Sym	6518.98	5649.49	0.866621	4.59e-06
FBgn0034045	FBtr0087310	2R	11731723	11733651	CG8249-RA	CG8249	436.184	599.477	1.37437	4.61e-06
FBgn0046874	FBtr0091716	3R	4600335	4603649	Pif1B-RA	Pif1B	7638.68	6632	0.868213	4.71e-06
FBgn0053542	FBtr0113465	X	18171636	18177984	upd3-RB	upd3	214.037	556.947	2.60211	4.74e-06
FBgn0030234	FBtr0073376	X	10667032	10672441	CG15211-RA	CG15211	656.57	1038.24	1.5813	4.76e-06
FBgn0039128	FBtr0084493	3R	19757435	19758383	CG13599-RA	CG13599	3463.39	2255.66	0.651287	4.76e-06
FBgn0085679	FBtr0114128	U	9484709	9484994	CG41542-RA	CG41542	2717.2	1770.28	0.651511	4.81e-06
FBgn0024753	FBtr0073954	X	14824866	14826260	Flo-2-RD	Flo2	7926.73	8835.17	1.1146	4.85e-06
FBgn0033866	FBtr0087628	2R	9642849	9646362	CG6280-RA	CG6280	881.935	439.244	0.498045	4.85e-06
FBgn0030218	FBtr0071510	X	10492676	10496595	CG1628-RB	CG1628	978.872	1247.81	1.27474	4.86e-06
FBgn0015270	FBtr0082866	3R	9790730	9792724	Orc2-RA	Orc2	2028.53	2623.36	1.29323	4.88e-06
FBgn0037923	FBtr0082450	3R	7451419	7452308	CG6813-RA	CG6813	881.899	1083.67	1.2288	4.9e-06
FBgn0012051	FBtr0086529	2R	15313550	15317804	CalpA-RB	CalpA	7859.13	9015.68	1.14716	4.97e-06
FBgn0024371	FBtr0081501	2L	21154476	21156043	E2f2-RA	E2f2	5429.39	4191.68	0.772035	4.98e-06
FBgn0029783	FBtr0070852	X	5558762	5559901	Sirt4-RC	Sirt4	265.849	572.598	2.15385	4.99e-06
FBgn0039637	FBtr0085371	3R	24951136	24953595	CG11880-RA	Ctl2	5161.19	5994.55	1.16147	5e-06
FBgn0052111	FBtr0075910	3L	12635254	12635766	CG32111-RA	lncRNA:CR32111	11208.3	10133.2	0.90408	5.01e-06
FBgn0030030	FBtr0071171	X	8167581	8169395	CG1636-RA	CG1636	5459.75	6104.92	1.11817	5.07e-06
FBgn0014388	FBtr0073145	3L	3402956	3404725	sty-RC	sty	11445.7	10467.3	0.914515	5.07e-06
FBgn0031515	FBtr0077606	2L	3292534	3293552	CG9664-RC	CG9664	161.349	92.446	0.572958	5.07e-06
FBgn0039817	FBtr0290200	3R	26926000	26926796	CG15553-RB	CG15553	40.972	56.371	1.37584	5.12e-06
FBgn0035480	FBtr0290224	3L	3951352	3952348	CG14984-RB	CG14984	410.914	801.391	1.95026	5.17e-06
FBgn0035044	FBtr0072323	2R	20549118	20549871	CG3663-RA	CG3663	6242.28	7109.78	1.13897	5.17e-06
FBgn0029877	FBtr0070944	X	6483524	6484589	CG17717-RA	CG17717	99.338	197.495	1.98811	5.24e-06
FBgn0038709	FBtr0083768	3R	15315530	15316694	CG15025-RA	CG15025	1312.47	989.146	0.753652	5.28e-06
FBgn0085555	FBtr0113968	U	6743126	6743569	CG41018-RA	CG41018	3909.32	2494.2	0.638015	5.28e-06
FBgn0040321	FBtr0076510	3L	8948126	8949598	GNBP3-RA	GNBP3	8278.14	10668.2	1.28872	5.31e-06
FBgn0034417	FBtr0086593	2R	15009952	15016505	CG15117-RA	CG15117	86.873	125.018	1.43909	5.35e-06
FBgn0031451	FBtr0077740	2L	2743458	2744924	CG9961-RA	CG9961	187.817	135.604	0.721997	5.39e-06
FBgn0038109	FBtr0082698	3R	8835727	8836681	CG11656-RA	CG11656	291.882	206.229	0.70655	5.4e-06
FBgn0038919	FBtr0084150	3R	17739511	17741169	CG17843-RA	Qsox2	1545.27	2267.79	1.46757	5.43e-06
FBgn0003733	FBtr0088938	2R	3592808	3596450	tor-RA	tor	99.871	67.128	0.672146	5.44e-06
FBgn0035871	FBtr0076712	3L	8300812	8301863	CG7188-RB	BI-1	8505.11	9968.45	1.17205	5.47e-06
FBgn0034697	FBtr0071789	2R	18012265	18014867	GM130-RB	GM130	2305.9	2035.69	0.882819	5.49e-06
FBgn0045073	FBtr0074160	X	15829284	15831782	Stim-RB	Stim	9307.89	8057.25	0.865636	5.53e-06
FBgn0051999	FBtr0089144	4	235731	246460	CG31999-RA	CG31999	3013.27	3924.43	1.30238	5.54e-06
FBgn0028325	FBtr0070708	X	4596565	4598803	l(1)G0334-RA	Pdha	6835.2	7623.57	1.11534	5.54e-06
FBgn0053177	FBtr0073962	X	14975582	14976226	CG33177-RA	CG33177	149.052	237.925	1.59625	5.59e-06
FBgn0040239	FBtr0077084	3L	5558725	5558964	bc10-RA	bc10	16057.6	13851.8	0.862629	5.62e-06
FBgn0034639	FBtr0071689	2R	17496159	17497712	CG15673-RA	CG15673	312.698	602.29	1.92611	5.67e-06
FBgn0033109	FBtr0086207	2R	2750567	2754389	coro-RA	coro	12600.9	14166.6	1.12425	5.67e-06
FBgn0053460	FBtr0100642	2R	11581623	11582645	CG33460-RA	CG33460	81.892	52.106	0.636273	5.67e-06
FBgn0035179	FBtr0072619	3L	994061	995549	CG12038-RA	CG12038	103.225	73.735	0.714314	5.74e-06
FBgn0028694	FBtr0079027	2L	5058515	5059550	Rpn11-RA	Rpn11	14159.5	16025.3	1.13177	5.8e-06
FBgn0026085	FBtr0070642	X	4008261	4008827	dgt4-RA	dgt4	846.868	615.704	0.727036	5.8e-06
FBgn0036946	FBtr0074861	3L	20161831	20185374	CG32223-RA	CG42674	7774.25	9167.89	1.17926	5.82e-06
FBgn0037969	FBtr0082484	3R	7794940	7796897	CG18347-RA	GC1	5426.28	4838.6	0.891696	5.82e-06
FBgn0000578	FBtr0086582	2R	15039528	15049193	ena-RC	ena	17019.8	14135.5	0.830533	5.82e-06
FBgn0032681	FBtr0081085	2L	18473219	18483969	CG10283-RA	CG10283	3949.09	3103.61	0.785905	5.83e-06
FBgn0011656	FBtr0088445	2R	5804251	5809168	Mef2-RC	Mef2	21339.3	17898.3	0.838745	5.85e-06
FBgn0027280	FBtr0071130	X	7835737	7838326	l(1)G0193-RB	l(1)G0193	8365.82	9185.69	1.098	5.86e-06
FBgn0053553	FBtr0091527	3R	24719154	24747464	Doa-RE	Doa	7169.73	4557.28	0.635628	5.87e-06
FBgn0039272	FBtr0084767	3R	20897532	20898320	CG11836-RB	CG11836	779.282	906.085	1.16272	5.88e-06
FBgn0032838	FBtr0081304	2L	19970037	19971816	CG13966-RA	CG43861	2579.47	1840.68	0.71359	5.9e-06
FBgn0033883	FBtr0087622	2R	9747936	9749347	CG16935-RA	CG16935	1609.61	2027.56	1.25966	5.98e-06
FBgn0037126	FBtr0078454	3L	21730862	21731434	CG14567-RA	CG14567	880.127	1039.99	1.18164	5.98e-06
FBgn0036287	FBtr0075977	3L	12468107	12471189	CG10663-RA	CG10663	136.074	81.021	0.595419	6.02e-06
FBgn0004898	FBtr0084771	3R	20920840	20921655	fd96Cb-RA	fd96Cb	53.691	89.219	1.6617	6.06e-06
FBgn0003174	FBtr0088962	2R	3182813	3187907	pwn-RA	pwn	15103.2	17384.6	1.15105	6.06e-06
FBgn0024753	FBtr0073953	X	14820634	14826260	Flo-2-RC	Flo2	845.332	1090.6	1.29014	6.08e-06
FBgn0053107	FBtr0084279	3R	18409191	18410366	CG33107-RA	CG33107	422.288	575.572	1.36299	6.11e-06
FBgn0031815	FBtr0079258	2L	6456471	6458585	CG9526-RA	frj	3262.95	3802.36	1.16531	6.11e-06
FBgn0034915	FBtr0072235	2R	19736858	19737595	eIF6-RA	eIF6	14077.1	16055	1.1405	6.18e-06
FBgn0030484	FBtr0073778	X	13299000	13303068	CG1681-RA	GstT4	1332.59	1935.75	1.45262	6.21e-06
FBgn0022355	FBtr0074559	X	18281982	18284314	Tsf1-RA	Tsf1	208.664	399.372	1.91394	6.22e-06
FBgn0015008	FBtr0083380	3R	12801625	12803341	Actn3-RA	Actn3	88.867	165.197	1.85893	6.22e-06
FBgn0026376	FBtr0075793	3L	13900924	13912293	Rgl-RA	Rgl	7509.8	9160.7	1.21983	6.23e-06
FBgn0034396	FBtr0086630	2R	14710465	14712069	CG15097-RA	CG15097	232.234	387.286	1.66765	6.24e-06
FBgn0032774	FBtr0081221	2L	19387170	19388534	CG17549-RA	CG17549	1463.81	1928.84	1.31769	6.3e-06
FBgn0037471	FBtr0081615	3R	2922605	2933366	Alh-RC	Alh	17963.4	15144.2	0.84306	6.5e-06
FBgn0041094	FBtr0076168	3L	11245991	11247575	scyl-RA	scyl	23767.4	21117.7	0.888514	6.58e-06
FBgn0037733	FBtr0082094	3R	5513184	5517464	unc-115-RC	Unc-115a;Unc-115b	12033.9	15187.9	1.26209	6.63e-06
FBgn0016792	FBtr0082086	3R	5536932	5539849	dmt-RA	dmt	5191.34	6013.47	1.15837	6.67e-06
FBgn0013720	FBtr0070255	X	1365018	1365977	pck-RA	pck	14832.3	17022.7	1.14767	6.74e-06
FBgn0052365	FBtr0076746	3L	7862692	7887594	CG32365-RA	CG32365	2669.45	2121.43	0.794708	6.74e-06
FBgn0033269	FBtr0088815	2R	4025740	4030327	CG8709-RA	Lpin	361.86	523.502	1.4467	6.8e-06
FBgn0031183	FBtr0077344	X	21846817	21848825	CG14621-RA	CG14621	4062.44	3463.58	0.852588	6.8e-06
FBgn0036263	FBtr0076019	3L	12185596	12186703	thoc6-RA	thoc6	3619.6	4179.71	1.15474	6.81e-06
FBgn0032296	FBtr0080119	2L	10740879	10743874	CG6729-RA	CG6729	2200.98	2485.61	1.12932	6.81e-06
FBgn0020279	FBtr0100575	2R	3957404	3964181	lig-RD	lig	11293.8	9425.18	0.834548	6.82e-06
FBgn0085195	FBtr0112357	2L	14743296	14743618	CG34166-RA	CG34166	66.295	304.591	4.59446	6.99e-06
FBgn0024992	FBtr0070503	X	2590330	2592016	CG2658-RB	Spg7	4770.81	5633.71	1.18087	7.06e-06
FBgn0026188	FBtr0082038	3R	5262690	5273571	ps-RD	ps	8099.84	9982.01	1.23237	7.08e-06
FBgn0034223	FBtr0086954	2R	13353925	13356572	CG6522-RA	Tes	11615.9	13089.8	1.12689	7.08e-06
FBgn0034946	FBtr0072153	2R	19858284	19859420	CG3065-RC	CG3065	16877.2	15408.8	0.912998	7.08e-06
FBgn0032614	FBtr0080927	2L	16843278	16846970	CG13284-RB	CG13284	914.642	1207.71	1.32042	7.09e-06
FBgn0026077	FBtr0112922	3R	1915361	1926474	Gasp-RB	Gasp	8054.7	9612.25	1.19337	7.11e-06
FBgn0039538	FBtr0085216	3R	23505132	23505675	CG12883-RA	CG12883	371.906	515.218	1.38535	7.12e-06
FBgn0037220	FBtr0078985	3R	56708	57964	CG14641-RA	CG14641	11938.8	13482.4	1.12929	7.15e-06
FBgn0034966	FBtr0113117	2R	19942994	19945006	CG13563-RB	CG13563	1974.59	1491.14	0.755165	7.2e-06
FBgn0030926	FBtr0074629	X	18378682	18380171	psh-RA	psh	88.9	162.663	1.82972	7.22e-06
FBgn0037465	FBtr0081645	3R	2890337	2892760	CG1105-RA	CG1105	8011.77	9138.88	1.14068	7.22e-06
FBgn0036147	FBtr0076187	3L	11191526	11198912	CG6199-RA	Plod	8831.65	7812.57	0.88461	7.22e-06
FBgn0015796	FBtr0074921	3L	19861653	19863604	Rab8-RA	Rab8	12413.5	10699.8	0.861943	7.22e-06
FBgn0037778	FBtr0082173	3R	5871391	5872924	mtTFB2-RA	mtTFB2	3902.22	3423.98	0.877444	7.3e-06
FBgn0029121	FBtr0077083	3L	5556961	5557928	Sras-RA	Sras	5171.34	4536.99	0.877334	7.31e-06
FBgn0014031	FBtr0070913	X	6423149	6424702	Spat-RA	Spat	183.485	332.26	1.81083	7.32e-06
FBgn0039110	FBtr0084468	3R	19576964	19578441	CG10225-RA	RanBP3	6918.84	7889.81	1.14034	7.33e-06
FBgn0001291	FBtr0088410	2R	5984772	5985641	Jra-RB	Jra	4988.97	5625.92	1.12767	7.33e-06
FBgn0035103	FBtr0072534	3L	176690	177837	CG7047-RB	Vdup1	23582.2	26151.4	1.10895	7.34e-06
FBgn0030666	FBtr0074052	X	15570440	15571657	CG12708-RA	CG12708	3662.85	4438.65	1.2118	7.39e-06
FBgn0053993	FBtr0100046	3L	5926870	5931068	CG33993-RA	CG33993	1461.29	1740.04	1.19076	7.41e-06
FBgn0038180	FBtr0082826	3R	9593401	9596250	Cht5-RA	Cht5	6680.57	5886.01	0.881064	7.47e-06
FBgn0039178	FBtr0084601	3R	20110451	20113939	CG6356-RA	CG6356	463.748	245.595	0.529588	7.56e-06
FBgn0052082	FBtr0113423	3L	11144613	11156742	CG32082-RC	IRSp53	2504.03	3187.26	1.27285	7.59e-06
FBgn0003250	FBtr0075338	3L	16845792	16855570	Rh4-RA	Rh4	158.404	92.298	0.582675	7.64e-06
FBgn0039479	FBtr0085102	3R	22903991	22907939	CG14257-RA	CG14257	2877.78	1423.32	0.494591	7.64e-06
FBgn0033429	FBtr0088541	2R	5473630	5474170	CG12929-RA	CG12929	378.257	469.459	1.24111	7.65e-06
FBgn0031228	FBtr0078117	2L	155572	155950	CG11455-RA	ND-15	968.067	1414.84	1.46151	7.76e-06
FBgn0038826	FBtr0083960	3R	16617469	16631844	CG17838-RC	Syp	7355.59	5470.43	0.743711	7.76e-06
FBgn0038869	FBtr0084108	3R	17043081	17044430	CG3353-RA	Smyd5	4581.88	5562.35	1.21399	7.78e-06
FBgn0032295	FBtr0080113	2L	10737888	10740098	CG12299-RA	CG12299	9727.51	10868.4	1.11728	7.88e-06
FBgn0017397	FBtr0084178	3R	17868786	17897783	how-RB	how	16046.4	13844	0.862747	7.89e-06
FBgn0015568	FBtr0081544	3R	3371694	3374660	alpha-Est1-RA	alpha-Est1	171.521	92.121	0.537081	7.89e-06
FBgn0004507	FBtr0077828	2L	2131012	2136886	GlyP-RA	GlyP	18314.2	20960	1.14447	7.92e-06
FBgn0003118	FBtr0089715	3R	19117087	19120257	pnt-RC	pnt	2016.52	1256.76	0.623233	7.93e-06
FBgn0032703	FBtr0081098	2L	18703553	18704336	CG10343-RA	CG10343	2234.01	2535.5	1.13495	8.01e-06
FBgn0031044	FBtr0074741	X	19517243	19518664	CG14211-RB	MKP-4	4756.68	5515.1	1.15944	8.04e-06
FBgn0038608	FBtr0083586	3R	14190332	14191817	CG7670-RA	WRNexo	1523.41	2363.91	1.55172	8.07e-06
FBgn0034083	FBtr0087235	2R	12051852	12056360	lbk-RA	lbk	11650.5	10604.8	0.910246	8.08e-06
FBgn0053644	FBtr0091621	2L	13532085	13532636	CG33644-RA	CG33644	683.909	940.835	1.37567	8.14e-06
FBgn0031317	FBtr0077979	2L	1170793	1172619	CG5118-RA	Charon	4491.88	4945.13	1.1009	8.27e-06
FBgn0085602	FBtr0114046	XHet	60462	61164	CG41293-RA	CG41293	1558.34	1326.38	0.851147	8.33e-06
FBgn0039856	FBtr0085798	3R	27418842	27420317	CG1774-RA	CG1774	380.24	273.194	0.718478	8.34e-06
FBgn0025878	FBtr0071821	2R	18267307	18269871	wrapper-RA	wrapper	104.319	157.568	1.51044	8.39e-06
FBgn0011703	FBtr0080059	2L	10325099	10327878	RnrL-RA	RnrL	17115.6	19705.4	1.15131	8.39e-06
FBgn0031515	FBtr0077605	2L	3291333	3293552	CG9664-RB	CG9664	125.692	73.577	0.585374	8.41e-06
FBgn0031476	FBtr0077628	2L	2869746	2870600	CG8813-RA	CG8813	657.653	864.676	1.31479	8.49e-06
FBgn0003495	FBtr0085144	3R	22891576	22894931	spz-RH	spz	1954.56	1267.4	0.648435	8.54e-06
FBgn0041781	FBtr0080148	2L	10977962	10981665	SCAR-RA	SCAR	10370.2	12104.7	1.16726	8.55e-06
FBgn0051710	FBtr0079849	2L	9703082	9703539	CG31710-RA	CG31710	5822.15	5244.39	0.900765	8.55e-06
FBgn0051314	FBtr0082973	3R	10494065	10498427	Neu3-RA	Meltrin	6085.89	4046.32	0.664869	8.65e-06
FBgn0023496	FBtr0080124	2L	10699588	10701363	Lip1-RA	Lip1	223.592	125.558	0.56155	8.79e-06
FBgn0028743	FBtr0089552	2R	13682632	13685274	CG5036-RA	Dhit	126.616	70.319	0.555369	8.79e-06
FBgn0037733	FBtr0082096	3R	5513184	5517267	unc-115-RB	Unc-115a;Unc-115b	5046.04	6117.68	1.21237	8.8e-06
FBgn0031391	FBtr0077852	2L	2145900	2147024	CG11723-RA	CG11723	3507.47	3839.88	1.09477	8.8e-06
FBgn0034704	FBtr0071767	2R	18062642	18064760	CG6758-RA	CG6758	2767.93	3127.6	1.12994	8.82e-06
FBgn0027499	FBtr0088253	2R	6688228	6693191	CG12340-RA	wde	7753.73	8596.82	1.10873	8.85e-06
FBgn0025701	FBtr0082411	3R	7395480	7401392	CG14709-RA	Mrp4	197.831	284.409	1.43763	9e-06
FBgn0025839	FBtr0070386	X	2066676	2067087	CG3621-RA	ND-B14.5A	6212.86	5620.75	0.904697	9.01e-06
FBgn0024360	FBtr0070236	X	1239274	1243279	CG11418-RA	MTPAP	5094.78	5997.97	1.17728	9.02e-06
FBgn0032693	FBtr0081077	2L	18651171	18652944	Cyp310a1-RA	Cyp310a1	6958.4	8631.31	1.24042	9.04e-06
FBgn0030716	FBtr0074153	X	15872234	15876553	CG9170-RA	CG9170	2700.41	3256.38	1.20589	9.13e-06
FBgn0035429	FBtr0073052	3L	3280562	3290527	CG12017-RA	CG12017	535.048	380.558	0.711259	9.13e-06
FBgn0061198	FBtr0072194	2R	19915538	19916257	SIP1-RA	HSPC300	1870.04	1497.23	0.800642	9.17e-06
FBgn0027542	FBtr0078346	3L	21412846	21416369	CG6014-RA	rgn	12709.8	14790.4	1.16371	9.24e-06
FBgn0033028	FBtr0086072	2R	1529516	1535326	CG11665-RA	hrm	7673.5	8704.48	1.13436	9.24e-06
FBgn0086783	FBtr0080895	2L	16768681	16788104	Mhc-RG	Mhc	80.278	119.38	1.48708	9.31e-06
FBgn0085260	FBtr0112424	2R	7873576	7874219	CG34231-RB	CG34231	514.481	706.709	1.37363	9.4e-06
FBgn0029685	FBtr0070627	X	3826989	3830030	CG2938-RB	CG2938	6213.73	7110.05	1.14425	9.47e-06
FBgn0040388	FBtr0114528	X	2339084	2346162	boi-RD	boi	12121.9	13732	1.13282	9.47e-06
FBgn0053545	FBtr0091511	3L	4153842	4160754	nab-RA	nab	2976.93	3424.24	1.15026	9.65e-06
FBgn0039257	FBtr0084754	3R	20835083	20847081	tnc-RA	tnc	16696.1	11588.8	0.694105	9.72e-06
FBgn0037838	FBtr0082281	3R	6641103	6642834	CG4089-RA	TTLL15	1485.31	1705.28	1.1481	9.73e-06
FBgn0033366	FBtr0088664	2R	4927296	4929592	Ance-4-RA	Ance-4	60.198	147.145	2.44435	9.75e-06
FBgn0032026	FBtr0079608	2L	8355936	8361177	CG7627-RA	CG7627	5001.58	5940.11	1.18765	9.83e-06
FBgn0031483	FBtr0077677	2L	2975178	2976509	CG9641-RB	CG9641	3202.98	3639.01	1.13613	9.94e-06
FBgn0037534	FBtr0081823	3R	3808093	3821144	CG2781-RA	ELOVL	104.219	166.379	1.59644	9.97e-06
FBgn0030846	FBtr0074450	X	17484235	17485581	CG12992-RA	CG12992	454.848	667.85	1.46829	9.97e-06
FBgn0050035	FBtr0088073	2R	7556084	7561936	CG30035-RA	Tret1-1	1980.18	2835	1.43169	9.97e-06
FBgn0020272	FBtr0077211	X	21260039	21261877	mst-RA	mst	1579.39	1248.22	0.790313	9.97e-06
FBgn0030994	FBtr0074670	X	19084309	19084848	CG14193-RA	HP1D3csd	108.094	59.698	0.552281	9.99e-06
FBgn0026722	FBtr0088850	2R	3820021	3824126	drosha-RA	drosha	5713.31	5274.45	0.923186	1e-05
FBgn0039740	FBtr0085600	3R	25861150	25862523	CG7928-RA	ZIPIC	3068	2645.65	0.862335	1.01e-05
FBgn0052855	FBtr0083234	3R	11904849	11906507	CG32855-RA	CG32855	1274.21	949.23	0.744957	1.01e-05
FBgn0033101	FBtr0086134	2R	2645341	2646276	CG9436-RA	CG9436	2813.47	3131.96	1.1132	1.02e-05
FBgn0034360	FBtr0086705	2R	14500632	14501714	CG10927-RA	CG10927	1006.95	863.61	0.857646	1.02e-05
FBgn0026176	FBtr0088020	2R	8026944	8027429	skpB-RA	SkpB	91.131	119.035	1.30619	1.03e-05
FBgn0051668	FBtr0113412	2L	2203904	2206028	CG31668-RB	CG31668	118.075	70.93	0.600721	1.03e-05
FBgn0002609	FBtr0084958	3R	21847742	21848416	HLHm3-RA	E(spl)m3-HLH	1991.95	2471.12	1.24055	1.04e-05
FBgn0003495	FBtr0114372	3R	22891576	22894931	spz-RL	spz	1958.4	1196.55	0.610984	1.04e-05
FBgn0010097	FBtr0081228	2L	19184043	19185652	gammaTub37C-RA	gammaTub37C	82.292	117.484	1.42765	1.05e-05
FBgn0036742	FBtr0075183	3L	17626759	17630809	CG7497-RA	CG7497	422.932	545.047	1.28873	1.05e-05
FBgn0034590	FBtr0071636	2R	17017380	17026478	Magi-RA	Magi	3845.8	4708.8	1.2244	1.05e-05
FBgn0052857	FBtr0070052	X	21486627	21488588	CG32857-RA	CG32857	2959.91	3526.95	1.19157	1.06e-05
FBgn0036318	FBtr0273240	3L	12843376	12845336	CG11009-RB	Wbp2	6769.14	8032.53	1.18664	1.06e-05
FBgn0039915	FBtr0089971	4	650462	654676	CG1732-RB	Gat	110.331	183.621	1.66427	1.07e-05
FBgn0033464	FBtr0088448	2R	5786700	5788647	CG1441-RA	CG1441	390.451	561.083	1.43701	1.07e-05
FBgn0033131	FBtr0089029	2R	2926737	2927249	CG12842-RA	CR12842	109.964	85.006	0.773029	1.07e-05
FBgn0025382	FBtr0070293	X	1368010	1370345	Rab27-RB	Rab27	1529.8	1989.05	1.3002	1.1e-05
FBgn0085532	FBtr0113945	U	8953341	8953693	CG40894-RA	CG40894	4027.46	2736.98	0.67958	1.11e-05
FBgn0027094	FBtr0079721	2L	8378419	8381442	Aats-ala-RA	AlaRS	10516.9	11985.4	1.13963	1.12e-05
FBgn0031529	FBtr0077594	2L	3376110	3376619	CG9662-RA	CG9662	1838.23	2238.07	1.21751	1.13e-05
FBgn0035981	FBtr0089493	3L	9360625	9363044	CG4452-RA	CG4452	3189.83	3688.12	1.15621	1.13e-05
FBgn0037076	FBtr0078403	3L	21338138	21339854	CG12972-RA	ebd2	310.256	411.41	1.32604	1.14e-05
FBgn0030581	FBtr0100150	X	14725121	14725815	CG14408-RC	CG14408	2285.37	2882.57	1.26132	1.14e-05
FBgn0039254	FBtr0084749	3R	20770980	20773026	Nmnat-RA	Nmnat	357.49	433.787	1.21342	1.14e-05
FBgn0040064	FBtr0079876	2L	9915348	9917121	yip2-RA	yip2	15519.5	17975.5	1.15825	1.14e-05
FBgn0005674	FBtr0084511	3R	19778012	19784007	Aats-glupro-RA	GluProRS	16697.4	18787.4	1.12517	1.14e-05
FBgn0010235	FBtr0075951	3L	12739913	12741757	Klc-RA	Klc	13058.3	11967.2	0.916444	1.14e-05
FBgn0032389	FBtr0080316	2L	11989063	11989824	CG12314-RA	zuc	620.413	407.99	0.65761	1.14e-05
FBgn0031739	FBtr0079160	2L	5800870	5801886	CG14005-RA	CG14005	1493.07	1821.7	1.2201	1.15e-05
FBgn0029853	FBtr0070895	X	6155302	6155967	CG3781-RA	CG3781	3722.17	3264.14	0.876945	1.15e-05
FBgn0044811	FBtr0081310	2L	19911898	19912332	TotF-RA	TotF	804.138	591.733	0.73586	1.15e-05
FBgn0036382	FBtr0075754	3L	13875755	13875991	CG13737-RA	CG13737	581.977	362.876	0.623523	1.15e-05
FBgn0033205	FBtr0088923	2R	3553442	3554740	CG2064-RA	CG2064	363.778	504.95	1.38807	1.16e-05
FBgn0030932	FBtr0074622	X	18400099	18406081	CG6461-RA	Ggt-1	482.891	767.957	1.59033	1.18e-05
FBgn0035199	FBtr0072660	3L	1266109	1274204	CG9134-RA	tfc	3591.13	4540.65	1.26441	1.18e-05
FBgn0030025	FBtr0071166	X	8134803	8135354	CG2147-RA	CG2147	1791.09	2163.02	1.20766	1.18e-05
FBgn0052241	FBtr0073330	3L	4465226	4466857	CG32241-RA	CG32241	152.388	242.382	1.59056	1.2e-05
FBgn0050438	FBtr0086068	2R	1414802	1436501	CG30438-RB	Ugt50B3	396.847	516.125	1.30056	1.2e-05
FBgn0039930	FBtr0089222	4	1049369	1049875	CG11077-RA	CG11077	2958.26	3904.26	1.31978	1.21e-05
FBgn0025803	FBtr0084018	3R	16980649	17038249	SNF4Agamma-RA	SNF4Agamma	6902.9	8813.84	1.27683	1.21e-05
[truncated: 14,638 more rows]

## Sheet: Sheet 2 RNA-seq
Fbgnid	refSeqGenesymb	New Symbol	M1	M2	M3	M4	M5	Y6	Y7	Y8	log2FoldChange	nat fold change	padj
FBgn0003655	swa	swa	1682	1555	1987	1803	2047	12	6	4	6.22514	74.8091	0
FBgn0000928	fs(1)Yb	fs(1)Yb	5656	5268	6636	5368	6473	212	246	260	4.4549	21.931	0
FBgn0038163	CG10841	CG10841	2	2	1	0	0	1471	2085	1884	-7.03899	0.00760417	0
FBgn0038311	CG14864	CG14864	1552	1509	1739	1671	1812	23	34	27	5.19585	36.6527	0
FBgn0085384	CG34355	CG34355	2531	2354	2989	2273	2753	171	214	198	3.54025	11.6338	0
FBgn0029993	CG1571	CG1571	8724	8060	10362	8516	9826	3	4	0	8.63259	396.89	0
FBgn0033926	Arc1	Arc1	75171	73060	94500	61026	87039	4186	5298	5350	3.76798	13.623	0
FBgn0039640	CG14516	CG14516	4940	4678	6213	4858	5665	12	21	46	6.82608	113.463	0
FBgn0004650	fs(1)N	fs(1)N	5089	4327	5533	4686	5369	5	5	11	7.55947	188.638	0
FBgn0002914	Myb	Myb	404	285	437	246	325	15212	16143	18461	-5.29994	0.0253839	0
FBgn0039788	CG2241	Rpt6R	1907	1759	2246	1564	1958	20	36	27	5.32667	40.1316	0
FBgn0038381	CG3303	EndoU	4952	4809	5624	4635	5563	374	384	474	3.50469	11.3506	0
FBgn0025739	pon	pon	814	767	1094	834	975	4712	5066	5481	-2.5487	0.170909	0
FBgn0033927	CG10102	CR10102	4860	5014	6130	4108	5787	214	280	299	4.02752	16.3081	0
FBgn0029766	CG15784	CG15784	22708	22567	25719	18888	23996	2514	2578	2810	2.96056	7.78426	0
FBgn0033889	CG6701	CG6701	7383	7540	8738	6291	8944	692	623	813	3.25285	9.53247	7.78573e-304
FBgn0053017	CG33017	CG33017	1923	1689	2416	1718	2365	2	1	1	6.6996	103.939	9.04646e-300
FBgn0032848	CG10722	nesd	3702	3449	4214	3538	4381	8533	9291	10407	-1.35937	0.389753	1.09005e-299
FBgn0015714	Cyp6a17	Cyp6a17	2216	2455	2525	1941	3038	1	7	3	6.59706	96.8086	4.57969e-297
FBgn0031878	sip2	sip2	3951	3933	4889	4415	4870	15458	16216	18055	-1.96586	0.255986	9.51452e-297
FBgn0036354	CG10191	Poc1	412	545	614	440	631	6962	8311	8060	-3.77207	0.0731973	4.49797e-291
FBgn0031821	CG9542	KFase	2078	2206	2608	2368	2625	182	240	206	3.27936	9.70927	1.05162e-261
FBgn0037902	CG5281	CG5281	1250	1301	1681	1299	1552	115	110	136	3.32194	10.0001	1.43277e-261
FBgn0086251	del	del	3985	3564	4722	3857	4464	770	756	992	2.17418	4.51328	1.51348e-249
FBgn0029733	CG6927	CG6927	1209	1173	1262	1169	1225	4	8	6	5.76779	54.4852	8.26629e-240
FBgn0029977	hdm	hdm	981	1059	1292	1102	1324	4	0	4	5.95017	61.8272	7.85498e-233
FBgn0032428	CG6405	CG6405	858	794	1017	809	957	24	18	19	4.69092	25.8291	1.46921e-224
FBgn0065032	Arpc3B	Arpc3B	893	864	1081	890	1001	25	51	50	4.04743	16.5347	1.23267e-223
FBgn0032800	CG10137	CG10137	874	845	1061	823	976	41	38	60	3.90126	14.9416	2.24153e-222
FBgn0020368	Vha68-1	Vha68-1	1065	1033	1177	1040	1236	129	143	148	2.79973	6.9631	1.267e-215
FBgn0050383	CG30383	CG30383	2767	2706	3127	2926	3155	557	560	707	2.14807	4.43234	8.4315e-206
FBgn0051776	CG31776	CG31776	765	698	970	794	979	1	1	4	5.62236	49.2607	3.36322e-196
FBgn0034075	Asph	Asph	1622	1379	1931	1395	1799	218	233	289	2.54399	5.832	4.03579e-185
FBgn0036907	CG8533	Ir76a	911	789	1230	794	981	8	23	13	4.82094	28.265	5.80281e-178
FBgn0037849	CG4596	CG4596	578	563	707	560	617	5	4	0	5.17071	36.0195	8.35947e-166
FBgn0038347	CG18522	AOX1	1371	1573	1496	1418	1652	137	128	172	3.09267	8.53074	4.36914e-165
FBgn0035209	CG13914	msd1	234	209	277	229	281	1195	1351	1290	-2.38011	0.192094	2.3304e-164
FBgn0250819	CG33521	CG33521	991	992	1182	1009	1097	122	117	176	2.72067	6.59177	1.10893e-161
FBgn0033174	CG11125	CG11125	15	28	12	14	20	671	829	811	-4.61561	0.0407908	2.67918e-161
FBgn0036250	CG17152	Ir68b	545	531	666	486	659	0	0	0	5.36507	41.2143	1.47772e-160
FBgn0030673	CG15601	CG15601	536	475	664	570	638	5	8	1	4.94044	30.7058	2.59692e-155
FBgn0065035	AlkB	AlkB	0	0	0	0	0	363	403	508	-5.42623	0.0232564	7.15754e-150
FBgn0037028	CG3618	CG3618	158	149	164	229	202	2097	2488	2721	-3.49705	0.088569	3.78632e-149
FBgn0053653	Caps	Cadps	1521	1461	1781	1412	1904	125	93	178	3.26151	9.58989	6.27537e-148
FBgn0035086	CG12851	CG12851	522	482	652	501	604	17	9	27	4.13999	17.6304	1.60051e-147
FBgn0029708	CG3556	CG3556	789	802	1060	799	1018	112	124	114	2.70126	6.50372	1.20073e-146
FBgn0052088	CG32088	sunn	867	788	1183	945	930	73	72	64	3.34292	10.1465	5.15147e-140
FBgn0033876	synaptogyrin	Syngr	734	768	802	903	806	32	21	33	4.0237	16.265	2.97755e-136
FBgn0037850	CG14695	CG14695	529	622	684	491	671	21	23	20	4.00346	16.0384	5.27356e-135
FBgn0000405	CycB	CycB	11995	11700	14133	11557	13986	20956	21652	25861	-0.922254	0.527684	6.97645e-133
FBgn0040251	Ugt86Di	Ugt302K1	3508	2945	3171	3853	3697	329	410	437	2.85505	7.23529	5.07145e-126
FBgn0003970	vas	vas	589	506	753	558	654	47	62	61	3.06956	8.39519	5.39807e-125
FBgn0052580	CG32580	Muc14A	818	623	941	456	739	2	0	0	4.95709	31.0622	4.86735e-124
FBgn0028915	CG7532	l(2)34Fc	47	84	68	45	72	913	1102	1105	-3.63248	0.0806333	2.35505e-122
FBgn0000927	fs(1)Ya	fs(1)Ya	452	454	700	427	584	10	12	9	4.28977	19.5591	5.51926e-121
FBgn0031643	CG3008	CG3008	11538	11599	13348	11212	13304	5651	5934	6474	0.93169	1.90751	4.50296e-120
FBgn0000147	aur	aurA	1212	1152	1526	1246	1327	2828	3139	3638	-1.36513	0.388199	5.39859e-118
FBgn0015558	tty	tty	735	593	855	573	767	63	76	76	2.94589	7.7055	3.98078e-115
FBgn0061476	zwilch	Zwilch	1435	1480	1688	1475	1678	3126	3331	3978	-1.22509	0.427771	1.54866e-113
FBgn0032521	CG7110	CG7110	2272	1964	2597	2318	2600	5286	5581	6764	-1.37687	0.385054	1.42156e-110
FBgn0030852	CG8316	corolla	86	101	109	105	143	708	741	919	-2.73199	0.150518	2.08252e-110
FBgn0004374	neb	neb	2424	2359	2909	2532	2844	4629	5209	5395	-1.02978	0.489785	2.17052e-109
FBgn0033960	CG10151	CG10151	35	23	50	32	28	466	506	515	-3.46896	0.0903106	2.6913e-107
FBgn0036271	Pbgs	Pbgs	4984	4717	5686	4967	5916	2358	2642	2855	0.917365	1.88866	2.49687e-104
FBgn0035521	CG1268	VhaM9.7-a	375	297	346	391	369	0	1	2	4.49782	22.5932	6.07423e-103
FBgn0051292	CG31292	CR31292	574	492	641	500	623	79	91	109	2.37872	5.20073	3.62896e-102
FBgn0022981	rpk	rpk	4073	3779	4226	3877	4434	1295	1242	1570	1.46769	2.76579	7.06084e-102
FBgn0036587	CG4950	CG4950	5	0	2	3	2	416	733	1121	-4.78731	0.0362139	7.18441e-100
FBgn0001086	fzy	fzy	6583	6019	7410	6735	7484	11342	12384	13687	-0.935816	0.522747	3.02003e-97
FBgn0041706	CG3253	CG3253	777	749	797	703	856	161	153	169	2.08804	4.25169	2.87535e-96
FBgn0050380	CG30380	CG30380	350	308	353	261	413	3	8	7	4.0543	16.6137	2.02845e-94
FBgn0038113	CG11668	CG11668	730	812	751	470	777	28	25	27	3.72585	13.231	8.57016e-94
FBgn0039018	CG4771	vret	368	422	488	393	528	1385	1382	1632	-1.76084	0.295076	2.01701e-93
FBgn0031018	CG12200	narya	287	308	374	409	361	5	6	6	4.04065	16.4572	2.59e-90
FBgn0030455	CG4318	CG4318	223	242	247	220	269	1	0	0	4.2574	19.1252	1.76792e-89
FBgn0037742	Rpt3R	Rpt3R	26	44	62	35	42	481	607	574	-3.28735	0.102426	5.26059e-88
FBgn0032132	CG4382	CG4382	871	1217	1022	1158	1165	6160	7691	7276	-2.55376	0.17031	8.73045e-88
FBgn0011823	Pen	Pen	36617	35170	41822	36927	42732	55838	58564	64835	-0.704882	0.613492	8.59279e-85
FBgn0038051	CG17207	CG17207	230	207	311	252	243	1	4	0	4.07985	16.9105	9.29197e-84
FBgn0037046	CG10581	CG10581	1600	1618	1715	1618	1833	83	183	107	3.14764	8.86204	1.8682e-81
FBgn0086909	CG31751	CG31751	661	625	782	599	755	1368	1440	1733	-1.20357	0.4342	2.18704e-81
FBgn0033767	CG13148	CG13148	375	242	421	424	396	7	6	6	3.91479	15.0824	2.63287e-81
FBgn0052158	CG32158	CG42514;CG43373	9714	9712	11672	10950	10929	3840	3821	4251	1.30763	2.47535	5.68894e-79
FBgn0024977	CG2709	vilya	183	215	259	213	246	2	0	6	3.89636	14.8909	5.29409e-78
FBgn0051139	CG31139	CG31139	2	0	3	0	1	171	174	219	-4.13111	0.0570707	9.11307e-78
FBgn0035049	Mmp1	Mmp1	3129	3021	3673	3036	3671	1363	1676	1752	0.959307	1.94438	6.74346e-77
FBgn0032744	CG15173	Ttc19	1301	1299	1558	1192	1563	483	554	580	1.25039	2.37906	2.76269e-75
FBgn0032779	CG16771	Alp12	1082	946	1356	1009	1340	320	334	342	1.63641	3.10892	5.68514e-75
FBgn0033540	StIP	Elp2	4935	4675	5441	4846	5471	7378	7936	9017	-0.748396	0.595265	2.88568e-74
FBgn0023416	Ac3	Ac3	787	727	962	644	758	103	69	118	2.62028	6.14871	3.56037e-74
FBgn0036196	CG11658	CG11658	828	896	1017	857	945	111	82	167	2.56457	5.91577	3.40668e-72
FBgn0038629	CG14304	CG14304	771	728	904	785	820	217	224	206	1.73083	3.31919	4.47654e-70
FBgn0035770	pst	pst	8041	7233	7968	7029	7954	2901	3169	3462	1.16858	2.2479	5.00998e-70
FBgn0035203	CG9149	CG9149	1105	1159	1487	1039	1417	2818	3332	3233	-1.38256	0.383536	2.31165e-69
FBgn0029710	CG3568	CG3568	1988	1926	2189	2254	2187	553	675	667	1.60232	3.03632	8.83619e-69
FBgn0035996	CG3448	CG3448	1262	1111	1404	1155	1407	498	523	605	1.12434	2.18002	1.33949e-68
FBgn0041607	asparagine-synthetase	AsnS	2069	1938	2333	1841	2240	3138	3430	3763	-0.79742	0.575377	1.91166e-67
FBgn0011692	pav	pav	8578	7893	10273	8914	9991	16418	15975	19705	-0.993951	0.502101	2.07023e-67
FBgn0052436	CG32436	CG32436	264	269	268	257	295	24	9	16	3.14661	8.85572	3.57314e-65
FBgn0034095	CG15701	CG15701	287	278	389	286	344	46	41	49	2.43862	5.42122	4.96385e-65
FBgn0039644	CG11897	rdog	3182	3080	3567	2663	3712	879	746	1084	1.68438	3.21402	1.84474e-64
FBgn0031886	CG8902	Nuf2	1225	1152	1427	1288	1511	2207	2503	2759	-0.979772	0.50706	1.84475e-64
FBgn0023023	CRMP	CRMP	836	699	1106	671	897	126	152	189	2.16811	4.49433	2.33089e-64
FBgn0029712	CG15912	CG15912	469	530	537	505	573	108	120	125	1.94421	3.84826	4.80129e-63
FBgn0037468	CG1943	CG1943	11007	10860	13156	11967	13120	19343	22717	26269	-0.98039	0.506843	5.56512e-62
FBgn0034709	CG3074	Swim	1055	1085	1442	971	1361	273	325	399	1.66911	3.18018	2.32474e-61
FBgn0038581	CG14314	CG14314	1114	984	1218	1065	1195	430	427	515	1.17939	2.26481	2.80348e-60
FBgn0033724	CG8501	CG8501	86	77	63	92	68	642	1160	1252	-3.06784	0.119259	1.40019e-59
FBgn0022770	Peritrophin-A	Peritrophin-A	742	721	972	857	965	227	271	291	1.54683	2.92175	7.03402e-59
FBgn0037846	CG6574	CG6574	2352	2331	2961	2072	2902	885	1010	1153	1.19976	2.29702	1.6391e-58
FBgn0035210	CG2213	msd5	1033	1052	1312	1234	1359	2505	3033	3036	-1.29678	0.407032	4.25227e-58
FBgn0040837	CG8620	CG8620	222	211	338	150	316	0	2	4	3.58046	11.9626	1.0573e-57
FBgn0027914	Gen	Gen	1057	1033	1239	1226	1335	2357	2648	2817	-1.19541	0.436663	1.60749e-57
FBgn0041723	rho-5	rho-5	391	431	559	384	480	82	66	98	2.15765	4.46189	6.24679e-57
FBgn0030510	CG12177	CG12177	704	672	801	652	719	169	237	231	1.58862	3.00761	3.87095e-56
FBgn0035868	CG7194	CG7194	151	187	172	168	183	541	646	761	-1.8559	0.27626	3.52087e-55
FBgn0038191	CG9925	CG9925	406	264	474	307	379	33	39	43	2.6618	6.32821	3.19484e-54
FBgn0030501	BthD	BthD	794	812	969	956	944	2070	2624	2474	-1.43725	0.369271	3.68835e-54
FBgn0030646	CG9203	mh	713	698	820	732	797	1305	1436	1484	-0.968591	0.511005	5.18444e-53
FBgn0000163	baz	baz	5992	6106	7171	5867	7018	1488	1352	2299	1.73256	3.32317	1.23948e-52
FBgn0033574	CG7722	Spn47C	886	867	1108	1085	1120	250	208	303	1.79479	3.46964	7.70383e-52
FBgn0031301	CG14339	CG14339	132	107	162	109	138	2	0	2	3.36197	10.2814	1.28229e-51
FBgn0063494	GstE6	GstE6	2064	2366	2372	2284	2641	525	384	640	1.94264	3.84409	1.32424e-50
FBgn0034523	CG13434	Nnf1a	503	406	566	452	601	1016	1215	1326	-1.26939	0.414836	6.33597e-50
FBgn0031288	CG13949	CG13949	132	89	138	118	157	0	0	0	3.38495	10.4465	1.39624e-49
FBgn0039006	Cyp6d4	Cyp6d4	937	1010	1163	941	1254	353	424	453	1.25001	2.37843	2.11441e-49
FBgn0053465	CG33465	CG33465	6	4	7	8	3	121	173	210	-3.28177	0.102823	2.48687e-49
FBgn0034756	Cyp6d2	Cyp6d2	1833	2041	2274	1344	2097	357	433	357	2.03286	4.09215	2.4963e-49
FBgn0002709	mei-218	mei-218	127	181	175	164	167	999	718	1116	-2.3039	0.202515	1.03749e-48
FBgn0028862	CG15267	dao	101	109	125	89	115	0	0	0	3.32634	10.0306	5.09268e-48
FBgn0031070	CG12702	CG12702	2091	2184	2803	2065	2481	3911	4525	4484	-0.956569	0.515281	1.03446e-47
FBgn0035627	Sse	Sse	370	352	440	346	402	885	849	1177	-1.36486	0.388273	1.79079e-47
FBgn0019985	mGluRA	mGluR	209	185	213	166	170	12	1	3	3.1591	8.93272	1.79468e-47
FBgn0031848	CG11329	Nse1	322	258	457	315	404	937	1121	1222	-1.62779	0.323583	3.30761e-47
FBgn0038467	CG3590	AdSL	4839	4673	5870	5061	5896	7512	8826	8865	-0.747105	0.595798	4.51979e-47
FBgn0003401	shu	shu	310	302	458	355	446	915	959	1131	-1.43987	0.368599	1.07771e-46
FBgn0033610	CG18335	CG18335	177	218	253	168	225	16	7	21	2.83229	7.12204	1.38604e-46
FBgn0030864	CG8173	CG8173	2785	2619	3134	2835	3133	4019	4610	4834	-0.70056	0.615333	3.78255e-46
FBgn0035379	CG9972	spz5	25	18	41	30	37	200	238	297	-2.57832	0.167436	3.88911e-46
FBgn0032495	CG16820	CG16820	113	78	112	76	96	476	438	702	-2.26319	0.208311	3.88911e-46
FBgn0038494	beat-IIb	beat-IIb	160	134	207	111	158	0	5	6	3.14919	8.87155	5.73665e-46
FBgn0034569	CG3221	dgt3	1017	978	1185	1061	1244	1691	2042	2134	-0.897219	0.536921	1.16042e-45
FBgn0051989	Cap-D3	Cap-D3	3432	3379	4311	3214	4064	1635	1430	1762	1.07733	2.11012	9.54652e-45
FBgn0035957	CG5144	CG5144	413	594	419	533	545	43	40	67	2.62523	6.16983	1.15422e-44
FBgn0036599	CG13044	CG13044	302	233	620	394	443	2393	3356	2971	-2.49321	0.177611	1.12001e-43
FBgn0032447	PICK1	PICK1	1056	940	1210	965	1151	470	442	476	1.08546	2.12205	2.25009e-43
FBgn0030600	hiw	hiw	1184	1059	1369	938	1292	305	215	337	1.79168	3.46218	2.69759e-43
FBgn0039911	CG1909	CG1909	203	185	203	201	184	23	23	19	2.50698	5.68428	1.02194e-42
FBgn0038462	CG17556	CG17556	1580	1514	1910	1474	1930	814	883	1004	0.806306	1.74873	2.98477e-42
FBgn0034312	CG10916	CG10916	1890	1964	2270	1953	2372	993	1039	1043	0.923798	1.8971	3.65433e-42
FBgn0031327	CG5397	CG5397	359	303	472	299	486	1122	1760	1817	-1.91595	0.264997	9.80018e-42
FBgn0033978	Cyp6a23	Cyp6a23	195	238	231	193	298	11	27	13	2.73453	6.65542	1.39393e-41
FBgn0022359	Sodh-2	Sodh-2	307	312	364	276	391	54	74	46	2.11718	4.33844	1.92531e-41
FBgn0051337	CG31337	CG31337	7	9	14	13	9	119	199	212	-2.93302	0.13094	2.07253e-41
FBgn0035477	CG14982	CG14982	136	150	182	185	130	7	4	7	2.94794	7.71647	2.46237e-41
FBgn0039128	CG13599	CG13599	1365	1087	1610	1403	1602	2642	3257	3325	-1.16404	0.446262	9.09841e-41
FBgn0038742	Arc42	Arc42	2510	2530	2921	2449	2930	4976	6333	5419	-1.1129	0.462364	1.05981e-40
FBgn0035640	mad2	mad2	1088	1081	1384	1108	1385	1783	2133	2212	-0.825053	0.564462	2.00206e-40
FBgn0003483	spn-E	spn-E	62	53	76	78	86	450	323	536	-2.30039	0.203009	3.2257e-40
FBgn0028581	mei-217	mei-217	160	194	177	160	147	1052	701	1169	-2.24411	0.211084	5.67199e-40
FBgn0030508	CG15760	CG15760	257	236	225	233	226	19	32	37	2.40542	5.2979	6.98376e-40
FBgn0033875	CG6357	CG6357	935	741	988	787	1090	176	273	297	1.66008	3.16033	4.11443e-39
FBgn0052528	CG32528	parvin	3704	3598	4410	3465	4133	5258	5823	5903	-0.629178	0.646545	7.18203e-39
FBgn0041629	Hexo2	Hexo2	183	126	144	164	174	623	1207	1164	-2.29486	0.203788	2.23235e-38
FBgn0030457	CG12096	CG12096	7205	6853	8118	6973	8537	4237	4726	4760	0.630729	1.54835	3.96508e-38
FBgn0032402	CG14945	PLCXD	754	772	902	755	912	262	215	340	1.42822	2.69115	4.32009e-38
FBgn0025592	Gyk	Gk1	4648	4067	5236	4471	5252	2524	2946	3118	0.638534	1.55675	8.76591e-37
FBgn0037378	CG2046	PSMG1	1447	1296	1723	1387	1594	1982	2238	2413	-0.644101	0.639892	9.21355e-37
FBgn0033949	CG10131	Had2	19	10	38	45	53	497	953	887	-2.93434	0.130821	8.51141e-36
FBgn0030721	CG12698	CG12698	81	82	100	74	104	0	0	5	2.86679	7.29439	1.08266e-35
FBgn0025631	moody	moody	896	839	1017	903	927	380	434	484	0.979593	1.97191	2.59696e-35
FBgn0039017	CG6985	CG6985	678	628	868	750	859	1240	1394	1638	-0.965927	0.511949	2.96997e-35
FBgn0031315	CG14341	CG14341	378	381	442	375	437	684	856	843	-1.02785	0.490439	3.06117e-35
FBgn0033836	CG18278	CG18278	904	1315	1432	1099	1284	317	339	314	1.66033	3.16088	3.37891e-35
FBgn0040333	CG13762	brv3	155	146	166	167	178	24	28	22	2.18465	4.54615	1.54199e-34
FBgn0031877	CG10399	Hmgcl	1020	983	1125	856	1143	441	466	468	1.04278	2.06019	2.71063e-34
FBgn0087021	CG7242	Spc25	1493	1510	1789	1617	1724	2246	2600	2863	-0.724634	0.605151	3.44364e-34
FBgn0027259	l(1)G0237	Kmn1	620	509	711	589	679	1027	1235	1229	-0.960934	0.513724	3.80304e-34
FBgn0029783	Sirt4	Sirt4	644	695	809	668	768	263	336	325	1.09861	2.14148	3.9025e-34
FBgn0040102	lectin-24Db	lectin-24Db	11	6	18	11	2	176	343	365	-2.90639	0.133379	4.20646e-34
FBgn0032587	CG5953	CG5953	751	1082	906	677	869	177	174	195	1.90236	3.73823	4.43193e-34
FBgn0033205	CG2064	CG2064	350	402	513	343	513	98	118	131	1.63704	3.11026	5.32299e-34
FBgn0026085	CG4865	dgt4	754	695	865	748	859	1136	1344	1361	-0.774119	0.584745	1.12998e-33
FBgn0039530	Tusp	Tusp	121	85	137	94	137	9	5	3	2.67852	6.40198	1.21945e-33
FBgn0037781	Fancl	Fancl	275	225	278	209	253	519	587	621	-1.23457	0.42497	2.65824e-33
FBgn0035761	RhoGEF4	RhoGEF4	4685	5094	5841	5292	5992	7820	8846	9217	-0.748398	0.595264	4.89012e-33
FBgn0034500	CG11200	CG11200	1629	1492	1916	1494	1908	2378	3047	3069	-0.810897	0.570027	9.15724e-33
FBgn0028408	Rep2	Drep2	934	982	1106	1003	1120	255	193	370	1.67464	3.19239	1.78469e-32
FBgn0024366	CG11409	CG11409	5823	5208	6231	4940	6379	2110	2712	2185	1.15289	2.22359	4.3683e-32
FBgn0015299	Ssb-c31a	Ssb-c31a	1531	1544	1793	1597	1864	2257	2726	2804	-0.707376	0.612433	4.90815e-32
FBgn0004391	shtd	shtd	4723	4605	5787	4790	5447	7383	7079	9047	-0.696801	0.616939	1.18837e-31
FBgn0032050	CG13096	CG13096	17686	16469	20265	17526	20166	22295	22802	25778	-0.437642	0.73834	3.56419e-31
FBgn0039630	CG11843	CG11843	388	403	557	391	499	119	166	149	1.43547	2.7047	3.72e-31
FBgn0029147	NtR	NtR	19	9	14	27	7	212	430	426	-2.7635	0.147267	3.80048e-31
FBgn0035157	CG13894	CG13894	1325	1262	1556	1415	1498	724	715	804	0.817595	1.76247	4.85745e-31
FBgn0036850	CG10419	Gem2	877	877	1033	851	1023	1270	1544	1723	-0.759858	0.590554	5.5939e-31
FBgn0036646	CG18217	CR18217	3533	3885	4752	3363	4837	7070	8818	8285	-1.03487	0.48806	7.82682e-31
FBgn0026737	CG6171	CG6171	2090	1832	2217	1999	2324	1084	1218	1353	0.69155	1.61502	8.72376e-31
FBgn0038313	CG4338	CG4338	2147	2027	2478	2332	2506	978	1236	1153	0.927449	1.90191	8.72376e-31
FBgn0038661	CG17836	Xrp1	36595	40669	43669	36786	42316	20865	22780	23527	0.744347	1.67522	9.98329e-31
FBgn0037060	CG10508	CG10508	352	303	430	478	375	67	37	62	2.18572	4.54955	1.37093e-30
FBgn0036777	CG7341	CG7341	176	139	197	102	234	638	709	751	-1.87032	0.273513	1.81714e-30
FBgn0000063	ald	Mps1	1186	1031	1370	1150	1321	1616	1780	2044	-0.652173	0.636321	2.69851e-30
FBgn0030998	CG14195	CG14195	407	456	470	531	446	109	116	96	1.78815	3.45371	3.54467e-30
FBgn0036848	CG10424	Naxd	2297	2403	2697	2466	2811	3554	3944	4064	-0.674525	0.626539	7.44484e-30
FBgn0036648	CG4098	CG4098	4161	4467	5060	4137	5373	7880	10428	9002	-1.01985	0.493169	7.83806e-30
FBgn0030421	CG3812	Agpat1	90	112	123	96	137	11	1	4	2.57149	5.94424	1.20972e-29
FBgn0004176	gammaTub23C	gammaTub23C	5888	5988	6807	6379	6798	8530	9738	10317	-0.647648	0.63832	1.34313e-29
FBgn0033903	CG8323	CG8323	594	516	664	494	634	237	233	290	1.07	2.09943	3.96365e-29
FBgn0039250	CG11120	Mink	8253	7573	9561	8389	9618	10697	11127	12917	-0.492289	0.710896	5.83769e-29
FBgn0037661	Ada	Ada	440	365	482	505	488	948	1195	1121	-1.25855	0.417964	6.034e-29
FBgn0022774	Oat	Oat	42	36	60	82	63	614	485	391	-2.40259	0.189125	6.29626e-29
FBgn0032389	CG12314	zuc	442	393	587	451	560	821	874	1010	-0.944807	0.519499	9.04152e-29
FBgn0052372	CG32372	ltl	7775	7356	8756	8409	8960	4365	4900	5441	0.665117	1.5857	1.37668e-28
FBgn0085290	CG34261	CG34261	166	152	184	171	197	353	479	562	-1.38334	0.383329	1.50696e-28
FBgn0030799	CG4872	CG4872	1747	1585	1765	1551	1675	539	739	581	1.26739	2.40726	1.77521e-28
FBgn0002466	sti	sti	15798	13931	18129	15268	17458	28324	24467	33531	-0.891452	0.539071	2.38065e-28
FBgn0038827	Fancd2	Fancd2	2367	2166	2574	2217	2567	3515	3369	4319	-0.715177	0.60913	2.44017e-28
FBgn0039638	CG11881	dgt6	2065	1917	2485	2184	2432	3184	3145	3621	-0.654417	0.635332	3.53416e-28
FBgn0000392	cup	cup	2862	2722	3596	3023	2961	1394	1525	1813	0.845662	1.79709	3.74285e-28
FBgn0036126	CG6272	Irbp18	1162	990	1239	1096	1294	489	582	688	0.879493	1.83973	4.07676e-28
FBgn0002567	ltd	Rab32	119	94	116	143	124	469	404	437	-1.72972	0.30151	4.13583e-28
FBgn0003124	polo	polo	21415	21020	25356	21727	25009	29949	29183	35466	-0.535763	0.689794	4.54748e-28
FBgn0040260	Ugt36Bc	Ugt37D1	1	3	6	6	3	68	100	95	-2.61485	0.16325	6.03305e-28
FBgn0050466	CG30466	CG30466	885	772	948	796	1061	267	216	377	1.4396	2.71246	6.19418e-28
FBgn0003996	w	w	225	122	226	110	184	3	11	12	2.52505	5.75593	6.79478e-28
FBgn0033051	dream	Strica	651	716	838	706	905	316	353	395	0.987595	1.98288	1.38572e-27
FBgn0038455	CG14907	CG14907	1207	1178	1507	1121	1434	614	734	810	0.745831	1.67694	1.90741e-27
FBgn0052783	CG32783	Gem4c	483	449	619	446	541	821	830	985	-0.851972	0.554027	1.99953e-27
FBgn0001296	kar	kar	112	109	136	124	152	275	322	395	-1.35759	0.390234	3.56785e-27
FBgn0032249	CG5337	TBC1D16	460	541	499	549	574	148	132	192	1.51578	2.85954	3.86184e-27
FBgn0038130	CG8630	CG8630	61	87	85	75	68	298	274	451	-1.90122	0.267717	5.20641e-27
FBgn0086676	spin	spin	10751	9597	11709	9011	11613	5229	5098	6772	0.790183	1.72929	8.71782e-27
FBgn0052706	CG32706	CG32706	502	599	537	643	671	147	175	138	1.65182	3.14231	1.12133e-26
FBgn0039188	Golgin84	Golgin84	1540	1594	1853	1579	1906	2117	2355	2576	-0.54538	0.685211	1.56806e-26
FBgn0028996	onecut	onecut	130	102	125	142	110	13	3	9	2.40482	5.29569	1.59072e-26
FBgn0000351	cort	cort	85	85	128	68	114	362	297	370	-1.70213	0.307331	1.92892e-26
FBgn0035120	CG13879	wac	1267	1287	1656	1370	1587	1932	2381	2434	-0.716732	0.608474	2.2957e-26
FBgn0034903	CG9850	sona	1553	1592	1713	1497	1728	845	811	985	0.781073	1.71841	2.33793e-26
FBgn0036800	CG6897	bora	741	710	936	853	1025	1362	1607	1848	-0.956617	0.515264	3.64538e-26
FBgn0020388	Pcaf	Gcn5	7470	7825	8770	7586	9251	4719	5375	5784	0.54335	1.45735	3.67216e-26
FBgn0035833	CG7565	CG7565	290	258	274	208	253	659	593	832	-1.39085	0.381339	6.65214e-26
FBgn0004577	Pxd	Pxd	301	318	421	423	351	89	63	94	1.7724	3.41623	8.21344e-26
FBgn0003082	phr	phr	1714	1617	1971	1747	1955	2492	2902	2782	-0.668646	0.629097	8.77798e-26
FBgn0037565	CG9626	CG9626	156	113	194	126	184	13	9	28	2.24119	4.72786	9.28005e-26
FBgn0027949	msb1l	msb1l	3677	3846	4328	4152	4249	6115	7514	7163	-0.829186	0.562847	9.53025e-26
FBgn0036122	Mocs1	Mocs1	1757	1678	2054	1683	1974	1095	1048	1218	0.615551	1.53214	1.32418e-25
FBgn0051864	CG31864	Qtzl	4365	3978	4590	4059	4158	2064	2408	2549	0.762643	1.6966	1.58596e-25
FBgn0029754	CG15930	CG15930	93	105	152	102	113	9	12	19	2.18765	4.55562	2.01908e-25
FBgn0024371	E2f2	E2f2	1716	1549	2079	1561	1956	2242	2467	2886	-0.587585	0.665456	2.52901e-25
FBgn0038277	RpS5b	RpS5b	1070	1043	1327	1165	1172	421	587	524	1.05042	2.07113	3.42152e-25
FBgn0051453	CG31453	pch2	7566	7154	8509	7429	8503	10055	12287	11757	-0.60866	0.655806	4.16822e-25
FBgn0036206	CG5964	CG5964	237	243	276	263	304	85	67	66	1.57734	2.98419	4.28029e-25
FBgn0011828	Pxn	Pxn	206	166	301	441	169	3257	5200	5452	-2.49783	0.177043	5.18129e-25
FBgn0026361	Sep5	2019-09-05	1716	1761	2036	1842	2376	2949	3673	3596	-0.862848	0.549866	5.7228e-25
FBgn0030716	CG9170	CG9170	1499	1507	1630	1311	1670	718	691	907	0.876596	1.83604	6.26193e-25
FBgn0033348	CG8247	Spt	1049	954	1192	980	1179	1384	1446	1634	-0.549449	0.683281	7.9452e-25
FBgn0027091	Aats-cys	CysRS	5224	5083	6043	4981	6060	6093	6475	7337	-0.354872	0.781939	1.02948e-24
FBgn0000075	amd	amd	2984	3217	3691	3170	3712	1765	2102	2069	0.668526	1.58945	1.52624e-24
FBgn0002652	squ	squ	361	344	406	326	414	698	664	968	-1.08689	0.470775	1.55278e-24
FBgn0031813	CG9527	CG9527	1645	1437	1990	1522	1815	942	991	1057	0.657341	1.57717	1.93883e-24
FBgn0035149	MED30	MED30	2100	2169	2545	1952	2424	3026	3972	3960	-0.765737	0.588153	2.93355e-24
FBgn0031117	CG1702	GstT3	842	878	1078	878	1047	418	539	529	0.82644	1.7733	3.61561e-24
FBgn0036689	CG7730	CG7730	499	490	566	524	547	818	858	1095	-0.859875	0.551	4.16066e-24
FBgn0003204	ras	ras	7848	7784	8885	7754	8749	10130	11490	11593	-0.506739	0.703811	5.46292e-24
FBgn0030672	CG9281	CG9281	18928	18997	23294	18830	22827	13135	12727	15125	0.502114	1.41629	6.18659e-24
FBgn0038047	CG5245	CG5245	250	259	311	301	272	520	600	619	-1.07745	0.473865	6.63329e-24
FBgn0000303	Cha	ChAT	62	73	91	84	57	1	3	2	2.41103	5.31852	6.90362e-24
FBgn0030353	CG15737	wisp	125	141	155	102	141	20	27	23	1.93501	3.8238	7.09289e-24
FBgn0040259	Ugt86Da	Ugt302C1	4517	4578	4799	4339	5043	2397	2872	2914	0.682261	1.60465	8.50403e-24
FBgn0032497	CG6043	CG44085	514	536	548	478	581	224	209	266	1.05881	2.08321	9.23538e-24
FBgn0028938	CG16886	Vajk1	0	0	2	2	2	51	122	84	-2.46672	0.180902	9.45213e-24
FBgn0039189	CG18528	CG18528	3645	3381	4126	3663	4098	2288	2600	2855	0.469263	1.3844	9.52589e-24
FBgn0039002	CG17625	CG17625	45	44	53	46	62	0	0	0	2.4327	5.39903	1.18645e-23
FBgn0035679	CG10467	CG10467	978	985	1060	956	1053	1543	2117	1962	-0.934532	0.523212	1.43768e-23
FBgn0031549	Spindly	Spindly	2200	2087	2556	2277	2668	2857	3106	3487	-0.492938	0.710577	1.61779e-23
FBgn0020372	TM4SF	TM4SF	108	79	107	88	146	5	14	10	2.22121	4.66283	2.89875e-23
FBgn0035151	CG17129	CG17129	965	982	1144	1108	1197	484	387	510	1.0865	2.12358	3.38033e-23
FBgn0033905	CG18324	CG18324	934	791	1034	882	943	1294	1380	1676	-0.721015	0.606671	4.33914e-23
FBgn0036596	CG13045	CG13045	65	46	65	43	66	2	0	0	2.39224	5.24971	4.65037e-23
FBgn0029896	CG3168	CG3168	1645	1386	1796	1375	1696	854	856	985	0.715166	1.64167	5.11069e-23
FBgn0024227	ial	aurB	4660	4829	5852	4641	5759	6839	8437	7942	-0.659701	0.63301	5.16542e-23
FBgn0030011	Gbeta5	Gbeta5	93	96	108	91	115	223	253	254	-1.25852	0.417973	5.33916e-23
FBgn0050460	CG30460	CG30460	950	923	1091	971	1190	547	587	638	0.698369	1.62267	8.17368e-23
FBgn0051125	CG31125	CG31125	5263	5318	6023	5426	6437	2210	3070	2422	1.01581	2.02204	9.33708e-23
FBgn0032449	CG17036	CG17036	689	681	726	659	794	344	372	397	0.830946	1.77885	1.03067e-22
FBgn0026319	Traf1	Traf4	2582	2669	3188	2364	3005	1511	1724	1884	0.604251	1.52019	1.03183e-22
FBgn0014018	Rel	Rel	4477	4205	4992	4399	4875	5424	5682	6514	-0.430251	0.742132	1.10741e-22
FBgn0032253	CG5322	LManI	45	17	44	56	25	287	351	328	-2.20456	0.216951	3.78352e-22
FBgn0016054	phr6-4	phr6-4	817	769	996	863	966	1160	1274	1527	-0.6469	0.638651	6.1278e-22
FBgn0037852	CG6608	Tpc1	2366	2468	2749	2327	2744	1428	1425	1785	0.623447	1.54055	7.77674e-22
FBgn0035189	CG9119	CG9119	15	18	7	5	5	125	251	206	-2.34172	0.197276	1.09007e-21
FBgn0030085	CG6999	CG6999	205	217	214	223	228	42	66	39	1.72475	3.30523	1.20279e-21
FBgn0038489	CG12265	Det	721	660	919	765	865	1066	1303	1457	-0.756184	0.59206	1.35279e-21
FBgn0027280	l(1)G0193	l(1)G0193	4983	5067	5765	5153	5618	3197	3559	3977	0.49055	1.40498	1.39499e-21
FBgn0036688	Fit2	Fit2	2589	2647	3332	2915	3100	3716	4065	4547	-0.565384	0.675776	1.55442e-21
FBgn0000395	cv-2	cv-2	3231	3274	3978	2968	3810	2087	2112	2428	0.55269	1.46682	1.83566e-21
FBgn0026620	tacc	tacc	5508	4665	6298	4646	5836	11905	9019	15056	-1.15383	0.449432	2.07893e-21
FBgn0051641	stai	stai	9018	8548	10108	7845	10700	11691	13321	15993	-0.629206	0.646532	2.15792e-21
FBgn0040099	lectin-28C	lectin-28C	42	20	44	88	33	381	619	747	-2.2811	0.205741	2.52752e-21
FBgn0024244	drm	drm	14562	13233	17120	14061	16614	9345	10330	12281	0.423581	1.34125	3.24241e-21
FBgn0033635	CG7777	Prip	71	76	130	84	111	251	446	500	-1.77875	0.291436	3.40543e-21
FBgn0051866	CG31866	Ada1-2	1334	1250	1447	1322	1368	1868	2118	2121	-0.663069	0.631533	3.94054e-21
FBgn0043043	desat2	Desat2	70	58	69	62	65	4	3	8	2.17514	4.51629	5.4171e-21
FBgn0014033	Sr-CI	Sr-CI	19	39	48	93	36	443	623	777	-2.26627	0.207866	6.70316e-21
FBgn0040232	cmet	cmet	3251	2791	3874	2917	3737	9945	6143	11859	-1.41243	0.375679	7.64185e-21
FBgn0010314	Cks30A	Cks30A	3578	3452	4263	4183	4439	6320	6622	9347	-0.927395	0.525807	8.33708e-21
FBgn0032986	CG3262	CG3262	5128	5142	6067	5184	6228	3632	3947	4465	0.38497	1.30583	8.42672e-21
FBgn0035553	CG13722	CG13722	150	159	250	136	182	36	39	32	1.77744	3.42817	8.5214e-21
FBgn0032390	CG16969	dgt2	2265	2129	2568	2263	2611	2924	3438	3386	-0.531085	0.692034	8.74524e-21
FBgn0034468	Obp56a	Obp56a	450	552	640	644	740	1353	2083	1619	-1.40073	0.378737	1.04068e-20
FBgn0035206	CG9186	sturkopf	4567	4095	4948	4671	5448	2350	2955	2940	0.693089	1.61674	1.28104e-20
FBgn0030171	CG2989	Cht6	9069	9253	9734	8200	9708	4393	3549	5122	0.956038	1.93997	1.73583e-20
FBgn0037099	CG7173	CG7173	1614	1722	2145	1467	1843	2631	2662	3094	-0.733071	0.601622	1.77696e-20
FBgn0036891	CG9372	CG9372	312	326	418	372	409	628	958	873	-1.15092	0.45034	2.43938e-20
FBgn0036144	GlcAT-P	GlcAT-P	38	23	36	25	28	118	187	288	-2.02236	0.246155	3.66332e-20
FBgn0025687	CG7144	LKRSDH	326	224	269	235	293	554	777	997	-1.41444	0.375155	5.10734e-20
FBgn0030500	CG9938	Ndc80	1720	1685	2154	1974	2230	2699	2920	3106	-0.644548	0.639693	5.87227e-20
FBgn0066303	CG33932	CG33932	2584	2677	3084	2640	2969	3966	4856	4330	-0.71537	0.609049	6.00695e-20
FBgn0066304	Rpp20	Rpp20	2514	2726	2898	2574	2953	3951	4891	4440	-0.753428	0.593192	6.68314e-20
FBgn0028855	CG15282	CG15282	387	369	500	403	460	736	1114	907	-1.12083	0.459831	7.61553e-20
FBgn0031678	CG31918	Nepl3	3504	3742	4266	4107	4627	5939	5913	6951	-0.692613	0.618732	8.04799e-20
FBgn0040842	CG15212	CG15212	354	359	361	288	367	112	137	157	1.1836	2.27142	1.04667e-19
FBgn0050502	CG30502	fa2h	0	0	1	0	1	43	41	47	-2.23268	0.212763	1.26539e-19
FBgn0052027	CG32027	lncRNA:CR32027	103	108	149	91	141	295	310	291	-1.29838	0.406583	1.35557e-19
FBgn0035298	CG1140	SCOT	3109	2940	3508	2904	3544	4103	5047	4697	-0.59964	0.659919	1.38236e-19
FBgn0033778	CG3790	Balat	78	66	123	61	97	286	238	351	-1.59298	0.331485	2.16393e-19
FBgn0051938	CG31938	Rrp40	1435	1338	1658	1407	1718	1981	2436	2285	-0.634116	0.644336	2.67429e-19
FBgn0000489	Pka-C3	Pka-C3	225	226	223	192	227	55	81	73	1.39645	2.63253	2.91277e-19
FBgn0033130	Tsp42Ei	Tsp42Ei	290	260	284	266	272	73	112	97	1.32468	2.50477	2.91398e-19
FBgn0026257	cav	cav	1381	1236	1625	1409	1665	2030	1971	2443	-0.622878	0.649374	3.37458e-19
FBgn0034335	GstE1	GstE1	5034	5114	5825	5746	6153	3068	3409	3462	0.656012	1.57572	3.46255e-19
FBgn0035805	CG7506	CG7506	2844	2539	3199	2873	3322	1533	1934	1952	0.618846	1.53565	3.47347e-19
FBgn0030242	sofe	sofe	2658	2528	3273	2646	3124	3192	3398	3856	-0.370287	0.773629	4.17571e-19
FBgn0031975	CG7356	Tg	211	272	244	215	249	74	69	66	1.47099	2.77213	4.40879e-19
FBgn0030484	CG1681	GstT4	1861	1923	2251	1922	2278	1234	1329	1553	0.492383	1.40677	6.39457e-19
FBgn0029167	Hml	Hml	79	56	113	218	56	2861	2823	4461	-2.17784	0.221006	8.09285e-19
FBgn0033866	CG6280	CG6280	1238	959	1203	929	1410	247	457	305	1.46326	2.7573	1.06672e-18
FBgn0002924	ncd	ncd	10372	10978	13083	11008	12738	13851	16183	16296	-0.483834	0.715075	1.14248e-18
FBgn0038575	CG7208	CG7208	115	94	156	90	165	23	14	21	1.8785	3.67693	1.58807e-18
FBgn0035737	Cpr65Ec	Cpr65Ec	380	404	498	278	523	1031	2016	1359	-1.60244	0.329319	1.88978e-18
FBgn0030691	CG8959	Efhc1.1	207	203	287	218	260	78	91	69	1.31846	2.494	2.12252e-18
FBgn0051495	CG31495	CG31495	1021	956	1180	1050	1215	636	659	750	0.578205	1.49299	2.1949e-18
FBgn0033882	CG13343	Uba3	4761	4594	5354	4649	5525	5702	6940	7000	-0.468888	0.722521	2.21854e-18
FBgn0026570	CG5704	CG5704	779	724	924	800	1007	1195	1199	1471	-0.67035	0.628354	2.31036e-18
FBgn0004378	Klp61F	Klp61F	11159	10622	13270	10991	12761	15397	14381	18244	-0.517999	0.69834	2.50656e-18
FBgn0011020	Sas-4	Sas-4	3182	3155	3772	3285	3716	3773	4323	4857	-0.408461	0.753427	2.57957e-18
FBgn0031908	CG5177	CG5177	204	183	228	209	294	69	55	48	1.563	2.95468	2.8252e-18
FBgn0031629	CG3244	slf	1758	2177	2218	2323	2178	907	997	975	1.01142	2.01589	2.96058e-18
FBgn0036942	CG7328	CG7328	152	79	124	151	109	11	16	8	2.03617	4.10156	3.03285e-18
FBgn0032244	RfC3	RfC3	2579	2358	3135	2622	2943	1732	1767	2048	0.472902	1.3879	3.23817e-18
FBgn0040786	CG14104	CG14104	250	245	334	295	327	454	571	578	-0.916237	0.529889	3.25062e-18
FBgn0085727	CG42200	CG42200	664	558	755	687	791	281	310	411	0.926082	1.90011	3.296e-18
FBgn0034106	CG9068	CG9068	60	40	53	34	52	0	0	2	2.1362	4.39603	4.06087e-18
FBgn0023515	CG14814	CG14814	2540	2553	3169	2596	2884	3258	3486	3748	-0.425277	0.744696	4.0934e-18
FBgn0037151	CG7130	CG7130	133	129	128	132	131	292	274	316	-1.15058	0.450445	4.35709e-18
FBgn0038243	CG8066	CG8066	102	116	165	135	146	22	33	37	1.64915	3.13648	4.59365e-18
FBgn0039854	CG1635	CG1635	865	860	944	867	972	496	544	576	0.64936	1.56847	4.6414e-18
FBgn0050001	CG30001	CG30001	126	133	135	125	124	280	260	339	-1.16078	0.44727	5.68895e-18
FBgn0037792	CG6241	TAF1B	2866	2669	3326	2701	3223	3493	3501	4216	-0.414159	0.750457	6.2613e-18
FBgn0033815	CG4676	CG4676	82	100	112	86	97	20	11	20	1.79673	3.47432	9.54189e-18
FBgn0002778	mnd	mnd	3688	3380	4073	2994	3719	4645	4993	5727	-0.587486	0.665501	1.09476e-17
FBgn0033549	CG12936	mms4	814	861	937	896	972	1185	1396	1469	-0.651027	0.636827	1.13364e-17
FBgn0010173	RpA-70	RpA-70	21575	20123	24023	21483	24560	15376	16531	18483	0.331523	1.25834	1.21814e-17
FBgn0032926	CG9243	CG43346;CG43345	2568	2389	3012	2618	3015	3014	3429	3788	-0.401636	0.756999	1.32953e-17
FBgn0024945	NitFhit	NitFhit	2147	2168	2510	2098	2427	2686	3023	3089	-0.445239	0.734462	1.34951e-17
FBgn0033453	CG1667	Sting	1263	1157	1543	1193	1420	774	805	968	0.541053	1.45503	1.59725e-17
FBgn0039449	CG6425	CG6425	949	943	1176	1086	1146	1421	1483	1751	-0.614351	0.653224	2.02464e-17
FBgn0038429	CG14882	CG14882	1254	1223	1415	1239	1439	1543	1666	1933	-0.455458	0.729278	2.51151e-17
FBgn0003545	sub	sub	3848	3505	4594	4088	4471	4834	5376	6170	-0.484397	0.714796	2.63492e-17
FBgn0037548	CG7900	CG7900	696	468	503	814	512	136	113	121	1.71735	3.28832	2.66486e-17
FBgn0033921	CG8589	tej	127	136	147	163	103	26	20	22	1.81875	3.52776	2.97261e-17
FBgn0033382	CG8058	Hydr1	1256	1356	1591	1266	1488	815	888	962	0.55632	1.47051	3.57218e-17
FBgn0033265	coilin	coil	1498	1176	1649	1456	1664	2258	2178	2883	-0.764177	0.588789	4.51294e-17
FBgn0030189	CG2909	CG2909	753	762	800	595	809	262	256	402	1.11509	2.16608	5.24149e-17
FBgn0032620	CG12288	CG12288	3328	3127	3637	3148	3884	2246	2242	2568	0.454973	1.37076	8.89884e-17
FBgn0015926	dah	dah	1564	1626	1933	1580	1844	2008	2490	2552	-0.528655	0.693201	9.36992e-17
FBgn0034022	CG12964	CG12964	7632	7068	8455	6157	8453	4250	4718	4606	0.636297	1.55433	1.03328e-16
FBgn0053556	form3	form3	2605	2611	2960	2233	2783	1281	1372	1821	0.727097	1.65531	1.17684e-16
FBgn0034058	CG8315	Pex11	1143	1117	1382	1140	1435	1478	1595	1799	-0.461136	0.726414	1.25008e-16
FBgn0040319	Gclc	Gclc	2329	2159	2639	2105	2540	1244	1231	1710	0.662571	1.5829	1.25008e-16
FBgn0000140	asp	asp	7370	6898	8969	7148	8426	13741	10726	15852	-0.837186	0.559734	1.42382e-16
FBgn0004243	scra	scra	16339	15089	18804	15276	17997	18958	18992	21991	-0.338213	0.791021	1.71262e-16
FBgn0030246	CG1582	CG1582	4845	5114	5909	4742	5775	3402	3479	4103	0.442247	1.35872	1.76219e-16
FBgn0040477	cid	cid	408	426	510	480	480	772	911	801	-0.883629	0.542002	1.8101e-16
FBgn0039328	CHKov2	CHKov2	850	885	906	897	1111	448	449	560	0.824186	1.77054	2.56346e-16
FBgn0033904	CG18327	CG18327	135	151	144	131	159	22	16	46	1.72472	3.30517	3.02015e-16
FBgn0053865	His2A	His2A:CG33865	317	266	329	282	324	134	145	151	0.944125	1.92402	3.20349e-16
FBgn0030310	PGRP-SA	PGRP-SA	249	213	266	253	254	92	87	67	1.31574	2.48929	4.03974e-16
FBgn0051100	CG31100	CG31100	1711	1531	2053	1607	1793	169	86	51	1.99919	3.99777	4.08976e-16
FBgn0035333	CG1317	CG1317	7858	7222	8972	7073	8412	5167	5115	6247	0.436141	1.35298	4.52213e-16
FBgn0037844	CG4570	CG4570	610	644	664	638	705	268	359	376	0.851254	1.80407	5.18279e-16
FBgn0051658	CG31658	Nnf1b	4	2	4	1	4	43	51	44	-2.00988	0.248295	5.23525e-16
FBgn0051898	CG31898	CG31898	101	136	152	119	148	381	273	446	-1.36093	0.389331	5.3295e-16
FBgn0002715	mei-S332	mei-S332	945	857	1026	858	975	1129	1250	1405	-0.505595	0.70437	5.78428e-16
FBgn0086356	tum	tum	9894	10247	12302	10720	11521	13223	13560	15346	-0.435348	0.739516	6.34871e-16
FBgn0050437	CG30437	stw	4629	4443	5321	4229	5094	2622	2309	3291	0.692189	1.61573	7.09308e-16
FBgn0010222	Nmdmc	Nmdmc	2627	2648	3301	2682	3331	3414	3660	3913	-0.408274	0.753524	7.41343e-16
FBgn0036997	CG5955	CG5955	54	64	52	29	54	0	0	2	2.00284	4.00788	7.46869e-16
FBgn0035612	CG10625	frm	17833	16727	20713	14685	19570	6608	10398	8501	0.934876	1.91173	8.84997e-16
FBgn0032393	CG12264	Nfs1	7296	7318	8461	7407	8386	4240	5415	4965	0.581024	1.49591	9.20728e-16
FBgn0041183	TepI	Tep1	20	9	13	21	12	73	117	130	-1.89362	0.269131	1.04669e-15
FBgn0000409	Cyt-c-p	Cyt-c-p	6460	6014	7624	6132	7514	6920	7653	8556	-0.271811	0.828279	1.09166e-15
FBgn0053247	Ste	Ste:CG33247	110	94	131	128	103	13	29	26	1.6881	3.22231	1.09906e-15
FBgn0030362	regucalcin	regucalcin	1903	640	1593	1643	1119	7229	13990	11748	-1.93318	0.261851	1.1697e-15
FBgn0053346	CG33346	CG33346	3	2	3	11	0	83	190	153	-1.964	0.256317	1.17016e-15
FBgn0032452	CG15484	CG15484	22	30	36	39	60	146	158	243	-1.75044	0.297212	1.24897e-15
FBgn0031599	Psf2	Psf2	571	553	668	552	665	799	1040	961	-0.692161	0.618926	1.28279e-15
FBgn0039355	CG4730	CG4730	459	519	646	462	533	742	880	942	-0.756788	0.591812	1.43949e-15
FBgn0035542	CG11347	DOR	1441	1441	1595	1424	1485	867	819	928	0.662797	1.58315	2.03037e-15
FBgn0050296	CG30296	RIC-3	56	52	55	54	47	3	7	5	1.8978	3.72644	2.06473e-15
FBgn0033777	CG17574	CG17574	1145	1115	1464	1104	1307	669	794	890	0.554543	1.4687	2.18011e-15
FBgn0033035	CG17337	Cndp2	4628	3970	4910	4149	5038	5223	5607	6592	-0.428437	0.743067	2.33292e-15
FBgn0020303	fok	fok	2162	1835	2340	1550	2293	858	1065	1216	0.839522	1.78946	2.92775e-15
FBgn0011774	Irbp	Irbp	2094	2087	2467	2181	2602	1478	1552	1744	0.436286	1.35312	3.24337e-15
FBgn0035523	CG1311	Ctl1	7034	6391	7862	6385	7277	4589	5121	5627	0.369564	1.29196	3.3905e-15
FBgn0010452	trn	trn	20587	20373	24551	19456	23136	23095	24667	28858	-0.316711	0.802898	3.61706e-15
FBgn0034888	CG5431	St3	311	360	518	335	339	102	106	163	1.31645	2.49053	3.64707e-15
FBgn0033310	rgr	rgr	264	193	269	247	293	413	450	502	-0.877911	0.544155	3.70071e-15
FBgn0036943	CG7323	CG42674	1805	1698	1953	1686	1827	963	1164	1058	0.656946	1.57674	4.33955e-15
FBgn0028542	CG33115	NimB4	20	13	32	52	16	182	299	277	-1.92908	0.262596	4.40672e-15
FBgn0004106	cdc2	Cdk1	7664	6713	9043	7848	8649	9525	10126	12454	-0.492039	0.71102	4.79148e-15
FBgn0034760	CG13512	CG42565;CG42566	1311	1349	1549	1326	1384	522	776	574	0.993408	1.99088	4.92568e-15
FBgn0031810	CG9511	Nepl6;CG42369;DIP-epsilon	57	34	43	45	48	123	139	176	-1.46061	0.363338	5.01774e-15
FBgn0034693	CG11073	CG11073	517	539	574	493	603	134	261	206	1.21864	2.32727	6.31358e-15
FBgn0036579	CG5027	CG5027	667	671	820	684	736	916	1077	1352	-0.687734	0.620828	7.48344e-15
FBgn0034628	Acox57D-p	Acox57D-p	1314	1291	1495	1347	1472	812	941	1026	0.49432	1.40866	7.53556e-15
FBgn0033731	Cpr49Ah	Cpr49Ah	1650	1908	2441	1769	2931	926	855	953	1.04148	2.05833	1.01602e-14
FBgn0023395	Chd3	Chd3	1190	1066	1371	1277	1365	1605	1671	1929	-0.537203	0.689106	1.02819e-14
FBgn0033945	CG12868	CG12868	508	577	591	621	641	251	296	325	0.889845	1.85298	1.10294e-14
FBgn0039827	CG1544	CG1544	274	291	305	258	324	431	577	538	-0.858021	0.551709	1.10294e-14
FBgn0034225	CG4827	veil	177	77	123	65	139	10	11	12	1.86663	3.6468	1.2403e-14
FBgn0002905	mus308	DNApol-theta	1667	1547	1961	1636	1961	2937	2364	3491	-0.78575	0.58005	1.27806e-14
FBgn0034005	alphaPS4	ItgaPS4	85	61	90	161	157	8	8	9	1.88838	3.7022	1.39633e-14
FBgn0037233	CG9778	Syt14	159	150	151	133	149	40	39	61	1.35795	2.5632	1.6819e-14
FBgn0039170	CG13609	CG13609	280	259	325	291	324	115	124	174	0.959565	1.94472	1.878e-14
FBgn0050478	CR30478	asRNA:CR42254	585	575	777	581	681	326	369	431	0.667092	1.58787	1.93491e-14
FBgn0032921	Mpp6	Mpp6	447	464	531	461	567	633	761	789	-0.620991	0.650224	1.94009e-14
FBgn0036764	CG5535	CG5535	2114	2036	2371	2078	2271	1392	1363	1423	0.547445	1.4615	2.09648e-14
FBgn0031479	Prx6005	Prx6005	1031	833	1152	1090	1073	1502	2073	1881	-0.844038	0.557082	2.44028e-14
FBgn0030432	CG4404	CG4404	201	265	307	250	306	97	97	123	1.12664	2.18349	2.669e-14
FBgn0036137	CG7628	NaPi-III	7745	7445	8775	8051	8835	9289	9694	11100	-0.369839	0.773869	2.70769e-14
FBgn0028962	Aats-ala-m	AlaRS-m	1452	1344	1769	1478	1770	1800	2098	2170	-0.448785	0.73266	2.91542e-14
FBgn0034430	mip40	mip40	2876	3077	3491	3044	3609	3765	4486	4535	-0.476675	0.718632	3.01903e-14
FBgn0040718	CG15353	CG15353	912	626	2009	1012	1018	5274	5020	7596	-1.75665	0.295934	3.06893e-14
FBgn0031912	CG5261	muc	3164	3052	3709	3136	3840	3616	3991	4341	-0.315788	0.803412	3.37317e-14
FBgn0053129	CG33129	CG33129	16057	14580	18621	15408	18181	18103	18817	22978	-0.344823	0.787405	3.87421e-14
FBgn0033354	CG13745	FANCI	1511	1498	1893	1612	1816	2760	2238	3237	-0.767083	0.587604	4.06114e-14
FBgn0004872	piwi	piwi	221	195	246	221	317	88	78	105	1.17731	2.26155	4.20278e-14
FBgn0016974	swaPsi	swaPsi	87	85	147	91	120	25	21	29	1.54336	2.91472	4.21069e-14
FBgn0032222	CG5037	CG5037	1782	1758	2137	1669	2132	2111	2286	2597	-0.375849	0.770652	4.25617e-14
FBgn0000487	Dox-A3	PPO3	212	240	295	239	323	102	115	121	1.03651	2.05126	4.63432e-14
FBgn0038601	CG18600	CG18600	2058	2016	2388	2258	2534	2678	3005	3229	-0.471701	0.721114	4.93082e-14
FBgn0039226	CG18410	Ude	840	1259	1063	1091	1062	426	375	447	1.14666	2.21401	5.01709e-14
FBgn0000615	exu	exu	71	30	68	49	40	197	189	233	-1.59704	0.330556	5.15859e-14
FBgn0037942	CG14721	CG14721	742	701	826	751	915	403	503	487	0.658886	1.57886	5.77994e-14
FBgn0032732	CG15168	CG15168	708	631	757	672	728	918	926	1113	-0.559657	0.678464	5.91005e-14
FBgn0035260	CG7991	CG7991	185	181	226	172	226	81	73	98	1.05364	2.07576	6.10069e-14
FBgn0051721	Trim9	Trim9	762	756	864	695	843	411	333	484	0.815711	1.76017	6.4107e-14
FBgn0038727	CG7432	CG7432	469	489	607	458	567	285	297	319	0.678284	1.60024	7.17775e-14
FBgn0038803	CG5191	CG5191	2321	2392	2935	2503	2792	1684	1803	2030	0.408173	1.327	7.75456e-14
FBgn0025628	CG4199	CG4199	16208	17667	19297	17566	19336	10745	12362	11932	0.533792	1.44773	7.87908e-14
FBgn0052786	CG32786	Gem4b	627	590	797	591	743	928	882	1110	-0.606686	0.656704	7.94625e-14
FBgn0039049	CG6726	CG6726	1922	1814	2303	1926	2215	2361	2850	2755	-0.458618	0.727683	8.70646e-14
FBgn0039807	CG15546	CG15546	935	1121	990	976	1032	287	496	414	1.14162	2.20629	8.92409e-14
FBgn0085687	CG41556	CG41556	239	220	350	298	300	106	72	110	1.26399	2.4016	9.18985e-14
FBgn0013773	Cyp6a22	Cyp6a22	50	30	64	42	44	4	2	0	1.85075	3.60688	1.02174e-13
FBgn0038395	CG10407	CG10407	180	115	175	96	149	346	381	377	-1.26215	0.416923	1.09675e-13
FBgn0033033	scarface	scaf	5403	5629	5899	5561	5983	3552	3414	3919	0.559707	1.47397	1.28266e-13
FBgn0030511	CG11158	CG11158	1348	1371	1519	1493	1504	772	920	961	0.618364	1.53513	1.39095e-13
FBgn0033306	CG14747	CG42326	31	57	54	46	42	3	1	3	1.83837	3.57607	1.43183e-13
FBgn0037584	CG7963	CG7963	33	42	46	42	45	4	4	1	1.81972	3.53013	1.44221e-13
FBgn0030114	CG17754	CG17754	8521	8389	10236	7772	9936	5908	6720	7311	0.348269	1.27303	1.44263e-13
FBgn0037841	CG4565	CG4565	251	228	247	223	286	109	103	92	1.08194	2.11688	1.7069e-13
FBgn0045064	bwa	bwa	208	169	253	184	205	313	365	393	-0.841364	0.558116	1.85247e-13
FBgn0036882	CG9279	CG9279	173	144	141	155	140	44	40	52	1.37415	2.59216	2.18962e-13
FBgn0033134	Tsp42El	Tsp42El	211	208	277	264	265	94	100	124	1.03174	2.04449	2.43326e-13
FBgn0004512	Mdr49	Mdr49	4014	4251	5080	3904	4781	2621	3175	3219	0.463488	1.37887	2.46656e-13
FBgn0028886	CG15279	CG15279	390	352	432	391	441	190	194	261	0.784625	1.72264	2.51194e-13
FBgn0039883	RhoGAP100F	RhoGAP100F	456	474	631	398	542	217	147	229	1.11719	2.16924	2.59684e-13
FBgn0039896	yellow-h	yellow-h	118	90	123	116	121	35	17	30	1.51328	2.85458	2.59687e-13
FBgn0039766	CG15536	CG15536	281	321	368	355	416	528	638	640	-0.824141	0.564818	2.60256e-13
FBgn0034422	CG7137	CG7137	2680	2591	3035	2628	3187	3103	3599	3697	-0.372235	0.772585	2.63548e-13
FBgn0026602	Ady43A	Ady43A	1592	1792	1955	1526	2460	817	977	837	0.926163	1.90022	2.86949e-13
FBgn0003701	thr	thr	2447	2237	2737	2415	2570	3661	3175	4365	-0.64522	0.639395	2.89013e-13
FBgn0035517	CG1265	CG1265	358	280	336	315	368	501	786	709	-0.992258	0.50269	3.0839e-13
FBgn0030545	CG11590	CG11590	5883	5849	7041	6198	7336	3501	4548	4108	0.575519	1.49021	3.33814e-13
FBgn0031844	CG13771	CG13771	48	24	53	53	32	0	0	0	1.81942	3.52939	3.40708e-13
FBgn0034025	GalNAc-T1	Pgant1	7390	7475	8881	7099	8407	5437	5721	6667	0.320351	1.24863	3.4826e-13
FBgn0003008	or	or	825	838	1069	894	997	1086	1218	1395	-0.485266	0.714366	3.49966e-13
FBgn0002948	nod	nod	1847	1863	2385	1986	2293	2382	2516	2891	-0.400138	0.757786	3.50432e-13
FBgn0027593	Exn	Exn	6339	6494	7699	5651	7264	4090	4728	4885	0.460575	1.37609	3.99085e-13
FBgn0050269	CG30269	CG30269	125	87	172	104	120	29	25	37	1.48495	2.79908	4.5529e-13
FBgn0044823	Spec2	Spec2	829	770	993	843	947	1054	1117	1390	-0.504736	0.704789	4.7186e-13
FBgn0041147	ida	ida	2694	2599	3004	2739	3106	3200	3611	3724	-0.387254	0.764584	4.76875e-13
FBgn0034859	CG3520	CG3520	2487	2326	2932	2361	2813	2925	3169	3252	-0.350864	0.784115	4.83808e-13
FBgn0032801	CG10165	CG10165	125	104	138	110	144	229	232	242	-0.931346	0.524369	4.93187e-13
FBgn0028997	nmdyn-D7	nmdyn-D7	826	695	998	802	1033	1161	1420	1357	-0.656647	0.634351	5.65878e-13
FBgn0031434	insv	insv	1035	1101	1228	1193	1318	592	725	796	0.642584	1.56112	6.01137e-13
FBgn0036677	CG13023	CG13023	413	280	467	172	409	968	2012	1239	-1.579	0.334714	6.41664e-13
FBgn0039505	CG5934	CG5934	841	827	950	837	972	1011	1243	1359	-0.50847	0.702968	6.67622e-13
FBgn0050456	CG30456	CG30456	14	10	23	22	20	62	89	118	-1.66093	0.316234	7.69323e-13
FBgn0033948	CG12863	CG12863	920	945	1144	953	1202	595	656	767	0.526619	1.44055	7.71358e-13
FBgn0002989	okr	okr	1164	1155	1524	1213	1434	1471	1649	1849	-0.426978	0.743818	8.76264e-13
FBgn0003257	r-l	r-l	5437	5450	6590	5587	6569	6547	7513	7513	-0.358152	0.780163	9.24894e-13
FBgn0039233	CG7006	CG7006	2143	2037	2487	2175	2517	2487	2954	3013	-0.386382	0.765046	1.01927e-12
FBgn0028931	CG16863	CG16863	762	729	877	744	907	432	539	577	0.547787	1.46184	1.02542e-12
FBgn0040298	Myt1	Myt1	1054	962	1223	1099	1264	1297	1464	1618	-0.453726	0.730154	1.09736e-12
FBgn0030700	CG15914	CG15914	146	110	158	126	136	256	237	291	-0.953295	0.516452	1.17668e-12
FBgn0035267	CG13921	CG13921	7898	8098	9255	7514	9174	5699	6343	6588	0.349008	1.27368	1.17712e-12
FBgn0026063	KP78b	KP78b	6513	7060	7814	6358	7728	4627	5004	5216	0.431457	1.34859	1.2085e-12
FBgn0024753	Flo-2	Flo2	2489	2345	3081	2529	3032	1715	1715	2155	0.445548	1.36183	1.30989e-12
FBgn0035082	CG2811	CG2811	2014	2114	2417	2188	2409	1176	1515	1338	0.628945	1.54643	1.34172e-12
FBgn0024211	mfas	mfas	9246	9460	11234	8639	10643	10805	12591	12955	-0.376621	0.77024	1.41576e-12
FBgn0027929	CG33119	NimB1	12	0	4	6	4	62	85	107	-1.76801	0.293613	1.41759e-12
FBgn0085806	CR41585	CR41585	630	393	509	404	496	857	1276	1163	-1.11256	0.462473	1.42658e-12
FBgn0052856	CG32856	CG32856	423	396	519	384	442	550	717	742	-0.680724	0.623852	1.47377e-12
FBgn0003227	rec	rec	1111	1107	1459	1192	1413	1911	1630	2249	-0.676396	0.625726	1.81774e-12
FBgn0028430	He	He	13	9	19	60	28	214	300	540	-1.76278	0.294681	1.86929e-12
FBgn0052547	CG32547	CG32547	60	107	107	70	106	12	20	10	1.65629	3.15205	1.95501e-12
FBgn0024804	Dbp80	Dbp80	1396	1460	1738	1457	1633	2111	2022	2948	-0.665375	0.630525	2.18301e-12
FBgn0037741	CG16908	CG16908	1666	1542	1909	1623	1901	2125	2032	2538	-0.441934	0.736147	2.19325e-12
FBgn0034057	CG8314	CG8314	3949	4117	4812	3837	4634	2416	3110	3065	0.48783	1.40233	2.7295e-12
FBgn0031544	CG17593	CG17593	4204	3934	4857	3916	4850	4838	5307	5395	-0.332872	0.793954	2.90179e-12
FBgn0032998	CG17478	lncRNA:dntRL	86	112	143	105	106	212	241	249	-1.05012	0.482928	3.23076e-12
FBgn0028689	Rpn6	Rpn6	14547	13408	16653	14066	16103	14873	16913	18720	-0.247615	0.842288	3.49265e-12
FBgn0030345	CG1847	CG1847	941	947	1036	954	1060	554	651	724	0.531901	1.44583	3.51531e-12
FBgn0051072	Lerp	Lerp	743	649	800	662	761	343	380	518	0.703288	1.62821	3.77793e-12
FBgn0026619	tafazzin	Taz	1273	1125	1404	1178	1349	1478	1548	1713	-0.395313	0.760325	3.79305e-12
FBgn0034181	CG8963	CG8963	13936	13228	15759	13579	15820	14406	16043	17463	-0.221032	0.857951	4.35535e-12
FBgn0053494	CG33494	CG33494	131	115	166	118	129	34	47	57	1.22707	2.34092	4.38564e-12
FBgn0035121	Tudor-SN	Tudor-SN	59080	52808	66546	55397	66603	61458	67333	72741	-0.241718	0.845738	4.4683e-12
FBgn0053506	CG33506	CG33506	1403	1296	1458	1391	1452	1712	2023	2041	-0.522982	0.695932	4.47356e-12
FBgn0038150	yellow-e3	yellow-e3	889	969	1114	1100	1144	1527	1718	1606	-0.686326	0.621434	4.84017e-12
FBgn0037138	CG7145	P5CDh1	7086	7098	8108	7182	8098	5252	5134	5936	0.381211	1.30243	4.84673e-12
FBgn0037386	CG1208	CG1208	93	83	138	381	235	0	1	2	1.72185	3.29859	5.18485e-12
FBgn0033504	CAP	CAP	446	472	540	459	572	262	260	340	0.685461	1.60822	5.44387e-12
FBgn0022800	Cad96Ca	Cad96Ca	3121	3083	3760	3009	3591	2269	2295	2790	0.35108	1.27551	5.48332e-12
FBgn0028545	CG8942	NimC1	48	40	113	147	40	815	1064	1336	-1.72157	0.303218	5.56667e-12
FBgn0037323	CG2663	CG2663	166	88	171	208	328	593	1299	876	-1.61578	0.326288	6.2886e-12
FBgn0028978	trbl	trbl	7986	8268	9420	7898	9672	5777	6538	6568	0.371718	1.29389	6.30544e-12
FBgn0027521	CG3679	CG3679	4163	4066	4811	4508	4838	5366	5394	6613	-0.439987	0.737141	6.79344e-12
FBgn0035851	MED24	MED24	5218	4917	6076	4982	5837	5408	6079	6558	-0.23318	0.850758	7.39897e-12
FBgn0034883	CG17664	Eglp2	25	34	40	32	24	1	0	0	1.71933	3.29284	7.75847e-12
FBgn0031068	CG12534	Alr	714	825	963	790	940	1302	1894	1424	-0.882665	0.542365	7.78189e-12
FBgn0034139	CG4927	CG4927	21	1	11	8	6	87	139	165	-1.71242	0.305147	7.8208e-12
FBgn0033965	CG12854	asRNA:CR42254	68	99	102	56	107	16	19	15	1.55766	2.94376	1.00554e-11
FBgn0030758	CanA-14F	CanA-14F	3187	3416	4048	3133	3958	4364	4254	5293	-0.458672	0.727656	1.13978e-11
FBgn0035623	mthl2	mthl2	18	18	26	25	10	67	126	133	-1.63609	0.321726	1.21807e-11
FBgn0002997	ome	ome	2567	2155	2757	2201	2733	1594	1541	1876	0.47987	1.39462	1.21807e-11
FBgn0010356	Taf5	Taf5	5242	4985	5933	5016	6082	5710	6025	6707	-0.25292	0.839196	1.2621e-11
FBgn0005592	btl	btl	534	497	754	497	573	786	902	1149	-0.763338	0.589132	1.45864e-11
FBgn0034530	CG11175	Rcd6	1214	1374	1429	1278	1427	773	831	972	0.556942	1.47115	1.48388e-11
FBgn0053678	CG33678	solo	63	32	69	51	44	2	7	5	1.67961	3.20342	1.54624e-11
FBgn0027565	CG5498	CG5498	2038	2144	2435	2144	2381	2510	2700	3190	-0.399275	0.758239	1.58307e-11
FBgn0033158	CG12164	CG12164	187	322	231	313	229	52	27	70	1.56261	2.95388	1.5963e-11
FBgn0030334	Karl	Karl	37	24	50	78	35	172	237	292	-1.61257	0.327016	1.62451e-11
FBgn0085360	CG34331	CG34331	24	0	16	20	10	158	259	264	-1.67028	0.314193	1.76432e-11
FBgn0050438	CG30438	Ugt50B3	213	163	219	160	230	73	77	100	1.03715	2.05218	1.78412e-11
FBgn0004379	Klp67A	Klp67A	5165	4824	5923	5433	5690	6255	6431	7415	-0.382472	0.767122	2.26606e-11
FBgn0086370	sra	sra	1659	1727	2201	1709	2036	1165	1269	1490	0.425376	1.34292	2.45479e-11
FBgn0030057	Ppt1	Ppt1	1056	1016	1213	1064	1223	1281	1475	1477	-0.415163	0.749935	2.54178e-11
FBgn0031389	CG4259	CG4259	26	13	16	45	16	122	164	236	-1.66709	0.314888	2.58372e-11
FBgn0034837	RpL22-like	RpL22-like	190	183	212	160	200	63	96	75	1.05971	2.08451	2.6278e-11
FBgn0000313	chp	chp	99	96	106	68	142	269	214	291	-1.21055	0.432105	2.77338e-11
FBgn0011826	Pp2B-14D	Pp2B-14D	7471	7474	8857	7602	9146	9207	9124	11085	-0.350049	0.784558	2.8843e-11
FBgn0032032	CG17294	CG17294	781	715	971	726	912	454	560	527	0.572872	1.48748	3.02726e-11
FBgn0069960	CG41053	CG41053	245	222	252	272	266	109	124	118	0.936913	1.91443	3.11651e-11
FBgn0030803	CG4880	CG4880	1754	1752	2202	2061	2163	2565	2566	3328	-0.56403	0.67641	3.16138e-11
FBgn0047114	CG31142	CG31142	1524	1374	1802	1563	1656	1794	2172	2221	-0.451442	0.731311	3.27779e-11
FBgn0085690	CG41559	CG41559	362	273	404	388	364	160	174	177	0.910042	1.8791	3.40631e-11
FBgn0031261	nAcRbeta-21C	nAChRbeta3	67	25	56	97	34	238	432	406	-1.63762	0.321385	4.00358e-11
FBgn0039678	Obp99a	Obp99a	249	233	396	351	385	615	900	681	-1.11311	0.462296	4.27591e-11
FBgn0033448	CG1623	hebe	105	66	76	89	99	23	16	19	1.47915	2.78784	4.35641e-11
FBgn0039774	CDase	CDase	3590	3328	4252	3338	4185	2541	2918	3014	0.31813	1.24671	4.71238e-11
FBgn0033968	CG10200	hui	2385	2895	3144	2201	3509	1171	1637	1442	0.846813	1.79852	4.71238e-11
FBgn0038042	Scgbeta	Scgbeta	83	96	122	97	141	19	30	9	1.5465	2.92108	4.95566e-11
FBgn0039612	CG14523	Nepl19	12	3	23	26	11	92	146	165	-1.65745	0.316998	4.95643e-11
FBgn0033906	CG8331	ReepB	3429	3211	4030	3379	3858	3818	4956	5042	-0.432276	0.741092	5.22701e-11
FBgn0028424	JhI-26	JhI-26	285	161	234	183	203	49	53	88	1.33266	2.51867	5.38283e-11
FBgn0031052	CG14215	Elys	10934	9958	12711	10301	12122	11469	12059	13614	-0.224525	0.855877	6.99889e-11
FBgn0036558	mib1	mib1	12616	12358	15018	11889	14263	9686	10351	11827	0.235516	1.17733	7.37712e-11
FBgn0031711	CG6907	CG6907	6300	5901	7126	6188	7036	7218	8778	8377	-0.394599	0.760701	8.59303e-11
FBgn0005638	slbo	slbo	27	48	43	35	49	2	5	4	1.62573	3.08599	8.59657e-11
FBgn0032149	CG4036	CG4036	3033	2732	3439	2962	3559	2062	2410	2510	0.349157	1.27382	1.05192e-10
FBgn0030241	feo	feo	12126	13134	15321	13354	14744	16249	20422	18937	-0.500587	0.706819	1.07289e-10
FBgn0037637	CG9836	IscU	3410	3312	3829	3075	3834	2328	2605	2578	0.391034	1.31133	1.09453e-10
FBgn0035347	CG33232	Svil	5894	5646	7051	5439	6581	4269	4417	5292	0.310993	1.24056	1.13313e-10
FBgn0037082	CG5664	CG5664	1567	1427	1954	1474	1880	1028	945	1243	0.531674	1.44561	1.24284e-10
FBgn0036946	CG32223	CG42674	1901	1709	1969	1630	1913	1078	962	1328	0.602589	1.51844	1.35566e-10
FBgn0015351	CG14906	CG14906	1244	1163	1532	1260	1468	730	950	994	0.490618	1.40505	1.53596e-10
FBgn0034013	unc-5	unc-5	7000	6873	8229	5975	7974	4066	3613	5314	0.631579	1.54926	1.56925e-10
FBgn0039415	CG6142	CG6142	106	217	153	156	132	26	39	37	1.46551	2.7616	1.56925e-10
FBgn0030628	CG9114	CG9114	1370	1723	1878	1597	1791	2239	2425	2556	-0.585478	0.666428	1.68228e-10
FBgn0032105	Borr	borr	4305	4019	5104	4501	5098	5333	6261	5954	-0.421738	0.746525	1.71658e-10
FBgn0020392	Nmt	Nmt	11735	11023	13451	11518	13269	12629	14751	14900	-0.286706	0.819772	1.7206e-10
FBgn0037958	CG6962	CG6962	1974	1906	2326	1847	2238	2248	2310	2696	-0.310305	0.806471	1.91362e-10
FBgn0036121	CG6310	CG6310	785	884	990	786	979	1028	1284	1421	-0.550183	0.682933	1.96269e-10
FBgn0030931	Rad51D	Xrcc2	15	12	21	21	12	74	55	117	-1.54428	0.342866	2.0137e-10
FBgn0040942	CG12643	CG12643	5698	7380	7230	7384	7278	3779	3814	4316	0.705761	1.631	2.01752e-10
FBgn0030028	Corp	Corp	216	196	214	153	212	84	85	91	0.991969	1.9889	2.02475e-10
FBgn0035193	CG9192	CG9192	1898	1984	2523	2390	2215	663	1159	622	1.14311	2.20856	2.13138e-10
FBgn0025140	pit	pit	7323	6923	8209	7565	8502	8411	8900	9884	-0.310977	0.806095	2.19914e-10
FBgn0051392	CG31392	CG42726;CG42727	1268	1211	1520	1355	1471	905	936	1055	0.41215	1.33067	2.20388e-10
FBgn0038425	CG14881	CG14881	577	609	710	649	688	792	950	945	-0.533321	0.690962	2.29226e-10
FBgn0259100	CG42248	CG43867	3681	3398	4556	3322	4368	2081	1661	2661	0.732153	1.66112	2.35547e-10
FBgn0053329	Sp212	Sp212	46	38	44	48	58	7	4	11	1.54102	2.91	2.36511e-10
FBgn0027330	l(1)G0020	l(1)G0020	6696	6415	7506	6646	7575	7755	8119	8580	-0.305339	0.809252	2.39468e-10
FBgn0011227	ox	ox	1858	1434	1858	1817	1914	2383	2697	2653	-0.596169	0.661508	2.41354e-10
FBgn0032054	CG13090	Uba4	2702	2691	3015	2886	3159	3340	4302	4141	-0.504936	0.704692	2.5323e-10
FBgn0027572	CG5009	CG5009	1943	1849	2035	1874	2201	1236	1365	1596	0.419352	1.33733	2.57978e-10
FBgn0038371	CG9597	Pbp45	769	665	744	736	774	936	1041	1128	-0.546478	0.684689	3.18671e-10
FBgn0039897	CG1674	CG1674	335	352	342	303	381	173	181	204	0.756137	1.68896	3.19401e-10
FBgn0039208	CG6643	Esyt2	1330	1622	1890	1607	1640	938	813	965	0.713418	1.63968	3.26796e-10
FBgn0033658	CG8986	Twdlbeta	44	52	97	65	65	169	215	164	-1.27966	0.411893	3.30287e-10
FBgn0029538	CG14632	CG43867	430	485	555	387	563	241	205	294	0.824904	1.77142	3.38264e-10
FBgn0000246	c(3)G	c(3)G	772	627	977	711	896	361	263	470	0.94168	1.92076	3.38264e-10
FBgn0035591	CG4611	CG4611	1448	1407	1743	1591	1698	1871	1971	2113	-0.40628	0.754566	3.41727e-10
FBgn0027498	CG2061	CG2061	3137	3045	3613	2969	3675	3468	3893	4034	-0.28794	0.819071	3.45509e-10
FBgn0043458	CG12084	CG12084	4030	3774	4614	3831	4584	2855	2711	3458	0.384535	1.30544	3.70436e-10
FBgn0025381	CG14782	rush	5690	6070	6835	5659	6640	4015	4710	4796	0.370859	1.29312	3.88386e-10
FBgn0050481	mRpL53	mRpL53	1287	1273	1470	1314	1534	1609	2100	1936	-0.517035	0.698807	4.12794e-10
FBgn0037992	CG4702	CG4702	69	45	75	38	71	143	241	167	-1.3304	0.397657	4.22959e-10
FBgn0039259	CG11781	CG11781	501	438	610	520	548	650	727	774	-0.520755	0.697007	4.26489e-10
FBgn0036906	CG14102	CG14102	918	893	1137	934	1038	562	519	744	0.59481	1.51027	4.40074e-10
FBgn0035207	CG9153	Herc4	6994	5862	8421	6625	7687	4112	3478	5144	0.636254	1.55429	4.49534e-10
FBgn0026721	fat-spondin	fat-spondin	199	41	129	178	61	1051	2046	2089	-1.54704	0.342211	4.7841e-10
FBgn0039629	CG11842	CG11842	65	34	55	52	46	6	8	9	1.52764	2.88314	4.80983e-10
FBgn0039844	CG1607	CG1607	10933	10046	12171	10415	12473	12024	12170	14315	-0.273957	0.827048	4.88125e-10
FBgn0032297	CG17124	CG17124	482	470	482	372	511	216	231	298	0.773564	1.70949	5.13787e-10
FBgn0036335	mRpL20	mRpL20	1524	1393	1858	1594	1798	1081	1144	1297	0.388512	1.30904	5.30071e-10
FBgn0033769	CG8768	CG8768	349	290	312	343	370	484	532	584	-0.713883	0.609677	5.39055e-10
FBgn0023508	CG3573	Ocrl	2642	2512	3065	2598	2999	2023	2117	2340	0.272075	1.20754	5.50718e-10
FBgn0038972	CG7054	CG7054	653	562	713	842	666	309	331	327	0.919143	1.89099	5.52148e-10
FBgn0034066	CG8397	CG8397	1590	1458	1844	1523	1842	1717	2048	2198	-0.342826	0.788495	5.5445e-10
FBgn0036678	CG11905	CG11905	1604	1437	2045	1209	2059	2422	3994	3194	-0.930912	0.524527	5.61277e-10
FBgn0035421	CG12034	nSMase	5600	5290	6234	5301	6285	5861	7037	7304	-0.305057	0.80941	5.76272e-10
FBgn0000658	fj	fj	30025	30001	35190	31987	35889	23247	23967	27446	0.308189	1.23815	5.76819e-10
FBgn0015872	Drip	Drip	3535	3088	4343	3579	3955	2366	2647	2977	0.387278	1.30792	5.90332e-10
FBgn0029994	CG2254	Ldsdh1	60	34	33	26	38	1	3	1	1.56834	2.96563	5.99994e-10
FBgn0030847	CG12991	CG12991	1692	1648	2178	1681	2141	1135	1310	1508	0.414727	1.33305	6.12055e-10
FBgn0037811	CG12592	CG12592	2561	2338	2940	2789	3033	3552	3322	4171	-0.497001	0.708578	6.27255e-10
FBgn0038577	CG12321	CG12321	3513	3106	3907	3517	3948	4270	5513	4939	-0.514872	0.699855	6.29189e-10
FBgn0034126	CG4398	jtb	146	159	172	148	157	222	285	293	-0.787121	0.579499	6.76217e-10
FBgn0002021	l(2)37Bb	l(2)37Bb	2879	2848	3395	2941	3418	2148	2443	2552	0.295789	1.22756	7.23127e-10
FBgn0027552	CG10863	CG10863	422	373	546	447	450	252	224	254	0.743912	1.67471	7.23464e-10
FBgn0031170	CG1718	ABCA	837	755	922	935	867	390	236	449	1.04008	2.05634	7.58825e-10
FBgn0026064	KP78a	KP78a	5895	6820	7253	6164	6987	4115	3657	4774	0.56612	1.48054	8.03045e-10
FBgn0029093	cathD	cathD	15647	14404	17432	14950	16808	18839	24658	21335	-0.514355	0.700106	8.03757e-10
FBgn0041225	Gr94a	Gr94a	52	72	78	70	47	12	6	14	1.49825	2.82499	8.42294e-10
FBgn0067864	Patj	Patj	5054	4915	6005	4747	5689	5296	6025	6478	-0.24638	0.843009	8.46644e-10
FBgn0031519	CG3326	Fign	228	188	294	225	286	399	359	444	-0.753762	0.593055	8.51081e-10
FBgn0003464	sol	sol	6181	6553	8092	6006	7265	4555	4980	5131	0.388827	1.30933	8.87075e-10
FBgn0051793	CG31793	CG31793	2366	2343	2821	2421	2931	1591	1538	2092	0.477375	1.39221	8.90485e-10
FBgn0011274	Dif	Dif	1359	1279	1477	1473	1510	823	945	1064	0.501653	1.41583	8.93395e-10
FBgn0041713	yellow-c	yellow-c	584	554	713	672	695	908	842	1021	-0.581075	0.668465	8.93395e-10
FBgn0035724	CG10064	CG10064	30	14	25	23	22	67	96	80	-1.38717	0.382315	9.36112e-10
FBgn0032881	CG9319	Amacr	1960	2031	2303	1905	2262	1141	1538	1446	0.513135	1.42715	9.61601e-10
FBgn0052241	CG32241	CG32241	80	61	67	72	55	14	12	19	1.41986	2.67559	9.85251e-10
FBgn0010309	pigeon	pigeon	1573	1448	1896	1330	1609	977	862	1081	0.58335	1.49832	1.00126e-09
FBgn0039129	RpS19b	RpS19b	50	64	67	54	75	121	148	137	-1.05031	0.482865	1.07585e-09
FBgn0033913	CG8468	CG8468	23580	23974	28451	23880	27432	17330	15432	20004	0.443653	1.36004	1.07672e-09
FBgn0001078	ftz-f1	ftz-f1	1622	2021	2134	1816	1957	759	370	881	1.17802	2.26266	1.11725e-09
FBgn0052373	CG32373	CG32373	3520	3067	3790	3177	3375	2175	2294	2676	0.42321	1.34091	1.12444e-09
FBgn0037097	CG7181	COX8	2875	2717	3388	2839	3461	3214	4122	4173	-0.400446	0.757624	1.15571e-09
FBgn0033305	CG14748	CG42326	68	124	155	78	99	22	6	16	1.5097	2.8475	1.34276e-09
FBgn0035336	CG9004	CG9004	1964	1859	2189	2081	2254	2630	2462	3106	-0.467501	0.723216	1.34644e-09
FBgn0052554	CG32554	CG32554	734	697	797	716	796	434	526	545	0.486795	1.40133	1.37908e-09
FBgn0027093	Aats-arg	ArgRS	7595	6794	8396	7346	8189	8075	8546	10005	-0.286536	0.819868	1.41779e-09
FBgn0027542	CG6014	rgn	20528	18207	22631	21961	21701	12471	9756	14085	0.680258	1.60243	1.42509e-09
FBgn0052476	mthl14	mthl14	48	46	42	42	43	9	5	9	1.47214	2.77432	1.49527e-09
FBgn0020272	mst	mst	1228	1390	1505	1448	1553	1750	1891	2133	-0.496004	0.709068	1.51897e-09
FBgn0024832	AP-50	AP-2mu	6613	6176	7605	6781	7717	7276	7795	8721	-0.262502	0.833641	1.52774e-09
FBgn0250868	CG42239	CG42239	841	743	941	850	899	1197	1127	1755	-0.697891	0.616473	1.52774e-09
FBgn0028402	Sin	Sin	2966	2715	3629	2906	3537	3452	4423	4240	-0.432711	0.740868	1.55033e-09
FBgn0024993	CG2662	CG2662	700	710	912	735	807	884	1134	1132	-0.506859	0.703753	1.65336e-09
FBgn0050273	CG30273	CG30273	98	145	131	131	110	26	34	50	1.287	2.4402	1.7013e-09
FBgn0033156	Incenp	Incenp	10875	11343	13159	11440	12858	14043	17509	15666	-0.469782	0.722074	1.72224e-09
FBgn0031256	CG4164	shv	4419	3770	4813	4151	4869	4602	5364	5911	-0.338716	0.790745	1.83652e-09
FBgn0039217	CG13627	CG13627	592	400	607	429	595	215	288	225	0.916696	1.88779	1.86879e-09
FBgn0032400	CG6770	CG6770	17275	16705	20605	16991	19954	13243	15342	16374	0.207888	1.155	1.89623e-09
FBgn0040238	Best1	Best1	2120	2073	2543	1967	2417	1588	1580	1780	0.343098	1.26848	1.90133e-09
FBgn0015622	Cnx99A	Cnx99A	11028	9994	12987	9786	12629	11837	12762	14838	-0.299236	0.812683	1.99679e-09
FBgn0030142	CG3004	Lst8	5415	5311	6424	5396	6351	4281	4555	5240	0.219932	1.16468	2.00319e-09
FBgn0085354	CG34325	CG34325	270	305	371	248	337	134	175	163	0.808899	1.75187	2.05361e-09
FBgn0036480	CG17081	Cep135	2339	2202	2646	2045	2500	2762	2699	3305	-0.389857	0.763205	2.14765e-09
FBgn0044872	FucTC	FucTC	295	251	304	267	327	153	167	159	0.724398	1.65221	2.14765e-09
FBgn0033971	CG10209	CG10209	1117	1094	1243	1058	1207	1254	1595	1623	-0.447467	0.733329	2.21535e-09
FBgn0001218	Hsc70-3	Hsc70-3	74228	60529	79841	62396	78815	79123	96280	96419	-0.422587	0.746085	2.25706e-09
FBgn0034797	nahoda	nahoda	10619	11257	12479	10616	11814	7346	6358	8503	0.523522	1.43746	2.27521e-09
FBgn0001170	H2.0	H2.0	121	118	129	113	147	198	250	221	-0.835951	0.560214	2.34363e-09
FBgn0034924	CG17658	CG17658	45	48	76	60	72	115	149	143	-1.07528	0.47458	2.36504e-09
FBgn0033446	CG1648	CG1648	6722	8800	8877	8031	8542	4422	5141	4553	0.680736	1.60296	2.4065e-09
FBgn0012037	Ance	Ance	35680	30133	40011	34913	39591	43488	57181	49317	-0.537535	0.688947	2.49076e-09
FBgn0034307	CG10914	CG10914	1250	1169	1425	1205	1408	1409	1656	1650	-0.359432	0.779471	2.49364e-09
FBgn0033365	CG8170	CG8170	868	1100	1213	1007	1082	510	619	721	0.665963	1.58663	2.4976e-09
FBgn0050418	nord	nord	3100	3128	3906	3217	3605	2359	2111	2476	0.454018	1.36985	2.55077e-09
FBgn0034219	mthl4	mthl4	1614	1145	1732	1022	1720	683	660	820	0.836773	1.78605	2.66448e-09
FBgn0036826	CG3893	arx	141	153	170	117	164	225	243	316	-0.816322	0.567888	2.72024e-09
FBgn0033187	CG2144	PIG-G	3216	3192	3933	3102	3682	3591	3771	4246	-0.25571	0.837575	3.07433e-09
FBgn0037356	CG12170	CG12170	1809	1863	2201	1735	2248	1162	1472	1396	0.459278	1.37485	3.25202e-09
FBgn0039430	CG5455	CG5455	494	565	666	495	681	288	259	393	0.755157	1.68781	3.38073e-09
FBgn0033740	CG8828	dgt5	1938	1881	2364	2050	2234	2226	2451	2890	-0.341278	0.789342	3.38073e-09
FBgn0003482	spn-D	spn-D	32	28	25	20	32	68	76	100	-1.26485	0.416142	3.51546e-09
FBgn0011744	Arp66B	Arp3	6335	6090	7594	6244	7198	6580	7139	8135	-0.200976	0.869962	3.57781e-09
FBgn0030395	CG15730	Mks1	28	15	33	17	35	0	0	0	1.48437	2.79795	3.58162e-09
FBgn0036857	CG9629	Aldh7A1	371	209	354	284	289	492	730	659	-0.993574	0.502232	3.7442e-09
FBgn0032391	escl	escl	3582	3212	3760	3449	3664	2367	2495	2869	0.37384	1.2958	3.96242e-09
FBgn0035287	CG13937	CG13937	23	17	34	37	26	0	1	1	1.49033	2.80954	3.96242e-09
FBgn0037345	rev7	Rev7	200	239	249	262	256	106	116	132	0.867961	1.82508	4.34422e-09
FBgn0003749	trh	trh	2513	2366	2931	2230	2826	2657	3151	3440	-0.335598	0.792456	4.35281e-09
FBgn0037930	CG14715	CG14715	1659	1784	2015	1375	2062	2268	2976	2750	-0.635441	0.643744	4.46742e-09
FBgn0027556	CG4928	CG4928	844	658	752	486	737	290	336	369	0.891681	1.85534	4.55375e-09
FBgn0011606	Klp3A	Klp3A	8600	8199	10104	8530	9933	9575	9629	11460	-0.250459	0.840629	4.59706e-09
FBgn0051865	CG31865	Ada1-1	772	673	869	712	816	935	1118	1034	-0.491227	0.71142	4.64397e-09
FBgn0015844	Xpd	Xpd	3114	2998	3583	3068	3445	3356	3730	3942	-0.259284	0.835502	4.70878e-09
FBgn0054002	CG34002	CG34002	66	53	50	31	33	6	2	4	1.48931	2.80755	4.80943e-09
FBgn0010651	l(2)08717	MFS14	2777	2574	3021	2493	3037	2883	3280	3526	-0.292183	0.816665	5.12558e-09
FBgn0004087	Dhfr	Dhfr	1857	1704	2185	1899	2290	2191	2695	2653	-0.413065	0.751026	5.17063e-09
FBgn0015797	Rab6	Rab6	7159	6304	7524	6498	7979	7391	8293	9290	-0.30562	0.809095	5.66851e-09
FBgn0039886	CG2003	CG2003	86	58	105	67	85	134	188	194	-1.0215	0.492603	5.84785e-09
FBgn0052029	Cpr66D	Cpr66D	1931	2714	2301	2420	2699	961	1396	1044	0.907155	1.87534	5.89678e-09
FBgn0025692	CG3814	Lfg	41	28	50	46	60	98	108	161	-1.20465	0.433875	6.15507e-09
FBgn0039078	CG4374	CG4374	1074	1059	1239	827	1122	631	552	654	0.671716	1.59297	6.22673e-09
FBgn0029814	CG15765	CG15765	69	86	87	76	81	18	26	33	1.21665	2.32406	6.30963e-09
FBgn0040236	c11.1	c11.1	3826	3746	4575	3432	4330	2683	2530	3230	0.411048	1.32965	6.76526e-09
FBgn0031451	CG9961	CG9961	122	136	189	131	154	258	310	249	-0.889574	0.539774	7.10517e-09
FBgn0003276	RpII140	RpII140	30380	29915	35402	30241	34769	32008	34538	37476	-0.188832	0.877316	7.13158e-09
FBgn0003978	vls	vls	2318	2369	2799	2296	2822	2732	3157	3138	-0.334018	0.793324	7.18672e-09
FBgn0016131	Cdk4	Cdk4	3073	2676	3767	2890	3686	3466	3967	4337	-0.364387	0.776799	7.41745e-09
FBgn0033972	Ciao1	Ciao1	3863	3572	4375	4024	4410	4585	5419	5183	-0.396466	0.759717	7.58693e-09
FBgn0037215	CG12582	beta-Man	8184	7852	9479	7679	9003	6113	6903	7563	0.219018	1.16394	7.64038e-09
FBgn0045842	yuri	yuri	842	782	856	676	864	450	532	561	0.547136	1.46118	7.64465e-09
FBgn0004657	mys	mys	22644	21630	25118	22145	24912	16467	15758	19673	0.346779	1.27172	7.70393e-09
FBgn0036855	CG14084	Bet1	861	737	994	764	960	998	1279	1210	-0.497893	0.70814	8.18679e-09
FBgn0031262	Oseg3	rempA	587	622	748	475	671	336	259	361	0.802539	1.74417	8.40946e-09
FBgn0036686	CG7728	CG7728	9826	9162	11213	9472	11257	10058	10717	11969	-0.179798	0.882827	8.42672e-09
FBgn0035146	CG13893	CG13893	423	418	481	418	477	263	184	229	0.812338	1.75605	8.75054e-09
FBgn0032601	yellow-b	yellow-b	2193	2168	2744	2517	2694	1563	1755	1690	0.464532	1.37987	8.8557e-09
FBgn0035132	mthl10	mthl10	3822	4135	4567	3670	3971	2468	2124	2910	0.58787	1.50303	1.00026e-08
FBgn0052195	CG32195	CG32195	48	43	76	59	59	117	116	188	-1.12659	0.457998	1.0465e-08
FBgn0032362	CG14928	spz4	52	48	77	62	78	20	13	16	1.30788	2.47578	1.07009e-08
FBgn0042138	CG18815	CG18815	2928	2906	3498	3109	3584	3333	3855	4079	-0.304937	0.809477	1.09734e-08
FBgn0004406	tam	tam	1586	1575	2062	1588	1917	1947	1985	2401	-0.351057	0.78401	1.11681e-08
FBgn0035702	CG10147	CG10147	344	333	415	307	376	209	182	231	0.655271	1.57491	1.16194e-08
FBgn0054008	CG34008	CG34008	106	101	139	102	116	182	180	271	-0.878902	0.543781	1.18852e-08
FBgn0027500	CG17286	spd-2	8390	8407	10253	9048	10273	10020	10341	11775	-0.286136	0.820096	1.19524e-08
FBgn0053174	CG33174	inaE	1173	1134	1383	1161	1420	792	750	1017	0.465247	1.38055	1.20119e-08
FBgn0028642	esn	esn	9856	9548	12294	9502	11440	7884	8330	9122	0.232251	1.17467	1.20898e-08
FBgn0011217	eff	eff	29878	27616	35328	28821	34101	30427	35440	40691	-0.264341	0.832579	1.23056e-08
FBgn0003328	scb	scb	4494	4092	5036	3502	4924	2869	2834	3110	0.48391	1.39853	1.28059e-08
FBgn0037391	CG2017	CG2017	3349	3706	3938	3442	4035	2364	2744	2803	0.400466	1.31993	1.31111e-08
FBgn0039020	CG17141	CG17141	837	857	992	885	997	1014	1140	1214	-0.370294	0.773625	1.42756e-08
FBgn0038985	CG6921	bond	156	105	186	106	166	269	272	495	-1.10378	0.465296	1.4692e-08
FBgn0034221	CG10764	CG10764	22	20	27	22	9	65	80	92	-1.3658	0.388018	1.47659e-08
FBgn0024947	NTPase	NTPase	3917	4073	4560	3629	4636	2729	3190	3247	0.359857	1.2833	1.56423e-08
FBgn0024833	AP-47	AP-1mu	6682	6442	7815	6415	7583	6968	8257	8451	-0.253872	0.838642	1.5834e-08
FBgn0037012	CG4786	Rcd2	279	352	366	388	381	168	173	202	0.812234	1.75593	1.63233e-08
FBgn0029871	CG3367	CG42340	237	179	260	175	264	92	117	113	0.868876	1.82624	1.67243e-08
FBgn0037580	DppIII	DppIII	26794	24696	30407	25955	30024	28856	34317	33412	-0.30194	0.811161	1.67556e-08
FBgn0034578	CG15653	CG15653	429	375	433	451	516	234	258	285	0.652015	1.57136	1.69059e-08
FBgn0037538	CG3223	CG3223	3002	2872	3608	3176	3456	3375	4216	4281	-0.367902	0.774909	2.10586e-08
FBgn0052369	CG32369	CG32369	3174	3065	3806	2885	3481	1984	1741	2578	0.545334	1.45936	2.16518e-08
FBgn0051999	CG31999	CG31999	713	591	661	549	770	383	327	397	0.699047	1.62343	2.24487e-08
FBgn0051301	CG31301	CG31301	5133	4692	5938	4924	5917	5389	5681	6405	-0.211304	0.863756	2.26282e-08
FBgn0036944	CG13811	CG42674	278	184	239	266	242	100	76	54	1.19397	2.28781	2.28682e-08
FBgn0250791	Snap	alphaSnap	3640	3339	4173	3377	4121	3689	4107	4648	-0.23134	0.851843	2.32965e-08
FBgn0050196	CG30196	CG30196	162	182	231	187	212	92	102	80	0.890669	1.85404	2.40732e-08
FBgn0037200	CG11109	CG11109	1822	1793	2182	1903	2187	2143	2706	2589	-0.398811	0.758483	2.5516e-08
FBgn0035829	CG8044	HP4	2854	2499	3393	3112	3349	3358	3944	4445	-0.431348	0.741569	2.6232e-08
FBgn0036510	CG7427	SCCRO	3690	3479	4536	3608	4339	3943	4393	4735	-0.229937	0.852672	2.6302e-08
FBgn0030725	CG8958	CG8958	25	16	25	20	16	0	0	0	1.40027	2.63952	2.70242e-08
FBgn0039680	CAP-D2	Cap-D2	12695	12393	14555	12627	14542	13845	14178	16403	-0.226033	0.854983	2.77971e-08
FBgn0053542	upd3	upd3	104	114	130	122	129	49	42	63	0.983804	1.97767	2.85573e-08
FBgn0035508	CG15005	CG15005	20	20	28	40	22	76	114	89	-1.31812	0.401057	2.86659e-08
FBgn0034939	thoc5	thoc5	3173	2935	3667	2952	3586	3421	3748	3875	-0.255769	0.837541	3.03286e-08
FBgn0033495	CG12214	mlt	1449	1882	1872	1694	1768	901	1108	1127	0.623462	1.54057	3.11552e-08
FBgn0017581	Lk6	Lk6	49099	54193	61714	47348	58613	35044	31605	42606	0.479795	1.39455	3.1998e-08
FBgn0010097	gammaTub37C	gammaTub37C	23	44	59	44	41	6	0	1	1.41052	2.65832	3.26036e-08
FBgn0031631	CG3225	CG3225	646	700	811	656	810	835	893	996	-0.398424	0.758687	3.27167e-08
FBgn0052207	CG32207	hpRNA:CR32207	3404	3603	4262	3667	4328	2455	2983	2923	0.378696	1.30017	3.28923e-08
FBgn0038180	CG9307	Cht5	2640	3366	3074	2559	3360	1376	1930	1807	0.695004	1.61889	3.29586e-08
FBgn0052648	Pde9	Pde9	770	792	998	672	973	449	565	563	0.567813	1.48228	3.30501e-08
FBgn0030086	CG7033	CCT2	35219	33176	41267	35449	40530	36371	42177	44269	-0.219544	0.858837	3.30916e-08
FBgn0052412	CG32412	QC	533	631	703	601	731	366	385	464	0.557544	1.47176	3.40973e-08
FBgn0028694	Rpn11	Rpn11	12041	11523	14263	11985	14340	13580	16820	15930	-0.345062	0.787274	3.42791e-08
FBgn0035167	Gr61a	Gr61a	3	1	0	0	0	28	37	21	-1.30505	0.404706	3.66598e-08
FBgn0001280	janA	janA	2878	2669	3331	2893	3251	3059	3485	4135	-0.315695	0.803464	3.81181e-08
FBgn0035470	CG14980	Ccz1	1369	1255	1535	1307	1511	1506	1711	1733	-0.319057	0.801594	3.89819e-08
FBgn0058006	CG40006	CG40006	133	154	207	139	170	231	255	319	-0.756325	0.592003	3.99406e-08
FBgn0033372	CG13742	CG13742	600	515	654	572	699	742	747	976	-0.495654	0.70924	4.04555e-08
FBgn0025641	DAAM	DAAM	4966	4379	5801	3557	5552	2661	3109	3221	0.57966	1.4945	4.22085e-08
FBgn0041150	hoe1	hoe1	16	9	10	8	26	53	60	86	-1.38265	0.383513	4.25891e-08
FBgn0052473	CG32473	CG32473	10092	9571	11287	9447	10943	10781	11956	12189	-0.260231	0.834954	4.33786e-08
FBgn0031632	CG15628	CG15628	4129	3612	4236	3834	4634	2613	2523	3362	0.442649	1.3591	4.62339e-08
FBgn0243514	CG6124	eater	48	7	41	118	36	1404	1838	2679	-1.24978	0.420513	4.75583e-08
FBgn0021953	Fatp	Fatp1	3161	3060	3912	3072	3856	2365	2614	2524	0.353953	1.27806	4.77723e-08
FBgn0086357	Sec61alpha	Sec61alpha	38389	34927	43215	33975	41986	40467	52428	50203	-0.382256	0.767237	4.88845e-08
FBgn0031851	CG11188	Aatf	2215	2077	2649	2276	2557	2452	2696	2890	-0.265276	0.83204	5.11202e-08
FBgn0038586	CG7168	CG7168	1078	1053	1246	1016	1337	1305	1503	1474	-0.393168	0.761456	5.31107e-08
FBgn0041627	Ku80	Ku80	2058	2284	2548	1967	2553	1538	1540	1727	0.417565	1.33567	5.37784e-08
FBgn0014861	Mcm2	Mcm2	21363	20579	25038	21704	24908	17049	18831	19691	0.211599	1.15797	5.83224e-08
FBgn0000370	crc	crc	81426	80064	94035	83442	94958	58292	70835	72629	0.287334	1.22038	5.84498e-08
FBgn0030506	Lig4	DNAlig4	1208	1432	1659	1411	1694	919	948	1094	0.487551	1.40206	5.8811e-08
FBgn0032456	MRP	MRP	13886	13095	16393	11726	14731	8375	6448	10028	0.635289	1.55325	5.95194e-08
FBgn0034300	CG5098	CG5098	5058	4931	6150	4967	5551	3487	3450	4599	0.38815	1.30871	6.07291e-08
FBgn0032156	CG13124	CG13124	271	318	355	267	311	146	161	204	0.709313	1.63503	6.14573e-08
FBgn0037915	CG6790	CG6790	1	1	6	1	3	34	20	37	-1.34681	0.393159	6.48886e-08
FBgn0015600	toc	toc	4473	4493	5571	4464	5367	3298	2861	3876	0.44842	1.36454	6.54211e-08
FBgn0033401	CG1968	Cog6	2655	2357	3175	2591	2971	2820	3233	3454	-0.283257	0.821734	6.61029e-08
FBgn0000287	salr	salr	14781	14563	18414	14005	17442	11812	12469	13924	0.229421	1.17236	6.62171e-08
FBgn0029596	CG14054	CG14054	33	43	38	26	38	81	86	94	-1.10023	0.466443	6.99138e-08
FBgn0026324	Taf10b	Taf10b	2284	2056	2569	2173	2668	2518	2944	2911	-0.326787	0.79731	7.00121e-08
FBgn0024912	agt	agt	1170	1258	1324	1148	1426	664	917	810	0.562854	1.47719	7.26283e-08
FBgn0033529	CG17765	CG17765	5463	5432	6569	5814	6534	6131	7627	7714	-0.336492	0.791965	7.43152e-08
FBgn0053866	His3	His3:CG33866	166	132	190	171	177	42	88	52	1.09912	2.14224	7.74515e-08
FBgn0052159	CG32159	dsx-c73A	303	289	352	319	324	149	203	207	0.652473	1.57186	7.76304e-08
FBgn0031677	CG14036	CG14036	1	3	1	3	4	26	21	29	-1.35875	0.389919	7.79141e-08
FBgn0029079	icln	icln	4445	3678	4854	4311	4896	4909	6223	5947	-0.429669	0.742432	7.82281e-08
FBgn0036286	CG10616	CG10616	1989	1832	2154	1826	2249	2161	2465	2486	-0.315567	0.803535	8.27654e-08
FBgn0002791	mr	mr	2907	2707	3492	2957	3198	3270	3448	3779	-0.275813	0.825984	8.6022e-08
FBgn0034275	CG5002	CG5002	63	27	42	33	32	3	6	3	1.3741	2.59206	8.64314e-08
FBgn0035002	CG3419	-	1149	1178	1439	1171	1329	846	949	1007	0.338096	1.26409	8.66277e-08
FBgn0001297	kay	kay	6921	6878	8391	6427	8260	4911	5913	5894	0.316894	1.24565	9.08e-08
FBgn0027095	ARP-like	Manf	3448	3014	3832	2959	3751	3524	4403	4563	-0.364741	0.776608	9.46892e-08
FBgn0033471	CG12134	CG12134	2672	2555	3197	2602	3127	2938	3478	3431	-0.293252	0.81606	9.54299e-08
FBgn0085417	CG34388	natalisin	1312	1359	1665	1521	1683	1004	1039	1063	0.445064	1.36137	9.98038e-08
FBgn0031435	CG9883	Elba2	471	584	634	678	660	298	341	365	0.721477	1.64887	9.98817e-08
FBgn0031229	CG3436	CG3436	4281	3748	4610	4162	4759	4439	5193	5568	-0.306381	0.808668	1.01477e-07
FBgn0003074	Pgi	Pgi	10441	10909	12696	10545	12214	7845	9055	8797	0.320474	1.24874	1.07226e-07
FBgn0026418	Hsc70Cb	Hsc70Cb	31001	28062	35898	29393	35708	34042	33888	41522	-0.267173	0.830946	1.08303e-07
FBgn0038857	CG17282	Bdbt	2208	2192	2668	2248	2601	2440	2896	2939	-0.288113	0.818972	1.08303e-07
FBgn0039251	CG17462	Trf4-2	82	67	75	71	66	21	25	28	1.13533	2.19668	1.11549e-07
FBgn0033539	CG16728	Git	4502	4368	5331	4352	5084	4588	5098	5634	-0.189997	0.876608	1.12423e-07
FBgn0035113	pyx	pyx	25	23	38	32	22	105	65	93	-1.23734	0.424154	1.1641e-07
FBgn0037950	HisCl1	HisCl1	30	29	64	34	46	7	6	7	1.34151	2.53417	1.17313e-07
FBgn0030087	CG7766	CG7766	4801	4942	6022	4745	5683	3790	3732	4505	0.300694	1.23174	1.17628e-07
FBgn0032614	CG13284	CG13284	95	137	107	147	102	10	31	38	1.30697	2.47421	1.19069e-07
FBgn0023001	melt	melt	8538	9185	10650	8494	9656	6279	6293	7871	0.366044	1.28881	1.19868e-07
FBgn0003261	Rm62	Rm62	94115	114583	120788	104929	126812	71552	76895	86341	0.430703	1.34789	1.19868e-07
FBgn0035600	CG4769	Cyt-c1	3813	3737	4677	3870	4541	4055	4912	5342	-0.283476	0.821609	1.21651e-07
FBgn0040337	CG3021	CG3021	1411	1292	1617	1460	1524	957	1099	1144	0.367911	1.29048	1.21651e-07
FBgn0083956	CG34120	CG34120	1037	1009	1146	903	1174	680	562	760	0.551969	1.46609	1.25351e-07
FBgn0035725	CG18156	Mis12	438	449	609	452	642	649	765	772	-0.555846	0.680258	1.26499e-07
FBgn0032498	CG6108	CG44085	139	149	110	113	122	43	45	55	1.07612	2.10836	1.29143e-07
FBgn0003053	peb	peb	207	172	186	132	280	363	356	446	-0.931364	0.524362	1.3517e-07
FBgn0032909	CG9266	CG9266	588	554	695	521	625	375	340	448	0.520386	1.43434	1.39768e-07
FBgn0040388	boi	boi	14921	15225	17494	15343	17682	11126	10616	13873	0.359659	1.28312	1.41227e-07
FBgn0034279	CG18635	CG18635	25	30	22	20	26	3	1	2	1.35165	2.55204	1.44325e-07
FBgn0036188	CG7339	CG7339	1881	1633	2075	1658	2131	2009	2278	2369	-0.320956	0.800539	1.59515e-07
FBgn0037654	CG11983	CG11983	312	263	374	310	347	195	158	188	0.690869	1.61426	1.63152e-07
FBgn0038290	CG6912	CG6912	87	11	39	30	37	205	240	251	-1.34679	0.393166	1.63379e-07
FBgn0037890	CG17734	CG17734	1733	1598	2072	1549	1911	1909	1986	2341	-0.30725	0.808181	1.74489e-07
FBgn0052641	CG32641	CG32641	2886	2701	3201	2858	3255	1924	2372	2244	0.363942	1.28694	1.75615e-07
FBgn0036815	l(3)neo26	HipHop	3101	2860	3724	2931	3498	3193	3598	3913	-0.2267	0.854588	1.85921e-07
FBgn0000557	Ef1alpha100E	eEF1alpha2	4463	4168	4413	2416	4760	976	2142	1618	1.04084	2.05743	1.88435e-07
FBgn0037778	mtTFB2	mtTFB2	968	851	1038	889	970	1089	1217	1224	-0.391024	0.762588	1.89798e-07
FBgn0086687	desat1	Desat1	19331	18952	23408	20897	21436	14539	15665	17744	0.299536	1.23075	1.94697e-07
FBgn0011703	RnrL	RnrL	27978	25623	31711	27955	31957	21933	23381	26046	0.206618	1.15398	2.058e-07
FBgn0035524	CG11583	CG11583	4436	4284	5117	4535	5244	4779	5366	5662	-0.236189	0.848985	2.13035e-07
FBgn0036613	mRpS34	CG33257;mRpS34	1550	1497	1763	1592	1869	1889	2219	2075	-0.391889	0.762131	2.1371e-07
FBgn0050094	CG30094	CG30094	409	369	578	408	508	545	768	735	-0.632528	0.645045	2.15204e-07
FBgn0028382	cyp33	cyp33	1478	1460	1819	1355	1762	1648	1985	2053	-0.343569	0.78809	2.16787e-07
FBgn0033060	CG7849	CG7849	345	305	418	332	356	425	499	505	-0.502219	0.70602	2.22665e-07
FBgn0040076	primo-2	primo-2	380	359	478	365	476	500	643	580	-0.542685	0.686492	2.2797e-07
FBgn0028380	fal	fal	642	610	733	613	727	391	427	552	0.453337	1.3692	2.28567e-07
FBgn0015925	csul	csul	3041	2696	3557	2958	3420	3135	3544	3983	-0.258385	0.836023	2.28708e-07
FBgn0033474	CG1407	CG1407	1810	1784	2174	1718	2062	2083	2092	2628	-0.321715	0.800118	2.28718e-07
FBgn0028535	CG4140	l(2)35Be	881	896	999	823	1006	1003	1170	1205	-0.362321	0.777912	2.28951e-07
FBgn0038302	CG4210	CG4210	461	465	532	465	607	666	792	690	-0.56102	0.677823	2.29043e-07
FBgn0033483	egr	egr	765	671	892	692	814	386	519	592	0.523676	1.43761	2.3112e-07
FBgn0029791	CG4096	AdamTS-B	5348	5730	6891	5209	6244	4090	4214	4958	0.326928	1.25434	2.36981e-07
FBgn0034067	CG8399	CG8399	6601	6691	8237	6204	7407	4895	5565	5812	0.288294	1.2212	2.37941e-07
FBgn0038312	CG4334	Zip88E	420	458	543	471	532	299	318	347	0.493879	1.40823	2.39747e-07
FBgn0033691	CG8860	CG8860	6273	5927	7131	6315	7087	6975	9765	8947	-0.450444	0.731817	2.46683e-07
FBgn0027513	CG8262	ana2	1158	1149	1376	1282	1352	1432	1770	1674	-0.431043	0.741725	2.49851e-07
FBgn0024249	cato	cato	109	72	124	59	104	9	31	10	1.30546	2.47163	2.76864e-07
FBgn0030428	CG3754	Pde9	581	718	941	650	859	424	367	483	0.678647	1.60064	2.91459e-07
FBgn0033814	CG4670	Qsox1	5454	5051	6372	5312	6267	4326	4701	4973	0.202254	1.15049	2.93129e-07
FBgn0033362	CG8172	CG8172	200	177	222	175	215	293	282	297	-0.605939	0.657043	2.95464e-07
FBgn0027079	Aats-val	ValRS	9382	8443	10246	8765	10615	9517	10868	11367	-0.236146	0.84901	3.11717e-07
FBgn0050217	CG30217	CG43325;CG43326	296	270	371	305	372	169	215	190	0.627725	1.54513	3.12875e-07
FBgn0029508	Tsp42Ea	Tsp42Ea	3118	3363	3743	3133	3487	2029	2394	2841	0.396312	1.31614	3.12927e-07
FBgn0052441	CG32441	CG32441	2000	1963	2374	1784	2295	2206	2778	2722	-0.375752	0.770704	3.17245e-07
FBgn0038145	CG8863	Droj2	26362	23349	31654	24356	29883	27907	29333	34521	-0.25377	0.838702	3.18467e-07
FBgn0005558	ey	ey	63	79	99	57	91	26	25	30	1.10146	2.14572	3.2004e-07
FBgn0013988	Strn-Mlck	Strn-Mlck	738	654	912	584	787	964	928	1133	-0.520598	0.697083	3.22596e-07
FBgn0028527	CG18507	CG18507	2807	3916	3594	3304	3371	1864	2050	2141	0.636895	1.55498	3.31446e-07
FBgn0034405	Jheh2	Jheh2	23523	24495	27490	24824	26276	16319	19927	19188	0.36984	1.29221	3.34624e-07
FBgn0019972	Ice	Drice	7695	7236	8969	8081	8871	8179	9407	10658	-0.277218	0.825181	3.43553e-07
FBgn0039805	Cpr100A	Cpr100A	22	35	32	24	29	2	3	6	1.31296	2.4845	3.44762e-07
FBgn0037916	CG5342	CG5342	0	0	0	0	0	17	14	17	-1.15197	0.450011	3.48012e-07
FBgn0034618	CG9485	CG9485	1052	982	1161	1056	1114	651	634	881	0.482459	1.39712	3.50207e-07
FBgn0028420	Kr-h1	Kr-h1	13922	14501	16617	14235	16056	10915	12175	13015	0.243482	1.18385	3.69321e-07
FBgn0036888	CG9330	CG9330	4819	4401	5719	4385	5239	4888	5545	6047	-0.240145	0.84666	3.76763e-07
FBgn0032845	CG10747	CG10747	948	973	1196	951	1102	717	764	807	0.349777	1.27436	3.96538e-07
FBgn0036376	CG10743	Liprin-beta	7980	7532	9213	7702	8940	6406	6591	7590	0.18844	1.13953	4.01416e-07
FBgn0034452	Oseg6	Oseg6	1028	926	1284	924	1182	711	748	847	0.381893	1.30305	4.01416e-07
FBgn0032596	CG17331	Prosbeta4	5995	5480	7062	5973	6892	6466	8514	8179	-0.369909	0.773831	4.02848e-07
FBgn0035766	eco	eco	9312	9099	10953	9325	10564	7336	7361	8905	0.24371	1.18403	4.02916e-07
FBgn0035281	Cpr62Bc	Cpr62Bc	0	0	7	3	2	40	30	37	-1.23044	0.426187	4.05101e-07
FBgn0029714	CG3527	CG3527	1572	1464	1811	1534	1927	1745	2024	2081	-0.309043	0.807177	4.06007e-07
FBgn0083968	CG34132	CG34132	525	495	585	464	577	573	698	761	-0.421776	0.746505	4.08738e-07
FBgn0030839	CG5613	CG5613	492	464	542	482	556	588	753	692	-0.480733	0.716614	4.15532e-07
FBgn0040705	CG15434	ND-B8	18	20	20	14	25	0	2	0	1.28908	2.44372	4.25806e-07
FBgn0032247	CG5188	CG5188	767	749	1059	829	981	975	1215	1223	-0.445804	0.734175	4.33161e-07
FBgn0004581	bgcn	bgcn	59	58	72	75	70	23	25	22	1.09412	2.13483	4.47785e-07
FBgn0041180	TepIV	Tep4	28121	25957	31325	24456	30545	19505	22559	22032	0.306297	1.23653	4.55375e-07
FBgn0028690	Rpn5	Rpn5	20929	19185	23293	20536	23129	21248	25270	26075	-0.251989	0.839738	4.63863e-07
FBgn0015040	Cyp9c1	Cyp9c1	4846	4990	6125	5165	5971	3326	4261	3766	0.422124	1.3399	4.69772e-07
FBgn0029506	Tsp42Ee	Tsp42Ee	18213	17478	20677	18876	19749	12915	14741	16613	0.287371	1.22041	4.74429e-07
FBgn0086898	dgo	dgo	4644	4445	5608	4322	5258	3562	3926	4383	0.212649	1.15881	4.74429e-07
FBgn0041181	TepIII	Tep3	3130	3144	3846	2948	3744	2263	2044	2782	0.416707	1.33488	4.79781e-07
FBgn0039323	CG10559	CG10559	306	292	423	348	425	160	178	256	0.716061	1.64269	4.87743e-07
FBgn0000008	a	a	2575	2892	3336	2731	3041	1943	1798	2331	0.435157	1.35206	4.9753e-07
FBgn0038983	CG5326	CG5326	2079	2492	2362	2565	2281	1352	1189	1577	0.661521	1.58175	5.02194e-07
FBgn0002638	Bj1	Rcc1	17704	17231	20405	17805	20630	14284	15709	16756	0.185986	1.13759	5.1365e-07
FBgn0052549	CG32549	CG32549	1668	1737	1988	1554	1851	1074	1350	1243	0.431874	1.34898	5.15162e-07
FBgn0040773	CG2249	COX7C	2122	1905	2372	2052	2277	2197	2797	2828	-0.351385	0.783831	5.22484e-07
FBgn0050101	CG30101	Vajk4	243	112	170	31	255	9	11	19	1.28798	2.44186	5.24406e-07
FBgn0029894	CG14440	CG14440	1791	1765	2108	1707	2068	1375	1468	1495	0.296648	1.22829	5.32068e-07
FBgn0034804	CG3831	CG3831	183	142	212	143	180	247	296	273	-0.691223	0.619328	5.4485e-07
FBgn0029507	Tsp42Ed	Tsp42Ed	65	49	65	88	62	20	16	19	1.19224	2.28507	5.69469e-07
FBgn0053969	CG33969	CG33969	2222	2071	2615	2296	2556	2516	2581	3186	-0.304665	0.80963	5.72619e-07
FBgn0028693	Rpn12	Rpn12	11659	10416	13530	11132	13159	12727	16199	14897	-0.36245	0.777842	5.73857e-07
FBgn0038490	CG5285	CG5285	410	467	542	505	572	289	311	350	0.54927	1.46335	5.98254e-07
FBgn0031227	CG3709	CG3709	1153	1112	1309	1260	1444	1527	1462	1861	-0.430125	0.742197	6.05502e-07
FBgn0040268	Top3alpha	Top3alpha	3527	3752	4408	3772	4418	4466	4366	5435	-0.332101	0.794379	6.05609e-07
FBgn0038765	CG4424	CG4424	501	484	571	509	603	338	374	405	0.426636	1.3441	6.12593e-07
FBgn0022338	dnk	dnk	4661	4476	5408	4601	5385	3710	4048	4529	0.180078	1.13295	6.16136e-07
FBgn0085559	CG41038	CG41038	12	17	30	19	16	0	0	0	1.2502	2.37874	6.21835e-07
FBgn0001114	Glt	Glt	1357	159	609	915	275	6138	8897	10916	-1.21025	0.432193	6.23587e-07
FBgn0028684	Tbp-1	Rpt5	14645	13054	16547	14247	15971	15172	18420	18250	-0.290865	0.817412	6.27804e-07
FBgn0038035	lig3	DNAlig3	1645	1623	1908	1681	1986	1226	1122	1459	0.389966	1.31036	6.27804e-07
FBgn0037348	CG2919	asl	4905	4483	5592	5206	5828	5845	5961	6620	-0.316656	0.802929	6.32091e-07
FBgn0029980	CG10778	CG10778	1311	1202	1538	1294	1446	1441	1630	1667	-0.295498	0.814791	6.3352e-07
FBgn0037573	eIF4AIII	CG7483	7933	7442	9138	7595	8947	8080	9893	9976	-0.259175	0.835566	6.40128e-07
FBgn0039301	CG11875	Nup37	1920	1888	2215	1971	2355	2306	2962	2658	-0.422447	0.746158	6.45025e-07
FBgn0038461	CG3678	CG3678	2099	1906	2472	2048	2412	2195	2415	2694	-0.233509	0.850564	6.59465e-07
FBgn0022772	Orc1	Orc1	4028	4240	4895	4352	5227	3176	3479	3775	0.302542	1.23332	6.60901e-07
FBgn0015541	sda	jus;CG46339	14096	14904	17082	14278	16662	9984	7834	11785	0.537984	1.45194	6.6494e-07
FBgn0010041	GstD5	GstD5	18	31	20	18	30	2	0	2	1.27365	2.41772	6.7052e-07
FBgn0031485	CG9643	CG9643	1695	1752	2081	1888	2053	2053	2526	2456	-0.379074	0.768931	6.71533e-07
FBgn0033527	CG11777	CG11777	1047	1056	1262	1168	1293	1279	1477	1513	-0.36108	0.778582	6.82599e-07
FBgn0038932	CG5740	CG42390	95	96	97	71	109	33	33	48	0.994456	1.99233	6.83643e-07
FBgn0022936	CycH	CycH	1087	1055	1390	1004	1326	1334	1470	1484	-0.366136	0.775858	6.84279e-07
FBgn0032705	Grip71	Grip71	2119	1955	2400	2135	2336	2392	2421	2749	-0.280441	0.82334	6.88776e-07
FBgn0013531	MED20	MED20	1877	1718	2185	1755	2218	1974	2388	2463	-0.2994	0.81259	7.09821e-07
FBgn0250753	exba	kra	30905	25338	34470	27925	34216	31888	34846	40128	-0.297682	0.813558	7.2259e-07
FBgn0040321	GNBP3	GNBP3	24589	24697	28562	24845	28816	15918	20974	18079	0.426967	1.3444	7.35866e-07
FBgn0030054	Caf1-180	Caf1-180	11942	12006	14192	12101	13902	9633	9323	11220	0.267705	1.20389	7.49666e-07
FBgn0000286	Cf2	Cf2	1669	1569	1875	1456	1943	1086	1256	1445	0.346429	1.27141	7.79657e-07
FBgn0034365	CG5335	CG5335	548	682	828	670	737	379	297	470	0.713438	1.63971	7.93754e-07
FBgn0038363	Acyp2	Acyp2	176	202	270	209	245	291	311	376	-0.607478	0.656343	8.06602e-07
FBgn0052409	CG32409	CG32409	3416	3489	4115	3379	4129	3940	4356	4384	-0.27072	0.828906	8.10961e-07
FBgn0001224	Hsp23	Hsp23	80417	62228	97524	56046	98638	106110	166314	127865	-0.768392	0.587072	8.21536e-07
FBgn0029996	Ubc-E2H	UbcE2H	5705	5314	6543	5589	6674	3543	3287	5059	0.497467	1.41173	8.33449e-07
FBgn0037550	CG9667	CG9667	1542	1379	1784	1564	1761	1784	2300	2078	-0.425093	0.744791	8.39975e-07
FBgn0038947	sar1	Sar1	8375	7585	10084	7970	9438	8441	9795	11102	-0.247001	0.842646	8.50085e-07
FBgn0042178	CG32165	Apl	4918	5079	5953	5088	5529	3849	4104	4624	0.261172	1.19845	8.57792e-07
FBgn0001220	Hsc70-5	Hsc70-5	19123	17366	22305	17576	20692	20169	20503	23480	-0.220461	0.858291	8.59436e-07
FBgn0086347	Myo31DF	Myo31DF	7127	7616	8961	7610	8260	5663	5476	6619	0.334018	1.26052	8.7431e-07
FBgn0020637	Lcp65Ag2	Lcp65Ag2	54	84	98	89	69	26	24	16	1.1758	2.25919	8.87532e-07
FBgn0039241	CG11089	CG11089	8051	7442	8967	8234	9101	10918	10287	10451	-0.412797	0.751166	8.90947e-07
FBgn0085388	IP3K2	IP3K2	819	804	942	753	949	557	647	678	0.356191	1.28004	8.97364e-07
FBgn0034093	CG15706	CG15706	1496	1247	1571	1360	1509	1519	1817	2174	-0.414351	0.750357	9.13453e-07
FBgn0013811	Dhc62B	Dhc62B	109	138	174	151	174	54	72	82	0.881589	1.8424	9.20174e-07
FBgn0053155	CG33155	CG33155	1528	1413	1669	1441	1755	1739	2259	2011	-0.428631	0.742967	9.20174e-07
FBgn0005683	pie	pie	908	912	1240	1011	1229	1255	1254	1523	-0.415198	0.749916	9.20174e-07
FBgn0038234	mRpL11	mRpL11	574	549	705	637	722	737	848	847	-0.418098	0.748411	9.47837e-07
FBgn0037435	CG18048	CG18048	2001	1873	2473	2189	2335	1505	1633	1732	0.333197	1.2598	9.69596e-07
FBgn0036916	Mtr3	Mtr3	2324	2116	2585	2215	2539	2547	3347	3023	-0.405	0.755237	9.69596e-07
FBgn0032805	CG10337	CG10337	635	539	674	608	663	302	319	494	0.635251	1.55321	9.89761e-07
FBgn0038156	CG14372	side-IV	317	333	316	250	344	452	424	587	-0.663676	0.631268	9.93521e-07
FBgn0026143	CDC45L	Cdc45	6285	6062	7305	6055	7023	5018	5492	6015	0.168407	1.12382	1.02504e-06
FBgn0024542	Neos	Neos	1984	1886	2254	1956	2355	2118	2454	2546	-0.262752	0.833497	1.02887e-06
FBgn0003886	alphaTub85E	alphaTub85E	218	347	381	728	570	69	143	115	1.21673	2.3242	1.0433e-06
FBgn0030995	CG7914	CG7914	367	345	400	358	414	467	512	502	-0.456365	0.72882	1.07529e-06
FBgn0032445	CG6153	CG6153	790	739	866	823	895	914	981	1113	-0.355659	0.781513	1.09923e-06
FBgn0052645	CG32645	CG32645	205	175	239	217	160	82	94	107	0.867506	1.82451	1.10016e-06
FBgn0014189	Hel25E	Hel25E	18426	17186	22134	17779	21636	19147	22438	22777	-0.224524	0.855877	1.11224e-06
FBgn0036515	CG12304	AIMP2	3865	3433	4278	3685	4119	4028	4869	4767	-0.308154	0.807675	1.11405e-06
FBgn0027570	Nep2	Nep2	3986	3506	4280	3629	4519	4300	5509	5064	-0.388143	0.764113	1.11894e-06
FBgn0031483	CG9641	CG9641	1444	1304	1727	1297	1707	968	1157	1112	0.375833	1.29759	1.13794e-06
FBgn0053334	CG33334	CG42390	115	101	187	101	155	42	29	66	1.08013	2.11423	1.15162e-06
FBgn0030520	CG10990	Pdcd4	35370	37653	41560	35795	40594	27525	25974	32021	0.337834	1.26386	1.17747e-06
FBgn0038785	CG15684	CG42668	206	187	263	224	247	122	135	141	0.634421	1.55231	1.18122e-06
FBgn0035057	CG3880	CG3880	3697	4080	4635	3981	4315	2413	3183	2741	0.476684	1.39154	1.18248e-06
FBgn0028419	Kr-h2	Kr-h2	5016	4937	5954	5062	5914	5226	6031	6349	-0.20496	0.867563	1.18539e-06
FBgn0035482	CG14985	CG14985	1229	1165	1450	1273	1387	1376	1740	1683	-0.369329	0.774142	1.19838e-06
FBgn0028426	JhI-1	RNaseZ	3245	3174	3858	3184	3843	2656	2681	3016	0.228926	1.17196	1.21653e-06
FBgn0004055	uzip	uzip	4405	4173	5392	4277	5212	3293	3053	4039	0.35008	1.27463	1.23365e-06
FBgn0250838	CG30415	roh	4375	4078	5190	4490	5289	4783	6254	6105	-0.358911	0.779753	1.29239e-06
FBgn0038318	CG6236	CG6236	3405	3425	4004	3095	3831	3616	3990	4615	-0.272191	0.828061	1.30662e-06
FBgn0034098	krimp	krimp	994	1276	1415	1252	912	500	547	738	0.80708	1.74967	1.31287e-06
FBgn0085443	spri	spri	5254	5104	6052	4733	5696	3794	3819	4751	0.299234	1.23049	1.31289e-06
FBgn0028979	tio	tio	3904	3988	4694	3734	4655	2806	2736	3677	0.364263	1.28722	1.35166e-06
FBgn0001330	kz	kz	2960	2899	3473	3092	3585	3511	3451	4193	-0.291525	0.817038	1.35941e-06
FBgn0029082	hbs	hbs	5238	4959	6018	4370	6042	3645	3459	4359	0.386155	1.30691	1.37023e-06
FBgn0032727	CG10623	CG10623	655	694	642	664	733	396	447	434	0.563482	1.47783	1.38653e-06
FBgn0032015	CG7830	Ostgamma	7512	6371	8385	6730	8242	7594	9532	9509	-0.328797	0.7962	1.40703e-06
FBgn0037973	CG18547	CG18547	2229	2140	2704	2052	2684	1448	1862	1671	0.410522	1.32917	1.43035e-06
FBgn0035137	CG1233	CG1233	2105	2107	2540	1976	2442	1560	1604	1983	0.29759	1.22909	1.47486e-06
FBgn0036702	CG6512	CG6512	11155	11685	12969	11665	13464	8793	9696	10285	0.263627	1.20049	1.47856e-06
FBgn0039175	CG5706	beta-PheRS	7070	6908	8634	7027	8206	7606	9546	9287	-0.29633	0.814321	1.48772e-06
FBgn0031071	CG12701	zld	14322	15754	18330	13715	15926	10498	9645	12527	0.427028	1.34446	1.51762e-06
FBgn0037933	Ho	Ho	647	688	795	694	747	762	974	1017	-0.423449	0.74564	1.51762e-06
FBgn0035807	CG7492	CG7492	4727	4492	5543	4349	5336	3734	3829	4370	0.213906	1.15982	1.54318e-06
FBgn0004377	Klp54D	CG43324;Klp54D	21	18	13	30	17	0	0	0	1.1996	2.29676	1.54543e-06
FBgn0052640	CG32640	CG32640	2916	2758	3201	2912	3172	1925	2400	2278	0.357172	1.28091	1.56841e-06
FBgn0027602	CG8611	CG8611	4876	4732	5630	4469	5369	3806	3828	4305	0.248964	1.18835	1.70297e-06
FBgn0035678	CG10469	CG10469	161	147	161	138	181	192	290	291	-0.711217	0.610805	1.73921e-06
FBgn0038957	CG7059	CG7059	199	303	309	229	230	104	96	146	0.900602	1.86684	1.79529e-06
FBgn0032448	CG5781	CG5781	115	99	134	97	117	53	36	61	0.908713	1.87737	1.8036e-06
FBgn0043364	cbt	cbt	2091	2801	2849	3041	2490	1264	1585	1691	0.683735	1.60629	1.86554e-06
FBgn0019890	Smg5	Smg5	15704	15869	18295	14269	17447	11911	11915	14182	0.281701	1.21563	1.87527e-06
FBgn0035023	itp	ITP	2122	2004	2474	2075	2475	1254	1149	1866	0.54785	1.46191	1.89107e-06
FBgn0038251	CG3508	Hexim	2364	2166	2816	2253	2737	2485	2912	2964	-0.256117	0.837338	1.91228e-06
FBgn0038516	CG5840	P5cr-2	127	108	127	128	138	187	235	198	-0.724833	0.605067	1.91524e-06
FBgn0026371	SAK	SAK	3345	2881	3877	3428	3878	3914	3904	5039	-0.369344	0.774134	1.9276e-06
FBgn0053464	CG33464	sli	6037	6208	6769	5519	7139	4614	4502	5010	0.337886	1.2639	1.9276e-06
FBgn0086711	mol	mol	622	662	917	711	868	481	394	511	0.582751	1.4977	1.99324e-06
FBgn0051777	CG31777	CG31777	12	4	14	6	12	24	55	75	-1.23237	0.425617	2.04441e-06
FBgn0040038	CG12423	klhl10	95	122	137	85	105	48	37	48	0.971151	1.9604	2.09339e-06
FBgn0037733	unc-115	Unc-115a;Unc-115b	1728	1716	2142	1535	1896	1199	1333	1500	0.33702	1.26314	2.10517e-06
FBgn0034603	Glycogenin	Gyg;CG44245	6076	5860	6935	6438	7188	4633	5158	5652	0.255649	1.19387	2.12885e-06
FBgn0033451	CG1665	Marc	2182	2170	2535	2236	2841	2693	2935	2961	-0.337476	0.791425	2.20244e-06
FBgn0040687	CG14645	CG14645	167	155	204	174	192	243	272	258	-0.579072	0.669394	2.26972e-06
FBgn0037617	CG8145	nom	1247	1216	1611	1199	1511	947	957	1140	0.32908	1.25621	2.31784e-06
FBgn0037885	CG17721	CG17721	546	532	613	452	622	612	845	831	-0.516444	0.699093	2.32907e-06
FBgn0037105	S1P	S1P	1544	1410	1723	1600	1542	994	894	1237	0.491531	1.40594	2.33065e-06
FBgn0004066	Pros28.1	Prosalpha4	12742	12502	15062	12808	14628	13794	17395	16543	-0.307055	0.80829	2.3402e-06
FBgn0030607	dob	dob	171	164	204	171	203	239	285	263	-0.571701	0.672823	2.5264e-06
FBgn0010053	Jheh1	Jheh1	1529	1811	1907	1696	1779	884	1275	1024	0.598872	1.51453	2.60576e-06
FBgn0085408	CG34379	Shrm	12300	12818	15025	11899	13722	9672	10364	11013	0.261269	1.19853	2.6706e-06
FBgn0032216	CG5384	Usp14	5900	5256	6773	5753	6704	6312	7641	7319	-0.301042	0.811666	2.68212e-06
FBgn0033267	CG11508	CG42516;Pbp49	5999	5914	6715	5788	6868	6296	6909	7356	-0.209619	0.864765	2.70218e-06
FBgn0016691	Oscp	ATPsynO	11486	10670	13134	11676	13147	13148	16650	14739	-0.377805	0.769607	2.70417e-06
FBgn0035891	Oseg1	Oseg1	4741	4673	5701	4543	5373	3646	3348	4289	0.325602	1.25319	2.71448e-06
FBgn0052676	CG32676	stx	12102	12835	14550	11689	13723	8568	8172	11243	0.392216	1.31241	2.74744e-06
FBgn0032793	CG10189	CG10189	1644	1783	1964	1690	1967	1262	1384	1486	0.30962	1.23938	2.76507e-06
FBgn0037810	sle	sle	16273	14747	18381	15655	18070	23247	17987	28494	-0.532903	0.691163	2.8291e-06
FBgn0038365	CG9593	CG9593	951	917	1168	885	1070	579	778	734	0.423435	1.34112	2.84297e-06
FBgn0014366	noi	noi	9001	8546	10361	8985	10378	9557	11229	11071	-0.246637	0.842859	2.92211e-06
FBgn0033189	Cyt-b5	Cyt-b5	4707	4435	5536	4586	5621	4815	5865	6149	-0.249814	0.841005	2.94175e-06
FBgn0034648	CG15675	CG42362;CG42363;CG42364;CG42365	822	778	845	836	1021	499	594	667	0.460048	1.37559	2.94516e-06
FBgn0003507	srp	srp	112	29	61	90	47	181	269	329	-1.19385	0.437134	2.94753e-06
FBgn0033706	CG13167	Vha36-2	31	12	28	45	37	0	3	2	1.19198	2.28466	3.01844e-06
FBgn0015338	CG5861	CG5861	2283	2351	2726	2339	2683	2479	2962	3071	-0.270998	0.828746	3.05127e-06
FBgn0003174	pwn	pwn	8000	7662	9605	7662	8954	6477	6274	7101	0.25265	1.19139	3.07052e-06
FBgn0037534	CG2781	ELOVL	72	66	92	77	93	31	26	43	0.952238	1.93487	3.08084e-06
FBgn0029573	CG14770	CG14770	38	25	43	15	39	4	5	1	1.21026	2.31379	3.08611e-06
FBgn0033226	CG1882	puml	3126	3353	3514	3348	3638	2185	2602	2714	0.359638	1.2831	3.36384e-06
FBgn0004363	porin	porin	46321	42254	52977	43648	51884	47813	57357	55623	-0.256627	0.837043	3.43086e-06
FBgn0038324	CG5038	CG5038	1751	1661	1829	1606	1901	1173	1370	1443	0.314853	1.24388	3.44823e-06
FBgn0005777	PpD3	PpD3	3762	3389	4438	3746	4436	4313	4213	5222	-0.290115	0.817837	3.44827e-06
FBgn0029137	Patsas	Patsas	117	114	119	156	168	51	61	67	0.909833	1.87883	3.47939e-06
FBgn0020655	Gap69C	ArfGAP1	3515	3470	4205	3275	4116	3741	4176	4380	-0.222377	0.857152	3.51092e-06
FBgn0051352	CG31352	Unc-115a	2804	3020	3684	2640	3371	2170	2202	2514	0.34366	1.26897	3.56462e-06
FBgn0039930	CG11077	CG11077	1683	1706	1947	1827	2078	1231	1436	1496	0.3288	1.25597	3.59771e-06
FBgn0004828	His3.3B	His3.3B	48872	48254	56955	50359	57261	37863	43998	44398	0.232204	1.17463	3.62576e-06
FBgn0017572	Mo25	Mo25	12090	11248	13594	11958	13968	12226	13321	15361	-0.193717	0.87435	3.65484e-06
FBgn0034065	Rrp42	Rrp42	1032	945	1281	1075	1301	1290	1683	1469	-0.4627	0.725627	3.66072e-06
FBgn0037807	CG6293	CG6293	282	257	329	265	262	143	144	203	0.645466	1.56424	3.69993e-06
FBgn0035901	CG6745	Pus7	2374	2363	2724	2507	2837	2653	3057	3147	-0.280373	0.823378	3.76731e-06
FBgn0039734	Tace	Tace	33	39	37	22	31	2	9	2	1.20331	2.30267	3.76848e-06
FBgn0028509	cenG1A	CenG1A	1634	1662	1995	1610	1971	1275	1337	1576	0.262682	1.19971	3.80133e-06
FBgn0033562	CG6751	nclb	7661	7287	8881	8032	9191	8535	9939	9835	-0.278892	0.824224	3.81167e-06
FBgn0030987	CG7502	RhoGAP18B	1775	1527	1883	1341	1878	1077	1169	1295	0.414153	1.33252	3.84711e-06
FBgn0053864	His1	His1:CG33864	258	236	318	252	282	145	185	169	0.574324	1.48898	3.89924e-06
FBgn0010282	TfIIFalpha	TfIIFalpha	4529	4286	5128	4548	5395	4974	5676	5641	-0.264253	0.83263	3.94009e-06
FBgn0036136	Ufd1-like	Ufd1-like	4758	4488	5371	4573	5470	4911	6189	6079	-0.290376	0.817689	3.94211e-06
FBgn0033252	CG12769	CG12769	68	99	98	86	106	34	25	47	0.999374	1.99913	4.00579e-06
FBgn0037020	CG4289	Pex14	2629	2562	3001	2647	2896	2732	3170	3396	-0.248114	0.841996	4.01102e-06
FBgn0033929	Tfb1	Tfb1	9609	9899	11786	9435	11297	7792	8612	9049	0.210665	1.15722	4.04046e-06
FBgn0053958	CG33958	CG33958	16	10	20	16	13	0	0	0	1.15272	2.22333	4.04598e-06
FBgn0031191	CG14617	Cp110	1367	1355	1540	1412	1472	1488	1781	1890	-0.334436	0.793094	4.04598e-06
FBgn0004584	Rrp1	Rrp1	18258	17477	20736	18887	21234	19775	22439	22803	-0.243793	0.844522	4.19884e-06
FBgn0032782	Rab9	Rab9	122	125	171	142	159	218	210	224	-0.63232	0.645138	4.2186e-06
FBgn0000320	eya	eya	867	861	957	696	1034	1020	1339	1254	-0.505184	0.704571	4.25379e-06
FBgn0035390	CG1893	scramb2	13843	14483	16887	15094	16622	10993	12401	12570	0.275624	1.21052	4.54732e-06
FBgn0032513	CG6565	CG6565	3083	2796	3406	2923	3460	2348	2465	2824	0.218087	1.16319	4.56204e-06
FBgn0032444	CG5525	CCT4	34944	33732	41113	34459	39295	37725	46403	43578	-0.291051	0.817307	4.61934e-06
FBgn0014141	cher	cher	31905	35260	39853	31315	38595	25155	21442	27612	0.419141	1.33713	4.7361e-06
FBgn0014879	Set	Set	13446	12496	15494	13648	15985	13858	15969	17049	-0.214717	0.861715	4.7361e-06
FBgn0035401	CG1291	Alg2	2297	2174	2618	2325	2642	2511	3449	3170	-0.40181	0.756908	4.84242e-06
FBgn0028550	A3-3	Atf3	1966	2083	2347	2101	2206	1238	872	1575	0.666836	1.58759	4.99616e-06
FBgn0033738	CG8830	DUBAI	5306	5403	6328	5343	6377	4301	4075	4993	0.282897	1.21664	5.00785e-06
FBgn0029882	CG3226	CG3226	6772	5865	8033	6487	7491	6966	7750	8406	-0.233778	0.850405	5.00929e-06
FBgn0001227	Hsp67Ba	Hsp67Ba	9282	7825	11288	6783	11328	11330	16378	13817	-0.61839	0.651397	5.00929e-06
FBgn0034071	CG8405	CG8405	4079	4221	4900	3851	4588	3135	2749	3461	0.381479	1.30268	5.02313e-06
FBgn0050100	CG30100	CG30100	1438	1365	1668	1384	1660	1589	1984	1845	-0.340312	0.789871	5.10476e-06
FBgn0039560	CG5514	BOD1	8700	8559	9928	8506	9795	6619	7620	7570	0.240383	1.18131	5.17162e-06
FBgn0039407	CG14544	CG14544	1214	1199	1463	1352	1424	1407	1822	1780	-0.393375	0.761347	5.20739e-06
FBgn0032251	CG13142	Nse4	261	198	302	206	244	354	324	399	-0.607875	0.656162	5.22043e-06
FBgn0037709	CG8199	CG8199	1189	1084	1391	1088	1336	1316	1325	1559	-0.279655	0.823788	5.25359e-06
FBgn0032298	CG6724	CG6724	3466	3361	4146	3574	3993	3865	5122	4689	-0.368749	0.774454	5.26375e-06
FBgn0032242	CG5355	CG5355	13134	11210	14809	12481	14141	13241	15465	15953	-0.25638	0.837186	5.3878e-06
FBgn0039637	CG11880	Ctl2	3461	3387	3961	3072	4104	2507	2849	3057	0.273965	1.20913	5.4179e-06
FBgn0052104	CG32104	CG32104	1711	1675	2112	1756	1925	2160	1981	2626	-0.366854	0.775472	5.52896e-06
FBgn0035335	mRpL23	mRpL23	1485	1350	1681	1491	1582	1573	2014	1979	-0.358201	0.780137	5.64667e-06
FBgn0250907	Cht3	Cht10	68339	53018	72113	49918	68937	78735	73334	101449	-0.49335	0.710374	5.66436e-06
FBgn0026876	CG11403	CG11403	2694	2530	3379	2451	3290	3186	3152	3807	-0.317281	0.802581	5.79399e-06
FBgn0250746	CG12000	Prosbeta7	11006	10285	12751	10924	12235	11741	14842	13889	-0.312922	0.80501	5.8221e-06
FBgn0026718	fu12	Agpat2	6	9	11	9	10	34	24	51	-1.17317	0.443446	5.8221e-06
FBgn0010247	Parp	Parp	2409	2099	3108	2616	2803	3974	3141	7148	-0.804739	0.572466	6.1789e-06
FBgn0039003	wfs1	wfs1	3532	3489	3913	3414	4039	2705	2995	3147	0.236526	1.17815	6.19954e-06
FBgn0037477	CG14610	CG14610	10	23	21	32	27	0	0	2	1.13884	2.20203	6.33141e-06
FBgn0243517	CG4567	mEFG1	2127	1980	2547	1959	2416	2594	2372	2888	-0.326081	0.797701	6.36255e-06
FBgn0030096	Zpr1	Zpr1	3664	3520	4223	3787	4360	4104	5510	4999	-0.385632	0.765443	6.4114e-06
FBgn0000376	crm	crm	3527	4056	4376	3981	4135	2670	2730	3304	0.384365	1.30528	6.44283e-06
FBgn0000414	Dab	Dab	7852	7294	8774	7517	8652	5429	4385	6506	0.462254	1.37769	6.44283e-06
FBgn0034086	CG8441	CG8441	2086	1928	2404	2043	2456	2283	2566	2567	-0.259819	0.835193	6.45579e-06
FBgn0051363	Jupiter	Jupiter	12725	12187	14387	13375	14678	13268	15709	17721	-0.277905	0.824788	6.47004e-06
FBgn0003326	sca	sca	5772	6200	7056	5516	7285	4235	4632	5596	0.317469	1.24614	6.48352e-06
FBgn0020615	SelD	Sps1	28788	26740	34984	29155	32967	30378	35942	35979	-0.239713	0.846914	6.49976e-06
FBgn0034407	DptB	DptB	115	38	52	32	160	4	0	0	1.11911	2.17214	6.6288e-06
FBgn0036927	CG7433	Gabat	222	185	224	194	218	88	130	138	0.674467	1.59601	6.70283e-06
FBgn0033662	CG13190	cuff	323	344	366	383	355	208	214	233	0.581839	1.49676	6.82121e-06
FBgn0033737	CG8831	Nup54	3752	3653	4355	3729	4269	3929	4237	4574	-0.183294	0.88069	7.11739e-06
FBgn0014340	mof	mof	5573	5509	6432	5514	6207	4460	4806	5195	0.197644	1.14682	7.21656e-06
FBgn0085364	CG34335	lncRNA:CR34335	6203	8199	8598	7755	7640	4408	5156	5641	0.502565	1.41673	7.21876e-06
FBgn0034688	CG11474	CG11474	557	501	629	633	682	755	743	862	-0.452556	0.730747	7.26945e-06
FBgn0052584	CG32584	CG42299;CG42300	140	147	159	136	200	78	72	97	0.746405	1.67761	7.45315e-06
FBgn0039620	CG1443	wat	26	37	46	36	57	12	3	8	1.16252	2.23848	7.59269e-06
FBgn0031562	CG3604	CG3604	29	30	19	10	38	0	0	2	1.12508	2.18114	7.59788e-06
FBgn0022943	Cbp20	Cbp20	1110	1137	1409	1041	1268	1299	1567	1497	-0.360735	0.778767	7.61577e-06
FBgn0038941	CG7080	CG7080	43	50	41	37	55	9	18	8	1.12807	2.18566	7.68222e-06
FBgn0085820	CR41610	CR41610	32	30	32	23	35	8	6	7	1.14466	2.21093	7.68222e-06
FBgn0025803	SNF4Agamma	SNF4Agamma	5387	5943	6546	6006	6004	4081	3778	4818	0.412062	1.33059	7.73284e-06
FBgn0016926	smi21F	Pino	4066	3783	4344	3778	4455	3013	3182	3684	0.231324	1.17391	7.73619e-06
FBgn0026751	XRCC1	XRCC1	1985	1995	2385	2057	2293	2256	2391	2551	-0.241818	0.845679	7.74022e-06
FBgn0038574	cdm	cdm	7197	7414	8587	7235	8410	5919	6102	7027	0.209931	1.15663	7.81512e-06
FBgn0003866	tsh	tsh	25598	23981	30205	24476	28779	20159	19751	24393	0.229257	1.17223	7.90286e-06
FBgn0038673	CG14286	CG14286	1584	1506	1854	1542	1861	1632	2036	2127	-0.284747	0.820885	7.947e-06
FBgn0087035	AGO2	AGO2	38252	38695	45820	36413	44142	30995	28836	34352	0.285174	1.21856	8.01241e-06
FBgn0050115	CG30115	GEFmeso	2949	2773	3446	2323	3412	1885	2201	2218	0.40484	1.32394	8.10559e-06
FBgn0051441	CG31441	CG31441	461	404	493	421	521	517	552	637	-0.375439	0.770871	8.26389e-06
FBgn0034009	CG8155	CG8155	5448	5159	6392	5160	6313	4056	3714	4996	0.333295	1.25989	8.29027e-06
FBgn0039507	mrt	mrt	4342	4176	5495	4245	5019	3244	3820	3645	0.292228	1.22453	8.41216e-06
FBgn0052418	CG32418	vito	1508	1505	1656	1513	1810	1766	2022	1956	-0.334869	0.792856	8.54884e-06
FBgn0010812	Tom34	unc-45	6689	5681	7263	6443	6970	4876	4872	5529	0.290547	1.2231	8.55938e-06
FBgn0015075	Ddx1	Ddx1	6740	6400	7503	6499	7464	7141	7751	7964	-0.218141	0.859673	8.57056e-06
FBgn0037120	CG11247	CG11247	1498	1452	1715	1383	1720	1103	1034	1338	0.336541	1.26273	8.69741e-06
FBgn0250755	CG42233	CG42233	972	1001	998	918	963	619	648	739	0.447227	1.36342	8.70091e-06
FBgn0040801	CG13053	CG13053	237	270	234	231	244	18	104	65	1.13177	2.19128	8.71892e-06
FBgn0036512	CG16979	CG16979	3573	3250	4038	3427	4044	3538	4193	4419	-0.220855	0.858057	8.74709e-06
FBgn0039562	Gp93	Gp93	58605	51886	65497	52879	65041	59999	76061	71456	-0.31166	0.805714	8.85869e-06
FBgn0033153	Gadd45	Gadd45	1206	1301	1352	996	1437	772	851	725	0.558159	1.47239	8.94846e-06
FBgn0037974	CG12224	CG12224	3111	3363	3897	1947	3722	4536	6682	5252	-0.761076	0.590056	8.98619e-06
FBgn0039858	CycG	CycG	31108	31628	37527	31435	36788	23708	20937	29024	0.368531	1.29104	9.15311e-06
FBgn0040496	CG17104	CG17104	3288	3397	3694	3820	3904	2515	2492	2611	0.416931	1.33508	9.32153e-06
FBgn0036918	CG7770	Pfdn6	2185	1814	2660	2115	2366	2279	2976	3166	-0.399046	0.758359	9.33289e-06
FBgn0031253	CG11885	CG11885	1356	1297	1607	1319	1522	1384	1673	1848	-0.276102	0.825819	9.51103e-06
FBgn0029128	SP71	tyn	3232	3019	3916	2779	3705	2421	2276	2666	0.344295	1.26953	9.53491e-06
FBgn0039830	CG1746	ATPsynC	65357	58329	74365	64560	71415	66678	84608	82748	-0.297456	0.813686	9.61318e-06
FBgn0022029	l(2)k01209	l(2)k01209	4125	3844	4948	3829	4686	3184	3333	3953	0.213611	1.15959	1.0021e-05
FBgn0028835	CSN8	CSN8	1501	1318	1783	1509	1619	1685	2149	1960	-0.391816	0.76217	1.01055e-05
FBgn0034398	CG15098	CG15098	9861	10740	11905	10434	11880	7363	8839	9274	0.288031	1.22097	1.0459e-05
FBgn0086349	nbs	nbs	2639	2207	2966	2236	2604	1798	1717	2030	0.360146	1.28356	1.06499e-05
FBgn0020510	Abi	Abi	4879	4595	5433	4432	5278	4902	5266	5835	-0.193888	0.874247	1.08353e-05
FBgn0085203	CG34174	CG34174	547	446	610	517	578	650	643	730	-0.392652	0.761728	1.08353e-05
FBgn0030734	CG9911	CG9911	3881	3363	4422	3593	4192	3887	4833	4815	-0.289823	0.818002	1.08356e-05
FBgn0030739	CG13957	SWIP	1324	1110	1520	1292	1440	1410	1533	1858	-0.329808	0.795643	1.09938e-05
FBgn0032603	CG17928	CG17928	26	3	10	19	8	71	56	126	-1.13205	0.456268	1.10665e-05
FBgn0033602	Cpr47Ee	Cpr47Ee	32	22	25	12	25	1	4	1	1.13546	2.19689	1.13974e-05
FBgn0001179	hay	hay	3959	3530	4224	3753	4355	3907	4531	4880	-0.238122	0.847848	1.1601e-05
FBgn0003733	tor	tor	2	4	0	5	6	25	20	79	-1.05812	0.480258	1.1782e-05
FBgn0029512	Aos1	Aos1	12359	11684	14294	12528	14757	12976	15567	15584	-0.242632	0.845202	1.20664e-05
FBgn0030196	Psf3	Psf3	1173	1143	1411	1212	1389	1278	1411	1581	-0.246161	0.843137	1.23e-05
FBgn0033598	Cpr47Eb	Cpr47Eb	160	117	201	266	227	10	65	17	1.14286	2.20818	1.26569e-05
FBgn0034345	CG5174	CG5174	7559	7164	9280	8029	9185	8166	9327	11273	-0.289069	0.81843	1.28006e-05
FBgn0043841	vir-1	vir-1	2556	2039	2650	2603	2768	1378	1914	1716	0.492641	1.40702	1.36931e-05
FBgn0032374	CG14931	CG14931	24	8	16	23	28	1	0	0	1.08636	2.12338	1.44114e-05
FBgn0033049	CG14471	Src42A	2301	2332	2471	1984	2462	1414	908	1599	0.671427	1.59265	1.45147e-05
FBgn0038303	CG6623	SIDL	2181	2022	2629	2066	2476	2280	2439	2977	-0.249244	0.841337	1.46077e-05
FBgn0035789	mthl6	mthl6	0	0	0	0	0	14	8	19	-0.928896	0.52526	1.47764e-05
FBgn0042127	CG18789	CG18789	2110	1950	2391	2096	2204	2158	2465	2851	-0.282	0.82245	1.55033e-05
FBgn0004461	gwl	gwl	1928	1829	2373	1854	2291	2276	2165	2696	-0.289697	0.818074	1.57173e-05
FBgn0027611	CG6206	LManII	4640	3706	4731	3174	4732	4904	6483	5942	-0.515828	0.699391	1.60736e-05
FBgn0038923	mRpL35	mRpL35	1032	1080	1246	1027	1245	1174	1510	1436	-0.357196	0.78068	1.60736e-05
FBgn0033569	CG12942	CG12942	2435	2223	2815	2381	2647	1762	1872	2295	0.259117	1.19675	1.61875e-05
FBgn0031011	CG8034	CG8034	1972	2719	2469	2474	2229	1370	1140	1619	0.652631	1.57203	1.63502e-05
FBgn0036101	NijA	NijA	3061	2610	3273	2839	3266	2974	3737	3936	-0.307826	0.807858	1.63796e-05
FBgn0034931	CG2812	CG2812	1501	1555	2126	1454	1835	945	1298	1162	0.469098	1.38424	1.64178e-05
FBgn0005636	nvy	nvy	815	735	1006	730	997	515	569	722	0.413344	1.33177	1.67803e-05
FBgn0035173	CG13907	CG13907	210	174	218	218	211	83	95	150	0.745844	1.67696	1.6807e-05
FBgn0031457	CG3077	Snx21	1189	1128	1334	1187	1317	833	944	1088	0.28568	1.21898	1.69222e-05
FBgn0037347	CG1427	SecS	2869	2972	3684	2703	3398	2179	2352	2760	0.277753	1.21231	1.70179e-05
FBgn0027378	MRG15	MRG15	3013	3067	3677	3180	3648	3338	4145	4057	-0.288865	0.818546	1.72705e-05
FBgn0034627	EfSec	eEFSec	661	559	760	594	709	685	863	883	-0.373122	0.77211	1.74234e-05
FBgn0034816	CG3085	CG3085	982	1081	1161	1016	1332	683	843	791	0.429751	1.347	1.76022e-05
FBgn0038597	CG8064	CG8064	6330	6425	7549	7099	7696	7370	8279	8609	-0.278994	0.824165	1.76284e-05
FBgn0034194	CG15611	CG15611	1533	1925	2062	1794	1908	1134	1280	1436	0.431902	1.34901	1.76284e-05
FBgn0039209	CG13624	REPTOR	2265	2464	2949	2485	2733	1512	1052	1947	0.641102	1.55952	1.79052e-05
FBgn0022720	zf30C	zf30C	22486	21676	26762	22472	25860	18971	20612	22432	0.124978	1.09049	1.8063e-05
FBgn0004598	Fur2	Fur2	11968	11391	14428	11017	13813	8978	8041	10844	0.34102	1.26665	1.81171e-05
FBgn0000253	Cam	Cam	27324	22829	32189	26583	32238	29321	31639	38418	-0.305491	0.809167	1.81884e-05
FBgn0031609	CG15443	CG15443	2443	2316	2723	2424	2790	2742	3005	2961	-0.272048	0.828143	1.82497e-05
FBgn0039045	CG17119	CG17119	24	27	29	36	30	6	2	9	1.12135	2.1755	1.83081e-05
FBgn0003520	stau	stau	10496	10184	11839	9100	11623	6794	5256	8554	0.523843	1.43778	1.85847e-05
FBgn0037535	CG14463	PIG-H	407	405	490	409	499	467	548	615	-0.36613	0.775861	1.87302e-05
FBgn0038871	CG3337	CG3337	513	431	591	542	625	630	703	728	-0.414981	0.750029	1.87318e-05
FBgn0039350	jigr1	jigr1	7378	7861	9127	7516	8648	5818	6615	7197	0.228465	1.17159	1.87675e-05
FBgn0005660	Ets21C	Ets21C	186	248	266	253	216	72	142	85	0.910254	1.87938	1.90357e-05
FBgn0028968	gammaCop	gammaCOP	11568	10970	13650	11282	13641	11522	13078	13878	-0.150542	0.900912	1.98961e-05
FBgn0069973	CG40485	CG40485	33	30	35	48	21	6	6	1	1.11541	2.16656	2.03438e-05
FBgn0033234	CG8791	MFS12	56	50	61	48	69	18	20	29	0.954975	1.93855	2.04416e-05
FBgn0037659	CG11033	Kdm2	16474	16746	19777	17365	18071	12759	12009	15340	0.320608	1.24886	2.05975e-05
FBgn0034793	asrij	asrij	2629	2889	3382	2839	3355	1688	2368	1814	0.509622	1.42368	2.1366e-05
FBgn0052280	CG32280	CG32280	2556	2258	2922	2409	2802	1680	1989	2350	0.287755	1.22074	2.13951e-05
FBgn0085372	sick	sick	3835	3529	4392	2713	4079	2290	2462	2765	0.459864	1.37541	2.14535e-05
FBgn0031783	tectonic	tctn;B9d2	26	10	20	12	16	1	0	0	1.06692	2.09495	2.14606e-05
FBgn0034117	CG7997	CG7997	278	83	158	192	108	492	543	417	-1.0685	0.476813	2.16512e-05
FBgn0030329	CG1837	prtp	6464	5986	7269	5687	7255	6340	7607	8010	-0.240902	0.846216	2.16833e-05
FBgn0032399	CG6785	CG6785	145	142	159	111	154	73	67	90	0.716015	1.64264	2.23963e-05
FBgn0032295	CG12299	CG12299	9812	11363	12296	10339	12101	7662	8655	9295	0.305764	1.23607	2.23963e-05
FBgn0030986	RhoGAP18B	RhoGAP18B	656	585	790	620	718	386	527	483	0.434297	1.35125	2.27577e-05
FBgn0052438	Smc5	SMC5	1868	1592	2211	1659	1898	2157	2032	2784	-0.39785	0.758989	2.30063e-05
FBgn0000011	ab	ab	11870	13704	14408	13636	14162	8835	7261	10794	0.496924	1.4112	2.35893e-05
FBgn0011659	Mlh1	Mlh1	3296	3604	4212	3451	4041	2744	2906	3066	0.269728	1.20558	2.36348e-05
FBgn0038361	CG9589	Uros2	21	23	22	19	30	4	2	6	1.11063	2.15939	2.36789e-05
FBgn0039270	CG11820	PQBP1	959	822	1046	812	1091	987	1177	1245	-0.337852	0.791219	2.36825e-05
FBgn0037804	CG11870	Nuak1	2700	2506	3216	2171	3024	1785	1657	2252	0.422224	1.33999	2.37013e-05
FBgn0001142	Gs1	Gs1	288	104	286	441	182	1060	982	1159	-1.10947	0.463464	2.40637e-05
FBgn0028956	mthl3	mthl3	4613	4028	5330	4009	5109	3159	2966	4043	0.356223	1.28007	2.40637e-05
FBgn0037820	CG14681	Skeletor	3178	3247	3721	3150	3647	2563	2751	2995	0.209356	1.15617	2.40647e-05
FBgn0030647	CG6324	CG6324	23	22	40	21	32	5	4	8	1.10465	2.15047	2.40808e-05
FBgn0004908	Arf84F	Arl2	867	792	917	844	1001	894	1140	1248	-0.369932	0.773819	2.40808e-05
FBgn0040077	primo-1	primo-1	388	386	455	380	482	476	617	549	-0.451312	0.731377	2.40848e-05
FBgn0004427	LysD	LysD	25	52	59	45	33	253	140	79	-1.10592	0.464605	2.40848e-05
FBgn0047135	CG32276	CG32276	8287	7063	9240	7316	9043	7931	9722	10885	-0.288038	0.819015	2.41777e-05
FBgn0085276	CG34247	CG34247	25	21	14	20	26	0	4	0	1.08113	2.1157	2.42937e-05
FBgn0036849	CG14079	CG14079	13	18	14	25	11	48	47	61	-1.07832	0.473579	2.4516e-05
FBgn0002962	nos	nos	21	19	20	22	27	5	1	4	1.10821	2.15578	2.46253e-05
FBgn0039125	CG5857	Ndc1	8097	7921	9715	8566	9409	8488	10078	10569	-0.227447	0.854145	2.48917e-05
FBgn0031307	CG4726	MFS3	15764	15717	19153	15217	17840	12564	14055	14082	0.217224	1.16249	2.53022e-05
FBgn0035464	CG12006	PIG-B	12825	11565	13939	12321	13941	12535	13891	15462	-0.188097	0.877763	2.60357e-05
FBgn0050287	CG30287	CG30287	50	54	55	84	45	19	10	17	1.07774	2.11073	2.61406e-05
FBgn0052055	CG32055	CG32055	60	94	54	71	69	18	27	23	1.03315	2.04649	2.61677e-05
FBgn0036152	CG6175	CG6175	1028	1096	1321	1112	1176	686	733	998	0.421681	1.33949	2.69281e-05
FBgn0052046	CG32046	CG42268	3276	2990	3699	3348	3809	2407	2572	3122	0.262359	1.19944	2.69407e-05
FBgn0025388	CG12179	CG12179	2072	1978	2526	2004	2419	2713	2309	3287	-0.399467	0.758138	2.73707e-05
FBgn0010278	Ssrp	Ssrp	29931	30064	35188	30204	36373	25031	26709	27962	0.199189	1.14805	2.74906e-05
FBgn0035631	Txl	Txl	7659	7083	8863	7812	8500	7926	10168	9909	-0.297895	0.813438	2.75402e-05
FBgn0038310	CG4285	CG42404	16	11	25	16	19	0	1	3	1.08132	2.11597	2.77534e-05
FBgn0030726	CG9216	CG42353;CG42354	4382	4100	5285	3712	5094	6125	4835	7614	-0.507887	0.703252	2.79711e-05
FBgn0002609	HLHm3	E(spl)m3-HLH	5277	5278	6690	5351	6424	3669	4743	4994	0.29371	1.22579	2.87449e-05
FBgn0030076	CG4040	Nost	324	377	437	400	459	240	214	297	0.554497	1.46866	2.88202e-05
FBgn0027524	CG3909	CG3909	2220	2049	2522	2199	2582	2304	2796	2788	-0.260828	0.834609	2.89331e-05
FBgn0053108	CG33108	CG33108	410	401	461	334	448	478	539	555	-0.417109	0.748924	2.89331e-05
FBgn0015561	unpg	unpg	4	0	4	0	7	19	81	34	-0.965293	0.512174	2.90258e-05
FBgn0019960	CG6455	Mitofilin	7097	7074	8390	7227	8230	7565	8147	8686	-0.176953	0.884569	2.92824e-05
FBgn0032462	CG16800	CG16800	24	35	38	53	32	4	11	6	1.0981	2.14072	2.93546e-05
FBgn0032955	CG2201	CG2201	375	398	387	424	467	252	241	288	0.542585	1.45658	2.94216e-05
FBgn0038344	CG5205	obe	9169	9178	10477	8367	10323	6366	4949	7689	0.481562	1.39625	2.96055e-05
FBgn0035089	Phk-3	Phk-3	9746	11042	11108	10177	12627	6207	8566	6919	0.489311	1.40377	2.96312e-05
FBgn0039863	CG1815	CG1815	20525	20232	24273	20161	22510	15779	14033	18645	0.32886	1.25602	2.96705e-05
FBgn0031782	CG9226	WDR79	2260	2371	2680	2227	2617	2490	2905	2916	-0.264581	0.832441	2.99448e-05
FBgn0036337	CG11255	AdenoK	3268	3141	3808	3065	3670	3475	3770	3868	-0.209322	0.864943	3.00814e-05
FBgn0032487	Ski6	Ski6	1959	1894	2199	2051	2245	2207	2701	2523	-0.331278	0.794832	3.02103e-05
FBgn0032524	CG9267	Hacd2	2056	2154	2488	2212	2446	1585	1844	1829	0.288628	1.22148	3.03816e-05
FBgn0039183	Dis3	Dis3	7749	7601	8940	7848	8937	8142	8893	9393	-0.180052	0.882671	3.04995e-05
FBgn0037127	CG14566	CG14566	141	180	400	142	169	478	513	447	-0.976841	0.508091	3.09679e-05
FBgn0029713	CG11436	CG11436	3391	3470	3885	3432	4021	2703	2765	3276	0.239881	1.1809	3.10257e-05
FBgn0036501	CG7272	CG7272	618	607	693	494	750	417	387	452	0.482217	1.39689	3.11372e-05
FBgn0034403	CG18190	CG18190	4517	4521	5197	4705	5242	3526	3944	4360	0.21564	1.16122	3.14047e-05
FBgn0042112	mRpL36	mRpL36	1095	1042	1321	1131	1370	1298	1803	1535	-0.439628	0.737325	3.15011e-05
FBgn0032010	CG8086	CG8086	136	94	108	96	106	38	32	65	0.920221	1.89241	3.1558e-05
FBgn0037156	CG11523	CG11523	1266	968	1154	1144	1281	674	856	751	0.502988	1.41715	3.16225e-05
FBgn0035107	mri	mri	4229	3978	4867	4131	4651	4382	4954	5008	-0.208939	0.865174	3.1815e-05
FBgn0050055	CG30055	lncRNA:CR30055	383	398	496	340	456	261	203	298	0.575222	1.48991	3.20698e-05
FBgn0023184	Nop60B	Nop60B	21176	20117	25055	21080	24424	22133	23350	25037	-0.153968	0.898775	3.24029e-05
FBgn0034420	CG10737	CG10737	1691	1648	2010	1609	1917	1255	1482	1497	0.246321	1.18618	3.25966e-05
FBgn0031260	Spp	Spp	10997	10588	12659	9873	12214	11223	13873	13516	-0.268894	0.829956	3.27348e-05
FBgn0028499	CG7985	CG7985	2420	2399	2946	2402	2855	2783	3360	3051	-0.313428	0.804728	3.29535e-05
FBgn0038659	endoA	EndoA	3562	3022	4115	2889	3791	2371	2130	2865	0.402781	1.32205	3.31488e-05
FBgn0036133	CG7638	CG7638	1373	1423	1626	1327	1583	1456	1673	1949	-0.277751	0.824876	3.33025e-05
FBgn0015801	Reg-5	Reg-5	3450	3680	3980	3416	3695	2242	2919	2586	0.404511	1.32364	3.40741e-05
FBgn0003360	sesB	sesB	85698	80692	98425	89194	98207	89344	110545	109603	-0.264139	0.832696	3.42348e-05
FBgn0036336	CG11268	ste14	1126	1034	1223	1125	1214	1189	1356	1425	-0.282579	0.82212	3.4419e-05
FBgn0027057	CSN1b	CSN1b	7371	7024	8206	7410	8396	7676	8944	8993	-0.229337	0.853027	3.44289e-05
FBgn0037340	CG14671	CG14671	502	540	656	520	652	617	816	766	-0.41832	0.748295	3.4963e-05
FBgn0003346	RanGap	RanGAP	13785	12569	15769	13839	15932	14213	15695	16555	-0.187635	0.878044	3.57002e-05
FBgn0037518	CG2641	CG2641	845	862	1001	1040	1003	556	686	711	0.450896	1.36689	3.60164e-05
FBgn0028700	RfC38	RfC38	4502	4607	5339	4750	5321	5172	6127	5779	-0.291508	0.817048	3.62884e-05
FBgn0037998	CG4848	Cog1	3074	3118	3606	2943	3512	3221	3628	3813	-0.206998	0.866338	3.90788e-05
FBgn0000052	ade2	Pfas	11282	11339	14131	10859	13508	9506	9655	10575	0.214275	1.16012	3.95148e-05
FBgn0034634	CG10494	CG10494	682	725	885	703	799	514	577	607	0.333337	1.25992	4.00761e-05
FBgn0046763	CG17278	CG17278	20968	19583	23135	20240	23559	21420	22459	27992	-0.228354	0.853609	4.01304e-05
FBgn0030657	CG15645	cerv	1374	1326	1640	1427	1577	986	1196	1263	0.2727	1.20807	4.02512e-05
FBgn0003884	alphaTub84B	alphaTub84B	405059	377646	462008	388904	453313	440446	585039	500798	-0.358287	0.78009	4.10666e-05
FBgn0028658	adat	Adat1	875	836	985	905	983	659	694	708	0.32682	1.25425	4.14698e-05
FBgn0002306	sas	sas	22763	23836	27282	22757	26852	18752	17151	21146	0.290283	1.22288	4.17729e-05
FBgn0033443	CG1698	CG1698	1158	1320	1570	1245	1445	901	1037	990	0.369386	1.2918	4.19149e-05
FBgn0086699	l(3)S147910	ver	1034	972	1128	1036	1107	690	818	700	0.419642	1.3376	4.19149e-05
FBgn0033942	Cpr51A	Cpr51A	403	620	467	660	490	262	247	240	0.827822	1.775	4.19712e-05
FBgn0051232	koko	koko;Vti1b	3828	3613	4595	3599	4732	4027	5171	5101	-0.303137	0.810488	4.20389e-05
FBgn0036302	CG10632	sowah	3274	3155	3851	3248	3752	2541	2960	3069	0.193019	1.14315	4.33715e-05
FBgn0031776	CG13993	Pfdn1	2044	1875	2355	1978	2387	2181	2516	2475	-0.248567	0.841732	4.34233e-05
FBgn0038976	CG7048	Pfdn5	2733	2677	3175	2711	3234	2833	3584	3562	-0.269377	0.829678	4.39307e-05
FBgn0039642	CG11882	CG11882	1906	1807	2174	1803	2314	2081	2724	2477	-0.351906	0.783548	4.39768e-05
FBgn0004868	Gdi	Gdi	25193	23043	29182	24099	29907	25644	29499	30165	-0.195588	0.873217	4.40457e-05
FBgn0034606	CG18375	ASPP	8875	8535	10889	8186	9738	9544	9668	11707	-0.234713	0.849854	4.42684e-05
FBgn0050089	CG30089	CG30089	2725	2412	3196	2396	3047	2022	2203	2278	0.256072	1.19422	4.43917e-05
FBgn0017539	Scs-fp	SdhA	12489	12734	15167	12869	14836	13270	14919	15607	-0.179797	0.882827	4.43917e-05
FBgn0023167	SmD3	SmD3	7851	7205	9298	7854	9274	8259	10096	9789	-0.256676	0.837014	4.53625e-05
FBgn0011361	mtacp1	ND-ACP	2529	2352	2928	2553	2980	2695	3328	3198	-0.280767	0.823154	4.56489e-05
FBgn0030170	CG2990	CG2990	1731	1587	1989	1810	2075	1243	1225	1629	0.343151	1.26852	4.5738e-05
FBgn0034577	cpa	cpa	9574	8724	10401	9267	11021	9688	10781	11460	-0.197989	0.871765	4.58138e-05
FBgn0025709	CG8083	CNT2	89	88	102	76	110	39	52	49	0.771532	1.70708	4.67971e-05
FBgn0037618	CG11762	ouib	124	115	165	105	146	1	7	38	1.05643	2.07978	4.71706e-05
FBgn0035247	metl	metl	1684	1673	1950	1716	2039	1768	2150	2271	-0.260503	0.834797	4.73874e-05
FBgn0000244	by	by	3703	3966	4439	4025	4316	2917	2916	3598	0.298545	1.2299	4.7873e-05
FBgn0027296	l(1)G0144	temp	793	800	931	836	938	620	647	696	0.306221	1.23646	4.84189e-05
FBgn0003218	rdgB	rdgB	1048	1026	1293	920	1220	709	510	826	0.562645	1.47697	4.85816e-05
FBgn0035762	CG8605	Rint1	2044	2205	2506	2101	2598	2312	2557	3033	-0.273651	0.827223	4.87928e-05
FBgn0030309	CG1572	CG1572	3765	3912	4376	4224	4304	2608	3305	3093	0.367726	1.29032	4.96117e-05
FBgn0085400	CG34371	side-V	7629	6810	9125	6420	8246	5039	4551	6592	0.407642	1.32652	5.01315e-05
FBgn0020370	TppII	TppII	13073	12967	15433	13036	15290	13713	14315	15882	-0.1489	0.901938	5.01315e-05
FBgn0036369	CG10089	CG10089	483	456	613	362	600	272	313	359	0.547901	1.46196	5.07478e-05
FBgn0034788	CG13532	CG13532	15	32	19	31	35	3	4	5	1.06626	2.094	5.1228e-05
FBgn0033507	CG12909	CG12909	3277	3294	3696	3493	3952	3749	4147	4248	-0.268219	0.830344	5.27571e-05
FBgn0029665	CG14270	CG14270	1685	1480	1896	1646	1905	1768	2051	2053	-0.262703	0.833525	5.30891e-05
FBgn0039131	CG12268	CG12268	3623	5037	4612	4777	4429	2713	2835	3040	0.539988	1.45396	5.39252e-05
FBgn0037568	CG9617	Sgt1	4192	3759	4965	3993	5123	4445	4750	5414	-0.22537	0.855376	5.51268e-05
FBgn0031547	Sr-CIV	Sr-CIV	16	17	20	33	26	0	1	5	1.04051	2.05696	5.57939e-05
FBgn0051324	CG31324	CG31324	17	24	32	14	12	33	89	98	-1.06072	0.479393	5.62849e-05
FBgn0034794	Gmer	Gmer	857	827	922	877	944	926	1137	1141	-0.33735	0.791494	5.63508e-05
FBgn0039503	CG14262	CG14262	4	1	1	3	2	25	12	19	-0.998982	0.500353	5.81269e-05
FBgn0010339	128up	128up	6485	5859	7220	6376	7392	6581	7702	7792	-0.220832	0.858071	5.83442e-05
FBgn0003076	Pgm	Pgm1	3397	3637	3895	3778	3950	2389	2982	2826	0.362694	1.28582	5.90562e-05
FBgn0032035	CG13393	Dad1	6725	6050	7621	6328	7247	6442	8186	8609	-0.261055	0.834477	5.91033e-05
FBgn0003600	Su(var)3-9	eIF2gamma;Su(var)3-9	18614	18444	22475	19209	22375	19339	21700	23034	-0.158924	0.895693	5.93665e-05
FBgn0030741	CalpC	CG32579;CalpC	10127	9915	11961	10324	11968	8376	9271	10191	0.146531	1.1069	5.99592e-05
FBgn0038725	CG6184	CG6184	135	192	199	169	184	84	97	112	0.681952	1.60431	6.08502e-05
FBgn0040813	Nplp2	Nplp2	20	6	6	26	5	50	90	87	-1.03389	0.488391	6.15925e-05
FBgn0031662	CG3792	CG3792	4757	4359	5527	4512	5655	4729	5666	5985	-0.216549	0.860622	6.19628e-05
FBgn0001226	Hsp27	Hsp27	106028	88318	122561	83088	128610	116273	170236	144440	-0.500393	0.706914	6.20738e-05
FBgn0029681	CG15239	CG15239	14	23	38	22	34	1	5	6	1.05533	2.0782	6.25248e-05
FBgn0025458	Bub1	BubR1	10144	9330	11355	10114	11043	12356	10780	14893	-0.352613	0.783164	6.31104e-05
FBgn0036301	CG4069	CG4069	3705	3389	4561	3811	4279	3852	4439	4793	-0.221695	0.857558	6.45807e-05
FBgn0037416	Osi9	Osi9	45	40	46	39	55	13	8	23	0.998434	1.99783	6.48615e-05
FBgn0032321	YL-1	YL-1	1717	1585	2011	1741	1950	1888	2155	2101	-0.264744	0.832347	6.48615e-05
FBgn0035690	CG10274	CG10274	2959	3126	3705	3217	3672	2530	2462	2820	0.270046	1.20585	6.56917e-05
FBgn0038396	CG5013	CG5013	1443	1250	1708	1270	1619	1509	1887	1812	-0.328465	0.796383	6.60308e-05
FBgn0026430	Grip84	Grip84	5433	5247	6628	5192	6201	5497	5954	6643	-0.152083	0.89995	6.66475e-05
FBgn0024188	san	san	3018	2971	3407	3300	3557	3273	3999	4168	-0.298938	0.81285	6.66517e-05
FBgn0038476	kuk	kuk	34967	31154	39677	34336	39657	35009	39387	41367	-0.18205	0.881449	6.8025e-05
FBgn0032600	CG17912	BuGZ	4341	4158	5279	4182	4923	4329	4901	5706	-0.19759	0.872006	6.80354e-05
FBgn0050349	CG30349	CG30349	4703	4553	5529	4704	5421	4755	5178	5698	-0.144089	0.904951	6.80354e-05
FBgn0035710	SP1173	SP1173	16011	17905	19818	18584	18819	12294	9561	14420	0.487685	1.40219	6.91102e-05
FBgn0039494	grass	grass	300	366	406	337	382	180	261	223	0.56691	1.48135	6.91102e-05
FBgn0037199	CG11137	CG11137	1755	1824	2089	1762	2003	1894	2462	2374	-0.319427	0.801388	6.94413e-05
FBgn0035877	CG7083	CG7083	1965	2050	2281	1955	2014	1424	1547	1694	0.317766	1.2464	6.96738e-05
FBgn0004879	plx	plx	1452	1451	1801	1305	1778	1857	1677	2428	-0.414131	0.750471	7.0176e-05
FBgn0002284	Pros26	Prosbeta6	11872	11047	13521	11779	13444	12403	16531	15041	-0.321288	0.800355	7.0371e-05
FBgn0001145	Gs2	Gs2	193	77	476	197	245	561	656	766	-1.01624	0.494404	7.07659e-05
FBgn0002872	mu2	mu2	4170	4124	5292	3992	4601	3189	2728	3715	0.371546	1.29374	7.12621e-05
FBgn0052982	CG32982	CG32982	3628	3593	4329	3541	3905	2859	2999	3428	0.214606	1.16039	7.16724e-05
FBgn0037918	CG6791	CG6791	15821	15150	18777	15748	17607	11984	11266	15189	0.292927	1.22512	7.19154e-05
FBgn0038151	yellow-e2	yellow-e2	2028	2292	2439	2468	2517	2788	3270	2981	-0.420508	0.747162	7.50817e-05
FBgn0004629	Cys	Cys	211	155	224	180	195	101	119	80	0.731552	1.66042	7.59149e-05
FBgn0036372	CG10083	Abp1	6134	5741	6803	6045	6730	6051	6822	7440	-0.181942	0.881515	7.63433e-05
FBgn0033127	Tsp42Ef	Tsp42Ef	2663	2464	3169	2603	3140	2014	2083	2619	0.24445	1.18464	7.67623e-05
FBgn0034988	CG3362	cN-IIIB	1867	1909	2201	1983	2238	1487	1656	1703	0.252207	1.19103	7.73594e-05
FBgn0016697	ProsMA5	Prosalpha5	11314	10278	12906	10911	12848	11634	14967	13899	-0.288521	0.818741	7.82369e-05
FBgn0064122	CG33691	CG43736	5360	5128	6756	4995	5974	4031	3691	4958	0.326959	1.25437	7.82369e-05
FBgn0024846	p38b	p38b	4374	4259	5319	4460	5244	4670	4848	5626	-0.173393	0.886755	7.85462e-05
FBgn0036538	CG15715	CG15715	1734	1608	2076	1614	1937	1868	1926	2568	-0.310439	0.806397	7.85957e-05
FBgn0036402	CG6650	CG6650	5793	5862	6575	5815	6940	6053	6671	7540	-0.199585	0.870801	7.92607e-05
FBgn0002734	HLHmdelta	E(spl)mdelta-HLH	1899	1807	2244	1657	2071	1197	1548	1630	0.322785	1.25074	8.03529e-05
FBgn0002773	Mlc2	Mlc2	1391	1287	1598	1294	1872	953	1134	1061	0.399312	1.31888	8.09475e-05
FBgn0040079	pkaap	pkaap	2435	2393	2817	2467	2741	1893	2077	2365	0.204601	1.15237	8.15746e-05
FBgn0003479	spn-A	spn-A	1919	1881	2144	1818	2105	2029	2555	2387	-0.308043	0.807737	8.22693e-05
FBgn0031376	CG10908	Der-1	2682	2680	3150	2625	3003	2711	3375	3506	-0.24981	0.841007	8.4364e-05
FBgn0034401	CG15100	MetRS	10320	9654	11555	9907	11475	10340	11105	11912	-0.151463	0.900337	8.50115e-05
FBgn0037149	CG14561	CG14561	1875	1734	2263	1836	2205	1921	2395	2429	-0.258487	0.835964	8.63601e-05
FBgn0034399	CG15083	CG15083	2422	2581	3150	2754	2851	1900	2148	2327	0.288965	1.22176	8.63601e-05
FBgn0027615	CG6404	OXA1L	2761	2658	3099	2755	3011	2969	3238	3322	-0.23041	0.852392	8.6453e-05
FBgn0033920	Als	conv	7467	6895	8741	7189	8395	5433	5089	7083	0.314704	1.24376	8.67565e-05
FBgn0024814	Clc	Clc	12086	11499	13765	12076	14249	12613	15990	15167	-0.271809	0.82828	8.7923e-05
FBgn0004907	14-3-3zeta	14-3-3zeta	41722	37415	49816	40283	46975	42792	45463	57481	-0.241638	0.845784	8.88055e-05
FBgn0033855	CG13333	link	11	6	14	7	7	28	28	34	-1.03021	0.489639	8.8964e-05
FBgn0051414	CG31414	Gba1b	170	121	167	135	148	77	89	74	0.698085	1.62235	8.95385e-05
FBgn0034861	CG9815	CG9815	57	53	54	45	54	21	20	24	0.895442	1.86018	8.98253e-05
FBgn0030993	Mec2	Mec2	108	11	48	62	28	156	322	274	-1.02604	0.491056	9.20358e-05
FBgn0035802	CG33275	Pura	4328	4717	5842	4299	5286	3354	2799	4066	0.422017	1.3398	9.28295e-05
FBgn0043792	CG30427	CG30427	10	9	9	7	7	32	28	25	-1.02854	0.490207	9.41337e-05
FBgn0035168	CG13889	cep290	6	0	2	0	5	27	26	25	-0.934901	0.523078	9.45261e-05
FBgn0032250	CG5198	holn1	1589	1408	1750	1518	1787	1569	1840	1996	-0.2372	0.84839	9.52488e-05
FBgn0038366	CG4576	CG4576	143	118	143	59	182	22	51	51	0.98796	1.98338	9.66055e-05
FBgn0051184	CG31184	LSm3	876	831	1056	854	994	934	1218	1154	-0.329108	0.796029	9.66874e-05
FBgn0052267	CG32267	CG32267	469	441	569	485	554	571	674	1182	-0.656669	0.634341	9.71298e-05
FBgn0033209	CG12107	CG12107	1404	1266	1705	1276	1641	1462	1893	1843	-0.323756	0.798987	9.71298e-05
FBgn0000043	Act42A	Act42A	122656	115868	141838	125517	142971	128556	161498	153490	-0.264244	0.832635	9.71298e-05
FBgn0034408	sano	sano	8014	7758	9892	7506	9620	6470	6194	7654	0.249609	1.18888	9.71607e-05
FBgn0039929	CG11076	CG11076	8193	7482	9430	7989	9145	8312	8593	9902	-0.160543	0.894688	9.83766e-05
FBgn0026196	nop5	nop5	26356	25079	30603	26807	30792	27650	29279	31578	-0.160243	0.894874	9.97916e-05
FBgn0036581	MED10	MED10	1438	1311	1654	1507	1684	1534	1751	1875	-0.255093	0.837933	0.000100375
FBgn0030239	CG17333	CG17333	824	913	1084	849	981	967	1310	1232	-0.393947	0.761044	0.000100386
FBgn0028622	l(2)05510	qsm	8369	8279	10012	8030	10106	6739	7680	7955	0.1803	1.13312	0.000100874
FBgn0038943	CG5391	CG5391	313	263	408	322	358	201	206	254	0.482175	1.39685	0.000100906
FBgn0000426	DebB	SmF	5089	4691	5802	5104	6044	5368	6777	6393	-0.285093	0.820689	0.000102711
FBgn0012036	Aldh	Aldh	4224	5930	5888	5831	5706	3651	2833	3627	0.576016	1.49073	0.000103195
FBgn0025625	CG4290	Sik2	63	61	70	63	92	29	31	36	0.826849	1.77381	0.000103938
FBgn0036640	nxf2	nxf2	1757	1783	2041	1699	1891	2010	1950	2407	-0.282262	0.822301	0.000104799
FBgn0039349	CG4685	Ssadh	3501	3226	3777	3193	3949	3817	4245	4049	-0.273998	0.827025	0.000106401
FBgn0033501	CG12911	CG12911	31	53	89	46	63	18	3	11	1.0278	2.03891	0.000106902
FBgn0037756	CG8507	CG8507	2844	2660	3587	2515	3394	1967	2362	2569	0.294156	1.22617	0.000107938
FBgn0037181	CG11370	CG11370	1029	974	1447	540	866	1350	2290	1894	-0.816273	0.567907	0.000107938
FBgn0033179	p47	p47	5541	5547	6711	5525	6495	6098	7528	6919	-0.277713	0.824897	0.000110205
FBgn0031213	galectin	galectin	3590	3136	3844	3409	3871	2432	2434	3278	0.314187	1.24331	0.000110548
FBgn0052529	CG32529	Hers	5053	5106	6021	4486	5766	3671	3028	4427	0.412919	1.33138	0.000110741
FBgn0042125	CG18787	CG18787	2754	2623	2959	2693	2673	2867	3429	3532	-0.322084	0.799914	0.000113889
FBgn0039641	CG14511	CG14511	176	169	177	216	224	242	313	310	-0.595663	0.66174	0.000113953
FBgn0020238	14-3-3epsilon	14-3-3epsilon	82001	72838	94740	78547	90974	78554	90071	98233	-0.164429	0.892282	0.000114307
FBgn0052230	CG32230	ND-MLRQ	1065	922	1233	1019	1315	1132	1307	1614	-0.349218	0.785009	0.000114307
FBgn0033816	CG4679	CG4679	2774	2614	3305	2659	3122	2796	3084	3321	-0.163916	0.892599	0.000114307
FBgn0087011	CG41520	CG41520	442	431	543	561	602	248	176	383	0.737562	1.66736	0.000114307
FBgn0026170	smt3	smt3	38068	34883	44931	37870	43812	37106	44287	48671	-0.195366	0.873351	0.000114329
FBgn0038667	CG5454	snRNP-U1-C	3390	3135	3833	3401	3933	3599	4749	4306	-0.325572	0.797982	0.000115488
FBgn0004833	Gprk1	Gprk1	562	615	704	595	672	353	294	522	0.570549	1.48509	0.000115605
FBgn0004428	LysE	LysE	6	12	24	11	18	89	54	30	-1.01923	0.493379	0.000117288
FBgn0003460	so	so	522	509	669	490	645	572	741	789	-0.372501	0.772442	0.000118173
FBgn0035232	CG12099	CG12099	9887	8529	11431	7910	10540	10578	10681	12550	-0.300822	0.81179	0.000118173
FBgn0050467	CG30467	CG30467	2881	2563	3275	2719	3258	2924	3253	3374	-0.196528	0.872648	0.00011895
FBgn0030038	CG1440	CG1440	4534	4298	5270	4425	5139	4531	4811	5492	-0.142158	0.906163	0.000119261
FBgn0031816	CG16947	Rchy1	1191	1326	1310	1068	1250	706	914	940	0.434073	1.35104	0.000120221
FBgn0035771	sec63	Sec63	18138	16276	19900	15992	19280	13529	15115	16034	0.184473	1.1364	0.000121007
FBgn0032150	CG13123	CG13123	532	444	479	495	542	600	700	665	-0.447944	0.733087	0.000123077
FBgn0027936	vih	vih	8245	7146	9111	7637	8596	8193	8676	10967	-0.257873	0.83632	0.000123447
FBgn0051973	CG31973	Cda5	1783	1829	1942	1574	1753	1068	522	1110	0.752843	1.68511	0.000123856
FBgn0031717	Oscillin	Oscillin	3171	2368	3229	2355	3408	3333	4620	3846	-0.492448	0.710818	0.000123856
FBgn0038649	CG7718	CG7718	932	937	1102	966	1058	1023	1126	1232	-0.248801	0.841596	0.000124135
FBgn0038704	CG5316	CG5316	4238	3868	4686	3866	4627	3012	3272	4032	0.229694	1.17259	0.000124447
FBgn0030218	CG1628	CG1628	520	611	634	591	651	358	438	470	0.418192	1.33625	0.00012453
FBgn0028494	CG6424	CG6424	4100	3665	4664	3314	4715	2849	2824	3524	0.324345	1.2521	0.000129722
FBgn0039744	CG15526	CG15526	15	7	17	20	17	1	1	1	0.978241	1.97006	0.000131937
FBgn0028970	betaggt-II	betaggt-II	1232	1235	1421	1184	1492	1286	1622	1659	-0.286102	0.820115	0.000132873
FBgn0037305	CG12173	CG12173	2551	2313	2920	2616	2974	2721	3270	3174	-0.268828	0.829993	0.00013316
FBgn0037834	Art1	Art1	13502	12622	15265	13717	15212	13727	16585	16537	-0.22696	0.854434	0.000134665
FBgn0038832	CG15695	CG15695	3	7	8	19	4	54	28	57	-0.983843	0.505631	0.000140411
FBgn0013763	Chit	Idgf6	2416	1122	1749	1557	1439	2842	3016	2804	-0.742676	0.59763	0.000141153
FBgn0031006	rictor	rictor	5465	5345	6636	5077	6336	4318	4177	5278	0.245333	1.18537	0.000145524
FBgn0085510	CG40715	CG40715	47	38	62	47	45	16	8	24	0.960012	1.94533	0.000146204
FBgn0024194	rasp	rasp	5203	5128	6262	5079	6058	4290	4760	5231	0.139251	1.10133	0.000146352
FBgn0026781	Prosalpha6	Prosalpha1	4530	4135	5162	4403	5064	4579	6089	5697	-0.30013	0.812179	0.000147327
FBgn0035296	CG11814	mv	3086	3302	3571	2805	3387	2157	1650	2602	0.488081	1.40258	0.000148281
FBgn0041707	7B2	7B2	23	14	32	25	17	3	2	6	1.00445	2.00618	0.00015182
FBgn0032195	CG4908	CG4908	2136	1848	2473	2143	2485	2331	2715	2623	-0.28467	0.820929	0.0001532
FBgn0028695	Rpn1	Rpn1	32424	29338	35637	32463	35857	33487	39547	38529	-0.242861	0.845068	0.0001532
FBgn0021768	nudC	nudC	5048	4312	5823	4621	5638	4949	5689	6089	-0.212009	0.863334	0.000153316
FBgn0036008	CG3408	CG3408	4195	3574	4959	4124	4865	4433	4731	6057	-0.29527	0.81492	0.000153838
FBgn0037954	glo	glo	21921	19298	26228	20498	24901	21871	23676	27263	-0.185445	0.879378	0.000154464
FBgn0026148	CG12253	CG12253	1576	1540	1791	1582	1731	1200	1311	1475	0.227132	1.17051	0.000156213
FBgn0036687	CG6652	CG6652	25	35	44	41	43	4	10	17	0.993374	1.99084	0.000156826
FBgn0032943	Tsp39D	Tsp39D	2864	2686	3227	2688	3264	2234	2116	2664	0.249278	1.18861	0.000156996
FBgn0020270	mre11	mre11	4974	5248	5795	5390	6456	3966	4460	4641	0.270253	1.20602	0.000159191
FBgn0030808	RhoGAP15B	RhoGAP15B	4724	4952	5712	4548	5639	3668	3177	4437	0.352856	1.27709	0.000159995
FBgn0025700	CG5885	CG5885	11404	9975	13229	10095	12849	11318	15256	14374	-0.319847	0.801155	0.000160411
FBgn0038870	CG5871	Oga	9949	8901	11422	9373	11365	9944	11730	11681	-0.205287	0.867366	0.000160414
FBgn0086712	Egm	Egm	3475	3598	4358	3705	4267	3790	4459	4592	-0.21931	0.858976	0.00016112
FBgn0031042	CG14221	CG14221	26	18	27	21	28	50	56	48	-0.88105	0.542972	0.000161861
FBgn0053181	CG33181	CG33181	1222	1223	1350	1144	1336	898	845	1097	0.321814	1.2499	0.000164062
FBgn0003660	Syb	Syb	5927	5506	7281	5680	7186	6010	6842	7842	-0.206009	0.866932	0.000164077
FBgn0003319	Sb	Sb	1909	1918	2406	1674	2336	1121	1587	1634	0.404685	1.3238	0.000164151
FBgn0037779	CG12811	CG12811	584	454	584	541	618	607	815	753	-0.438221	0.738044	0.000165269
FBgn0052662	CG32662	rudhira	2186	2127	2521	1933	2567	1618	1480	1985	0.329952	1.25697	0.000166298
FBgn0026261	bonsai	bonsai	2762	2451	3044	2755	3014	2882	3451	3321	-0.273496	0.827312	0.000166709
FBgn0050194	CG30194	Fatp2;CG44253	367	320	382	291	395	387	582	500	-0.519732	0.697501	0.000167119
FBgn0034245	CG14482	UQCR-6.4	802	773	928	680	888	822	974	1108	-0.318723	0.801779	0.000167119
FBgn0028491	CG2930	CG2930	247	164	223	159	220	100	126	104	0.685253	1.60798	0.000168329
FBgn0023529	CG2918	CG2918	29134	24439	32115	25611	31711	28390	31385	33902	-0.207258	0.866182	0.000168373
FBgn0034068	casp	casp	2831	2783	3245	2500	3081	2977	3159	3459	-0.225414	0.855349	0.000172875
FBgn0011236	ken	ken	4763	5267	5870	5443	5493	3836	3557	4522	0.34781	1.27263	0.000177527
FBgn0250843	Pros35	Prosalpha6	13625	12499	15747	13226	15446	13974	17375	16325	-0.250233	0.84076	0.000177527
FBgn0031636	CG12194	CG12194	14	10	18	14	12	2	0	1	0.964082	1.95082	0.000177644
FBgn0005695	gcl	gcl	1830	2078	2149	1899	2072	1367	1347	1727	0.354133	1.27822	0.000179539
FBgn0085774	CR40779	CR40779	21786	19263	22093	18851	18710	22742	23445	29035	-0.371728	0.772856	0.000179828
FBgn0032430	CG6388	CG6388	4592	4311	5300	4414	5166	4466	5196	5448	-0.161423	0.894143	0.00018119
FBgn0243516	Vrp1	Vrp1	2077	1807	2439	1968	2344	1488	1588	1966	0.256412	1.1945	0.00018119
FBgn0032702	CG10376	CG10376	3704	3609	4142	3868	4309	2866	2800	3559	0.27179	1.2073	0.00018119
FBgn0037633	CG9839	CG9839	5074	5394	6281	5665	6400	4171	4703	4899	0.243902	1.18419	0.000181696
FBgn0052484	Sk2	Sk2	6669	7359	8290	6930	8568	5610	6046	6192	0.257743	1.19561	0.000181743
FBgn0026576	CG5991	Pisd	1595	1595	1944	1661	1798	1243	1417	1402	0.257983	1.19581	0.000182684
FBgn0050382	CG30382	CG30382	4634	4120	5128	4335	4996	4617	6155	5662	-0.31041	0.806413	0.000186778
FBgn0051607	CG31607	CG43394	1260	1173	1497	1379	1400	972	930	1125	0.322758	1.25072	0.000187717
FBgn0039379	CG5886	CG5886	2766	2780	3227	2871	3342	3048	3428	3458	-0.222651	0.856989	0.000188504
FBgn0036887	CG9231	CG9231	1434	1304	1725	1464	1814	1612	1724	2298	-0.344016	0.787845	0.000189035
FBgn0051140	CG31140	CG31140	51	60	66	30	74	18	9	24	0.968727	1.95711	0.000190615
FBgn0058002	CG40002	ND-AGGG	983	985	1227	1066	1222	1116	1281	1727	-0.381283	0.767755	0.000193255
FBgn0035264	Oseg4	Oseg4	4323	3918	5354	4206	5106	4655	5615	5332	-0.264888	0.832263	0.000196674
FBgn0004419	me31B	me31B	19041	17389	21459	18933	21418	18812	20334	23524	-0.164832	0.892033	0.000196719
FBgn0050184	CG30184	CG30184	136	148	193	136	184	83	94	112	0.582385	1.49732	0.000197599
FBgn0031099	CG17065	CG17065	508	610	655	462	529	297	397	328	0.562867	1.4772	0.000197775
FBgn0032509	CG6523	CG6523	3958	4040	4845	3923	4661	4299	5785	5208	-0.322443	0.799715	0.00019783
FBgn0039293	CG11851	Alg9	3828	3570	4414	4073	4533	2956	3240	3706	0.226261	1.1698	0.000198311
FBgn0052485	CG32485	CG32485	207	221	252	213	221	125	137	172	0.510142	1.42419	0.000198747
FBgn0039303	CG11857	CG11857	6258	5962	7102	6092	6937	6047	6996	7553	-0.161873	0.893864	0.000198912
FBgn0032261	CG6094	CG6094	804	844	1080	875	1056	945	1221	1201	-0.33977	0.790167	0.000198912
FBgn0035402	CG12082	Usp5	12750	12358	14563	13715	15101	13972	17598	16424	-0.296528	0.81421	0.000201498
FBgn0050497	CG30497	CG46385	2557	3023	3159	2854	3134	1852	1164	2188	0.614645	1.53118	0.00020181
FBgn0030305	CG1749	Uba5	7562	7064	8741	7474	8624	7498	9639	9540	-0.24642	0.842986	0.000203919
FBgn0037701	Hrp59	rump	26891	25773	31424	26206	31433	26883	31809	32045	-0.173788	0.886512	0.00020611
FBgn0001259	in	in	6390	5990	7236	6973	7118	4636	5502	5618	0.27792	1.21245	0.000206341
FBgn0036667	CG9669	kud	2041	1980	2426	1861	2390	2172	2630	2510	-0.267265	0.830893	0.000206726
FBgn0015565	yin	yin	238	261	343	278	322	171	201	206	0.468529	1.3837	0.000209782
FBgn0034987	CG3363	ocm	13008	13016	15485	12462	14765	10341	8723	11733	0.32979	1.25683	0.000209782
FBgn0026871	CG14781	mei-38	1522	1537	1901	1550	1832	1809	2165	1927	-0.315781	0.803416	0.000209787
FBgn0034491	CG11055	Hsl	5686	5290	6313	5234	6101	4413	4508	5346	0.187473	1.13877	0.000212492
FBgn0023171	rnh1	rnh1	1315	1313	1650	1233	1586	1042	1111	1239	0.240933	1.18176	0.000213022
FBgn0035271	CG2021	CG2021	1483	1336	1561	1450	1583	1486	2025	1924	-0.351859	0.783574	0.000214125
FBgn0033485	CG1381	RpLP0-like	4670	4235	5483	4700	5396	4778	5337	5631	-0.180778	0.882227	0.000214125
FBgn0086253	rumi	rumi	4061	4022	5760	4290	4978	3185	3608	3929	0.28006	1.21425	0.00021435
FBgn0037525	CG17816	CG17816	261	235	297	168	260	136	125	162	0.626747	1.54408	0.00021435
FBgn0025885	Inos	Inos	6730	6226	7305	6247	7325	6777	9153	8240	-0.321538	0.800217	0.000214907
FBgn0052056	CG32056	scramb1	2583	2702	3036	2693	3035	2022	2189	2587	0.231805	1.1743	0.000214907
FBgn0032130	CG3838	brwl	1035	1141	1338	1124	1281	763	762	1061	0.370169	1.2925	0.000217743
FBgn0036846	MESR6	MESR6	3234	2783	3691	2642	3813	3435	4139	3997	-0.333067	0.793847	0.00021888
FBgn0038862	CG5798	Usp8	2104	2063	2517	2087	2573	1726	1760	2084	0.205661	1.15321	0.000220942
FBgn0035452	CG10359	CG10359	5754	4737	5591	4642	5752	3580	4226	3884	0.347763	1.27259	0.000222713
FBgn0037008	CG5047	mTerf3	1296	1247	1630	1420	1553	1439	1663	1753	-0.255719	0.83757	0.000222713
FBgn0039150	CG13605	CG13605	1883	2002	2407	2013	2362	2088	2374	2635	-0.225296	0.85542	0.000223457
FBgn0016061	side	side	125	100	132	69	131	30	50	66	0.84421	1.79528	0.000224755
FBgn0038055	trus	trus	907	891	1162	1005	1157	1096	1185	1250	-0.278788	0.824283	0.000227826
FBgn0020611	Vha44	Vha44	2911	3246	3483	3132	3319	3467	3552	4632	-0.331061	0.794951	0.000230679
FBgn0033337	CG8272	CG8272	478	472	614	451	496	343	340	393	0.386983	1.30766	0.000232732
FBgn0027529	CG8920	tapas	4045	3882	4644	3531	4330	3101	3123	3617	0.23241	1.1748	0.000241606
FBgn0005630	lola	lola	27257	29552	33765	26996	31919	21078	17153	25470	0.397898	1.31759	0.000241606
FBgn0035436	CG12016	CG12016	3208	3305	3599	3338	3768	2499	2614	3131	0.246804	1.18658	0.000243691
FBgn0038065	CG6359	Snx3	7933	7103	9264	7576	8916	7683	9042	9469	-0.177534	0.884213	0.000248748
FBgn0035975	PGRP-LA	PGRP-LA	10	8	9	9	12	23	27	34	-0.961058	0.51368	0.000252102
FBgn0032720	mRpL13	mRpL13	1217	1222	1387	1076	1339	1253	1758	1644	-0.375732	0.770714	0.000254543
FBgn0040382	CG5273	CG5273	8970	9193	10557	8999	10323	6343	8146	6930	0.334948	1.26133	0.000256325
FBgn0042135	CG18812	Gdap2	1609	1457	1951	1441	1778	1106	1084	1496	0.334289	1.26076	0.000256325
FBgn0027585	CG8740	CG8740	15401	17614	20412	15071	18764	12738	13328	13579	0.306569	1.23676	0.000256739
FBgn0034083	lbk	lbk	8831	8663	10526	8485	10279	6905	6559	8711	0.257204	1.19516	0.000256739
FBgn0052732	CG32732	Setd3	3345	3306	3784	3355	3849	2707	2860	3254	0.182972	1.13522	0.000262341
FBgn0031320	CG5126	CG5126	6459	6019	7476	6237	7332	4787	5857	5723	0.213443	1.15945	0.000263369
FBgn0041604	dlp	dlp	10305	9322	11460	9508	11669	7330	7475	9929	0.262311	1.1994	0.000266076
FBgn0023509	mip130	mip130	7996	7873	9357	7783	9562	6787	7092	7859	0.149575	1.10924	0.000266358
FBgn0050108	CG30108	CG30108	117	114	133	121	122	141	176	207	-0.545325	0.685237	0.000266966
FBgn0037442	CG10277	gzl	2532	2565	3143	2490	3012	2034	2182	2583	0.19675	1.14611	0.000267585
FBgn0030789	Rrp45	Rrp45	2030	2007	2458	1997	2414	2131	2404	2497	-0.184514	0.879946	0.000272566
FBgn0011206	bol	bol	37	35	31	27	57	78	59	153	-0.930986	0.5245	0.000272776
FBgn0037652	CG11980	CG11980	5421	4950	6075	5318	6309	5443	6423	6500	-0.203545	0.868414	0.000274398
FBgn0019925	Surf4	Surf4	7834	7082	8979	7417	8812	7412	8626	9530	-0.164265	0.892383	0.000276328
FBgn0035590	CG10673	Prpk	1486	1432	1831	1630	1870	1714	2107	1987	-0.306409	0.808652	0.000277806
FBgn0039802	dj-1beta	dj-1beta	2218	2069	2526	2211	2608	2530	3289	2726	-0.363848	0.777089	0.000280814
FBgn0028744	CG5033	CG5033	9462	8954	10979	9536	10767	9787	10179	11319	-0.149396	0.901628	0.000281758
FBgn0029911	CG14435	CG14435	1006	1061	1200	1031	1156	760	626	916	0.410585	1.32922	0.000284864
FBgn0032721	CG10602	CG10602	15984	14880	18369	15999	17995	15853	18225	18884	-0.163745	0.892704	0.000287256
FBgn0085484	CG34455	Pdxk	2077	2039	2290	2001	2213	1496	1764	1836	0.242333	1.1829	0.000290179
FBgn0039538	CG12883	CG12883	541	487	594	505	528	348	406	414	0.356581	1.28039	0.000291548
FBgn0029662	CG12206	CG12206	3698	3763	4629	3840	4220	3014	3106	3734	0.214118	1.15999	0.000293363
FBgn0005585	Crc	Calr	78434	69462	89077	71950	89074	78630	101514	93851	-0.275962	0.825899	0.00029521
FBgn0027598	CG31012	cindr	6448	6426	7967	6006	7300	5188	5701	6078	0.18736	1.13868	0.000296784
FBgn0039874	CG2135	betaGlu	1905	1767	2214	1875	2286	1444	1697	1753	0.216275	1.16173	0.000300051
FBgn0039405	CG14550	PIG-P	3334	2966	3424	3038	3463	3322	4152	3892	-0.294783	0.815195	0.000302424
FBgn0035707	CG8368	Rexo5	7285	6759	8531	7413	8591	7579	8361	8734	-0.173568	0.886647	0.000302448
FBgn0011336	OstStt3	Stt3B	27997	25938	32359	26195	30419	27045	31322	32266	-0.159745	0.895183	0.000302448
FBgn0010770	ppan	ppan	2066	2148	2540	2106	2577	2371	2554	2632	-0.220442	0.858303	0.000304794
FBgn0030485	CG1998	CG1998	2533	2466	2973	2557	2772	1892	2256	2333	0.2196	1.16441	0.000306905
FBgn0031737	obst-E	obst-E	32	88	60	52	49	13	10	23	0.959349	1.94443	0.000309805
FBgn0051781	CG31781	lncRNA:CR31781	131	123	211	135	211	63	38	104	0.849791	1.80224	0.000314753
FBgn0029820	CG16721	CG16721	3049	3157	3724	2816	3646	2307	2707	2866	0.23528	1.17714	0.000316196
FBgn0004507	GlyP	GlyP	21374	26108	26476	25238	26899	17853	18586	18537	0.365908	1.28869	0.000317117
FBgn0033062	CG7843	Ars2	14286	12154	17227	12945	15653	15161	15295	17693	-0.233532	0.85055	0.000318144
FBgn0037632	CG8351	CCT7	28612	27707	33919	29032	33450	30278	35502	34249	-0.207218	0.866206	0.000319058
FBgn0032160	CG4598	CG4598	2910	2722	3230	2857	3479	3031	3688	3572	-0.251514	0.840014	0.000321128
FBgn0031456	Trn-SR	Tnpo-SR	3034	2868	3524	2974	3481	3074	3236	3867	-0.172089	0.887556	0.000321215
FBgn0020369	Pros45	Rpt6	14348	13690	15995	14215	16221	15145	18822	17169	-0.270316	0.829138	0.000322137
FBgn0001257	ImpL2	ImpL2	3953	4236	4555	3654	5043	4973	4860	5288	-0.310684	0.806259	0.0003224
FBgn0036331	CG14117	CG14117	349	326	405	343	436	445	419	503	-0.363341	0.777362	0.000325056
FBgn0030790	CG4768	CG4768	1910	1892	2383	1815	2396	1480	1278	1797	0.357139	1.28088	0.000325802
FBgn0040105	lectin-22C	CG42296;lectin-22C	12	15	8	13	11	1	0	0	0.894427	1.85887	0.000327719
FBgn0037718	P58IPK	P58IPK	6560	5685	7470	6399	7534	6544	7185	8096	-0.191182	0.875888	0.000327908
FBgn0051279	CG31279	CG31279	26	24	28	26	31	9	8	8	0.938321	1.9163	0.000329429
FBgn0025724	beta'Cop	beta'COP	19337	18087	22324	19205	22238	19057	21817	22719	-0.146724	0.9033	0.000329429
FBgn0036239	Pop2	Pop2	8416	7716	9703	8120	9363	8025	9040	9900	-0.131955	0.912594	0.000333026
FBgn0010803	Aats-trp	TrpRS	3962	3609	4522	3823	4399	3877	4208	4682	-0.146067	0.903711	0.000333366
FBgn0028399	TMS1	TMS1	3080	2957	3569	3051	3587	3120	3604	3699	-0.17622	0.885019	0.00033346
FBgn0001108	Gl	DCTN1-p150	8317	8072	9734	7815	9913	8768	8948	10169	-0.165726	0.89148	0.000334267
FBgn0034063	CG8389	CG8389	2734	2397	3052	2497	2974	2727	3012	3127	-0.194817	0.873684	0.000335498
FBgn0028685	Rpt4	Rpt4	9153	9060	10758	9169	10277	9653	12792	11534	-0.298121	0.813311	0.000335498
FBgn0085378	CG34349	stac	2562	2155	3055	2325	2814	1779	1508	2224	0.391539	1.31179	0.000340227
FBgn0034723	CG13506	CG13506	4192	4109	5066	4214	4709	3128	2759	4029	0.344146	1.2694	0.000340318
FBgn0085768	CR40712	CR40712	4665	4072	4624	4055	3928	4709	5150	6173	-0.376143	0.770495	0.000341863
FBgn0028343	l(1)G0222	Ankle2	7270	7347	8683	6822	8149	5878	6223	7097	0.177167	1.13066	0.000342101
FBgn0035983	CG4080	CG4080	2541	2612	3036	2511	2951	1962	2175	2573	0.208964	1.15586	0.000345644
FBgn0026197	noe	lncRNA:noe	84	106	100	92	110	43	42	68	0.725399	1.65336	0.000346357
FBgn0031379	CG7289	CG7289	3617	3515	4513	3345	3950	3690	4118	4704	-0.215631	0.86117	0.000347416
FBgn0026702	l(1)G0045	l(1)G0045	2241	2364	2821	2499	2789	2567	2863	3047	-0.229084	0.853176	0.000348988
FBgn0034315	CG5721	CG5721	6226	5746	7390	6103	7449	6397	7707	7575	-0.215541	0.861223	0.000350737
FBgn0035114	CG16971	lncRNA:CR42862;CG33229	2521	1739	2799	1670	1882	1182	726	1443	0.705723	1.63096	0.000353107
FBgn0039613	CG14527	Nepl20	25	0	18	29	9	104	82	139	-0.887419	0.54058	0.000355549
FBgn0085446	CG34417	CG34417	25559	23258	28615	20197	26182	17122	12518	19713	0.474084	1.38904	0.000359302
FBgn0031468	CG2975	CG2975	175	244	204	190	221	98	135	120	0.643888	1.56253	0.000359302
FBgn0013969	Gbp	Prp19	10113	9286	11442	9854	11125	10415	12858	11888	-0.254723	0.838148	0.000360364
FBgn0035832	CG13681	Ect4	127	135	164	110	137	65	42	93	0.755126	1.68778	0.000360429
FBgn0010213	Sod2	Sod2	6276	6574	7460	6585	7656	7106	9251	8194	-0.316002	0.803293	0.000362177
FBgn0038492	CG4090	Mur89F	286	190	201	88	216	49	86	83	0.89784	1.86327	0.00036347
FBgn0013432	bcn92	bcn92	1193	1114	1361	1158	1456	846	1050	1011	0.285586	1.21891	0.000363986
FBgn0002174	l(2)tid	CG5504	2251	2275	2652	2257	2806	2692	3354	2826	-0.347303	0.786052	0.000364996
FBgn0050038	CG30038	MCPH1	595	626	728	550	630	667	836	803	-0.361999	0.778086	0.000364996
FBgn0085402	Ect4	Ect4	6228	5784	7230	5707	6544	4656	4216	5660	0.292852	1.22506	0.000365462
FBgn0032193	CG5727	CG5727	868	778	1075	871	967	917	1027	1174	-0.263638	0.832985	0.00036715
FBgn0036484	CG6859	Pex3	4969	4562	5850	4683	5593	4077	4284	4532	0.169631	1.12477	0.000370721
FBgn0038016	MBD-R2	MBD-R2	9981	9985	12394	10257	11488	8569	8870	9890	0.165256	1.12136	0.000371107
FBgn0050147	Hil	Hil	4263	3995	5052	3918	4891	3366	3387	4151	0.200096	1.14877	0.000371407
FBgn0038675	CG6013	CG6013	1058	985	1273	1009	1166	1181	1316	1263	-0.27073	0.8289	0.000372302
FBgn0063667	CG32335	CG32335	1	5	0	0	0	16	28	27	-0.773398	0.585038	0.000376114
FBgn0036915	CG7757	Prp3	7177	6946	8335	7077	8327	6987	7807	8810	-0.132742	0.912096	0.00037634
FBgn0052564	CG32564	CG32564	85	77	107	14	67	11	10	17	0.947042	1.92792	0.00037634
FBgn0000635	Fas2	Fas2	14360	13714	16226	13655	15988	11032	9938	13473	0.281286	1.21528	0.000382081
FBgn0003885	alphaTub84D	alphaTub84D	26183	24868	29890	26070	28394	27345	35259	31711	-0.288342	0.818843	0.000382578
FBgn0029895	CG14441	CG14441	1667	1658	1862	1478	1907	1117	606	1184	0.641672	1.56014	0.000382578
FBgn0031268	CG2813	cold	3668	3512	4542	3640	4509	3735	4329	5009	-0.209421	0.864884	0.000384094
FBgn0032517	CG7099	CG7099	3351	3551	4138	3555	4011	2882	2775	3249	0.240684	1.18155	0.000384751
FBgn0052392	CG32392	Rsph3	100	117	142	105	115	37	75	64	0.737791	1.66762	0.000387465
FBgn0023513	CG14803	CG14803	3396	3557	4245	3519	3967	3680	4181	4341	-0.200519	0.870238	0.000390232
FBgn0036673	CG11915	Lmpt	40	50	57	43	55	20	20	24	0.82607	1.77285	0.000392165
FBgn0053002	mRpL27	mRpL27	637	601	776	659	753	700	920	854	-0.337525	0.791398	0.000392165
FBgn0037667	CG16734	CG16734	1060	950	1036	1066	1057	1173	1342	1308	-0.36328	0.777395	0.00039263
FBgn0034141	CG8311	CG8311	4691	4184	5509	3954	5476	3309	3893	3887	0.272815	1.20816	0.000393266
FBgn0030816	CG16700	CG16700	1078	1099	1374	1186	1237	874	863	1030	0.286813	1.21994	0.00039659
FBgn0028398	Taf10	Taf10	1712	1580	2009	1714	2088	1772	2259	2225	-0.271251	0.828601	0.00039881
FBgn0035469	CG14977	CG14977	1094	1032	1307	1137	1192	1135	1479	1463	-0.306437	0.808636	0.000400881
FBgn0045761	CHKov1	CHKov1	11491	10291	13059	9004	12217	7478	6060	9502	0.439533	1.35616	0.00040203
FBgn0030964	Pvf1	Pvf1	207	197	236	149	211	97	137	124	0.590844	1.50613	0.000405884
FBgn0040284	SF2	SF2	12151	10981	14449	12822	14612	12843	14571	19294	-0.321558	0.800206	0.000405887
FBgn0038058	CG5608	CG5608	1006	924	1200	981	1089	1076	1120	1271	-0.229744	0.852786	0.000405887
FBgn0039767	CG2218	CG2218	11186	12324	13756	11620	13574	9401	10200	10797	0.218479	1.16351	0.000412011
FBgn0031049	Sec61gamma	Sec61gamma	6621	6027	7818	6582	7699	6445	7786	8876	-0.221562	0.857637	0.000416154
FBgn0038279	CG3837	Sdr	5603	5512	6652	5923	6386	4669	4429	5340	0.237855	1.17924	0.000416574
FBgn0026250	eIF-1A	eIF1A	15054	13580	16806	14692	17153	14534	17274	18088	-0.182888	0.880938	0.000418103
FBgn0010217	ATPsyn-beta	ATPsynbeta	101853	91004	114679	102437	115850	104222	114863	120007	-0.184213	0.880129	0.000418103
FBgn0030692	mRpS30	mRpS30	6403	6518	7400	6814	7496	6829	7690	8171	-0.202081	0.869296	0.000422679
FBgn0032016	CG7818	Mettl14	3505	3055	3980	3446	3920	3431	4115	4310	-0.218525	0.859444	0.000422814
FBgn0038961	CG13850	CG13850	1937	1723	2188	1802	2094	1910	2055	2321	-0.182964	0.880892	0.000432498
FBgn0031008	CG8010	CG8010	1917	1914	2378	1944	2297	1483	1793	1754	0.231833	1.17433	0.000432991
FBgn0037746	CG8478	CG8478	6470	6345	7591	6808	7823	6920	7551	8032	-0.177774	0.884066	0.000433341
FBgn0085307	CG34278	CG34278	0	0	0	0	0	12	5	12	-0.699584	0.61575	0.000433785
FBgn0041582	tamo	tamo	3124	3095	3685	3261	3654	2579	2514	3079	0.22235	1.16663	0.000435443
FBgn0028691	Rpn9	Rpn9	13377	12758	15256	13158	14557	13689	16787	15883	-0.2372	0.84839	0.000437091
FBgn0042174	CG18854	hpRNA:CR18854	19837	18009	24477	17279	22401	20036	22611	24838	-0.22217	0.857275	0.000437091
FBgn0029969	CG10932	CG10932	11098	11258	13314	10669	13369	12103	14705	13606	-0.253821	0.838672	0.000438406
FBgn0031016	kek5	kek5	5162	5015	6098	4578	5861	3948	3314	4578	0.342055	1.26756	0.000441847
FBgn0027590	CG16936	GstE12	8411	9140	10372	8694	10035	6115	7871	6617	0.345852	1.2709	0.000442189
FBgn0015399	kek1	kek1	14837	14321	17510	13745	16898	10943	9159	13769	0.361184	1.28448	0.000442624
FBgn0037749	CG9471	CG9471	1945	2212	2380	2297	2468	2494	2883	2769	-0.33312	0.793818	0.000444212
FBgn0028925	CG4103	THG	647	662	838	675	816	754	906	880	-0.29503	0.815056	0.000445276
FBgn0052521	CG32521	CG32521	1218	1202	1392	1192	1249	875	994	887	0.349083	1.27375	0.000448302
FBgn0033664	MCPH1	MCPH1	3150	3038	3838	3043	3737	3584	3381	4405	-0.249675	0.841086	0.000452111
FBgn0038404	CG8925	CG8925	29	46	63	22	73	142	89	115	-0.90923	0.532469	0.000452983
FBgn0034051	Mlf	Mlf	5029	4614	6128	5006	5880	5000	5868	6290	-0.180752	0.882243	0.000453662
FBgn0032514	CG9302	CG9302	11859	10593	14125	11405	13201	11540	12972	14140	-0.154807	0.898252	0.000461261
FBgn0039916	CG9935	Ekar	23	28	23	25	36	7	3	11	0.937167	1.91476	0.000461705
FBgn0035675	CG6610	CG6610	716	689	802	725	753	737	943	958	-0.319317	0.801449	0.00046415
FBgn0003209	raw	raw	3314	3295	3985	3220	3823	2744	2778	3312	0.178693	1.13186	0.000467153
FBgn0039450	CG5484	Yif1	3891	3707	4749	3527	4343	4059	4632	4625	-0.216701	0.860531	0.000469394
FBgn0243511	CG4845	psidin	5747	5731	6886	5729	6701	6098	6193	7183	-0.155535	0.897799	0.000469394
FBgn0038293	CG6904	GlyS	15261	14056	17683	14573	17115	14897	16621	17347	-0.131341	0.912982	0.00047164
FBgn0039765	mRpS18C	mRpS18C	829	895	1029	854	1016	912	1257	1206	-0.347365	0.786019	0.000471879
FBgn0035510	Cpr64Aa	Cpr64Aa	6375	6783	8603	8735	8077	9079	10326	9993	-0.405454	0.754999	0.000475246
FBgn0052560	CG32560	raskol	5062	5238	5989	4636	5653	3846	4430	4597	0.225719	1.16936	0.000483283
FBgn0043783	CG32444	CG32444	139	161	267	142	238	255	478	302	-0.76569	0.588172	0.000484732
FBgn0066101	LpR1	LpR1	3583	3236	3961	3366	3847	2835	2946	3231	0.17779	1.13115	0.000486865
FBgn0036096	CG8003	CG8003	5791	5761	6844	5880	6728	5903	7054	7131	-0.188329	0.877622	0.000486865
FBgn0030007	CG2263	alpha-PheRS	9305	9102	10659	9081	11161	9839	12167	11311	-0.249564	0.84115	0.000487168
FBgn0030343	ATP7	ATP7	2291	2252	2825	2254	2667	1900	1700	2144	0.270698	1.20639	0.000489338
FBgn0052556	CG32556	chas	8856	8773	10626	8408	10684	7430	7996	8696	0.151679	1.11086	0.000489338
FBgn0000996	dup	dup	9004	8792	10644	9284	10524	7476	8039	9239	0.146591	1.10695	0.000489338
FBgn0030766	mthl1	mthl1	3767	3888	4297	3988	4370	2826	2106	3369	0.449215	1.3653	0.000499146
FBgn0001978	stc	stc	9091	9181	11559	8586	10943	7603	7733	8949	0.199562	1.14835	0.000503357
FBgn0037251	CG9804	CG9804	2648	2528	2998	2601	3034	2011	2381	2491	0.18701	1.1384	0.000508755
FBgn0016078	wun	wun	1434	1375	1757	1375	1599	1040	1275	1304	0.237645	1.17907	0.000511556
FBgn0032217	CG4972	CG4972	7941	6907	8783	7836	8766	7892	8480	10003	-0.202498	0.869044	0.000513198
FBgn0005672	spi	spi	9775	9411	11910	8893	10827	7468	8607	9257	0.184464	1.1364	0.000514236
FBgn0031055	CG14225	et	20	17	19	31	18	34	64	64	-0.89956	0.53605	0.000518431
FBgn0037751	topi	topi	3	7	13	6	11	22	24	37	-0.931914	0.524163	0.000518431
FBgn0030266	CG11122	CG11122	8944	9064	11291	8211	10061	7340	7263	8145	0.237803	1.1792	0.000520058
FBgn0027868	Nup107	Nup107	9998	10261	12364	10500	12176	11061	14152	12884	-0.275531	0.826146	0.000521312
FBgn0038815	CG5466	CG5466	3224	3324	4100	3223	3873	2593	2911	3321	0.18925	1.14017	0.000522707
FBgn0000018	abo	abo	1353	1378	1663	1419	1582	1111	1207	1287	0.215698	1.16127	0.000524618
FBgn0036565	CG5235	CG5235	4858	4512	5469	4952	5508	5895	5122	7738	-0.363532	0.777259	0.000524618
FBgn0023527	CG3071	CG3071	3404	3329	3975	3554	4120	3533	4117	4306	-0.193766	0.874321	0.000527122
FBgn0030795	ppk28	ppk28	254	314	334	257	338	191	186	223	0.466964	1.3822	0.000529731
FBgn0052137	CG32137	CG32137	1850	1748	2365	1765	2289	1419	1461	1833	0.26277	1.19978	0.000531783
FBgn0033357	Tom7	Tom7	2645	2285	2956	2745	3030	2696	3221	3425	-0.261339	0.834313	0.000533884
FBgn0026664	l(1)G0155	Ykt6	2542	2499	2956	2631	3140	2658	3124	3268	-0.208584	0.865386	0.000535497
FBgn0032891	Oseg5	Oseg5	739	671	859	744	819	802	983	915	-0.305478	0.809174	0.000538487
FBgn0027053	CSN5	CSN5	5151	4862	5686	4943	5652	5127	6336	6110	-0.230844	0.852136	0.000541163
FBgn0000546	EcR	EcR	10405	11933	13089	11375	12458	7951	5615	9675	0.497055	1.41133	0.000541685
FBgn0034600	CG4279	LSm1	790	727	984	811	947	831	1039	1085	-0.283163	0.821787	0.000548461
FBgn0036769	Tsp74F	Tsp74F	558	447	606	428	527	325	353	412	0.397869	1.31756	0.000548461
FBgn0003463	sog	sog	6060	6268	7165	5990	7384	4649	3935	5856	0.358345	1.28195	0.000548901
FBgn0034922	CG5602	DNAlig1	4291	4170	5057	4639	5124	4733	5349	5364	-0.223483	0.856495	0.000548901
FBgn0037543	CG10903	CG10903	1360	1237	1517	1254	1554	1349	1572	1636	-0.212013	0.863332	0.000550082
FBgn0030456	CG4332	CG4332	6426	6334	7257	6415	7291	6485	6966	8101	-0.165838	0.891411	0.000556942
FBgn0038110	CG8031	CG8031	2008	1658	2125	1476	2305	2018	2701	2589	-0.409921	0.752664	0.000560579
FBgn0051169	CG31169	CG43342;Gpdh3	1549	1380	1851	1306	1796	1776	1659	2273	-0.34146	0.789242	0.000562922
FBgn0038893	CG6353	Archease	1505	1355	1632	1440	1666	1075	1282	1302	0.234103	1.17618	0.000564824
FBgn0034230	CG4853	CG4853	4172	3953	4864	3834	4496	3097	3428	4068	0.193305	1.14338	0.000566493
FBgn0033554	CG12938	Lsm10	146	144	188	167	166	203	212	231	-0.458114	0.727937	0.000566549
FBgn0035163	CG13886	CG42553;CG42554	1504	1424	1826	1483	1746	1078	1372	1296	0.266432	1.20283	0.000569756
FBgn0038286	CG6966	CG6966	5608	5427	7017	5220	6472	4565	4576	5481	0.201847	1.15017	0.000572816
FBgn0030159	CG9689	CG9689	5811	5011	6540	5735	6671	3912	5082	4781	0.286127	1.21936	0.000572843
FBgn0086365	Orct2	Orct2	3189	2898	3693	2826	3748	3551	3502	3843	-0.235234	0.849547	0.000575225
FBgn0031190	CG12576	CG12576	4823	4786	5621	4490	5426	3569	3817	4823	0.227296	1.17064	0.000578767
FBgn0000486	Dox-A2	Rpn3	17116	16107	19616	17303	19814	17620	22887	21104	-0.265644	0.831827	0.000589042
FBgn0037585	CG11718	CG45263	41	25	25	25	27	10	3	8	0.923158	1.89626	0.00059152
FBgn0034094	Tsf3	Tsf3	475	652	609	617	596	377	359	408	0.508656	1.42272	0.000593658
FBgn0036726	CG7603	QIL1	2666	2552	3006	2685	3127	2712	3365	3322	-0.233478	0.850582	0.00059387
FBgn0034694	CG6613	Plekhm1	1174	1192	1421	1222	1454	978	1032	1121	0.223144	1.16727	0.000594148
FBgn0033089	CG17266	CG17266	1490	1630	1885	1588	1898	1728	2204	2048	-0.304062	0.809969	0.000595691
FBgn0052447	CG32447	CG32447	6005	5279	7377	4276	6603	6440	9262	7929	-0.46971	0.72211	0.000595958
FBgn0005355	Su(fu)	Su(fu)	5851	5727	6697	5732	7065	6367	7709	7047	-0.259192	0.835556	0.000599719
FBgn0004652	fru	fru	5425	6848	6840	6411	6772	4287	2732	4840	0.566479	1.4809	0.000599893
FBgn0032813	CG10262	PCNA2	139	162	217	188	193	95	120	110	0.575655	1.49035	0.000605304
FBgn0031896	CG4502	CG4502	2169	1976	2678	2046	2538	2298	2374	3006	-0.242044	0.845546	0.000609787
FBgn0052852	CG32852	Csk	99	83	99	59	99	42	47	42	0.733901	1.66313	0.000613107
FBgn0036670	CG13029	CG13029	19	20	24	13	18	5	4	3	0.920312	1.89252	0.000613107
FBgn0024314	Plap	Plap	11294	10676	12957	11505	13198	12161	15434	13694	-0.282721	0.822039	0.000614277
FBgn0015316	Try29F	Try29F	262	248	360	256	310	176	211	173	0.488728	1.40321	0.000614823
FBgn0058045	CG40045	CG40045	4987	4545	5753	4743	5729	4868	5454	6720	-0.213797	0.862265	0.000615401
FBgn0052343	CG32343	Atac3	1277	1364	1557	1257	1475	1399	1558	1663	-0.228142	0.853733	0.000615401
FBgn0039043	CG17121	CG17121	1770	1968	2368	1867	2180	1380	1684	1585	0.298242	1.22965	0.000616367
FBgn0032820	fbp	fbp	4527	3834	5206	4101	5231	4836	6081	5313	-0.319178	0.801527	0.000619695
FBgn0035355	CG16985	CG16985	159	176	196	208	197	213	302	287	-0.532372	0.691417	0.000625499
FBgn0044812	TotC	TotC	32	4	17	22	24	1	0	0	0.829466	1.77703	0.000626358
FBgn0042104	CG18747	CG18747	2	0	1	2	0	6	15	20	-0.768387	0.587073	0.000630162
FBgn0016031	lama	lama	3616	2706	4080	2207	3908	4751	5212	4214	-0.559145	0.678704	0.000630317
FBgn0023212	Elongin-B	EloB	5486	4848	6273	5183	5975	5201	6173	6528	-0.181465	0.881807	0.000630678
FBgn0036974	eRF1	eRF1	12113	11307	13642	11046	13210	11530	13465	13983	-0.161795	0.893912	0.000631582
FBgn0053198	pen-2	pen-2	251	223	314	258	321	287	376	387	-0.414308	0.750379	0.000635281
FBgn0086445	l(2)37Cd	l(2)37Cd	1080	1097	1302	1044	1235	1126	1315	1379	-0.221435	0.857712	0.000635281
FBgn0029944	Dok	Dok	5437	5067	6389	5369	5907	4098	3652	5139	0.305267	1.23565	0.000656037
FBgn0003022	Ote	Ote	9133	8763	11124	10134	11155	10036	11620	11853	-0.2285	0.853522	0.000662582
FBgn0038585	CG7993	Non3	4672	4414	5231	4605	5346	4934	5728	5443	-0.224856	0.85568	0.000663834
FBgn0024321	NK7.1	NK7.1	780	767	887	857	846	511	547	742	0.378267	1.29978	0.000664639
FBgn0004133	blow	blow	13971	15468	16847	14932	16167	10509	13031	12305	0.28835	1.22124	0.000666818
FBgn0039690	CG1969	Gnpnat	5263	4506	5893	4965	5929	5003	6428	6606	-0.252411	0.839492	0.000670203
FBgn0005639	mxc	mxc;Larp7	2238	2141	2673	2163	2657	2317	2550	2682	-0.165634	0.891536	0.000671403
FBgn0037969	CG18347	GC1	1041	964	1136	1079	1164	1114	1169	1489	-0.288979	0.818481	0.000677105
FBgn0030667	CG15599	CG15599	17	22	26	8	13	1	3	2	0.884063	1.84557	0.00067843
FBgn0053993	CG33993	CG33993	1575	1720	1921	1545	1789	1165	1397	1458	0.268665	1.20469	0.000679969
FBgn0038967	CG13847	CG13847	12	21	18	11	12	3	0	0	0.860772	1.81601	0.000681203
FBgn0031384	CG4238	CG4238	1187	1060	1322	1050	1314	890	925	1053	0.226421	1.16993	0.000684032
FBgn0085427	CG34398	CG34398	8958	8682	10865	7492	9821	6737	5882	7789	0.333508	1.26007	0.000684032
FBgn0031220	CG4822	CG4822	21	11	44	69	22	134	69	194	-0.905373	0.533895	0.000684032
FBgn0040493	granny-smith	grsm	12326	11933	14944	12197	14401	12936	16331	15029	-0.245022	0.843803	0.000684363
FBgn0032919	CG9253	CG9253	9463	8504	10859	8766	10892	9535	9966	10994	-0.151095	0.900567	0.000684489
FBgn0039504	CG14260	CG14260	3	3	3	4	3	13	31	10	-0.864817	0.549116	0.000685083
FBgn0037533	CG2791	CD98hc	25718	23619	29235	23378	28156	25568	31590	29616	-0.231653	0.851659	0.000693381
FBgn0032671	CG7200	JMJD4	2151	2226	2408	2369	2579	1661	1897	1931	0.275107	1.21008	0.00069502
FBgn0023536	CG3156	CG3156	804	797	1010	763	924	603	664	769	0.25548	1.19373	0.000695097
FBgn0003016	osp	osp	4186	4135	5159	3771	4812	3213	2567	3737	0.37513	1.29696	0.000705365
FBgn0039867	CstF-50	CstF50	3438	3443	3814	3448	3879	3487	4556	4421	-0.273542	0.827286	0.000705932
FBgn0050059	CG30059	CG18278;CG30059	725	790	909	750	860	522	660	556	0.376149	1.29787	0.000714067
FBgn0083940	CG34104	RhoU	4125	3574	4885	3431	4373	2960	3056	3611	0.256612	1.19467	0.000714901
FBgn0019957	ND42	ND-42	7878	7922	9137	7483	8798	8134	10918	9831	-0.295004	0.81507	0.000718983
FBgn0036919	Grasp65	Grasp65	4598	4708	5584	4046	5648	5305	7219	5855	-0.386462	0.765003	0.000725364
FBgn0016685	Nlp	Nlp	29391	27114	33334	28710	33321	28695	34690	34629	-0.183452	0.880594	0.000727224
FBgn0022097	Vha36	Vha36-1	5987	6095	6965	6144	7484	4771	5501	5947	0.192786	1.14297	0.000728223
FBgn0035233	CG7864	Pex10	798	684	915	695	858	832	868	985	-0.257562	0.8365	0.000731765
FBgn0040534	CG11985	Sf3b5	1431	1212	1594	1471	1622	1503	1779	1787	-0.278994	0.824166	0.00073382
FBgn0033188	CG1600	Drat	6604	9478	8857	9196	7245	4570	5455	5890	0.525878	1.43981	0.00073619
FBgn0052100	CG32100	CG32100	1061	1047	1211	1016	1269	1122	1193	1395	-0.217854	0.859844	0.000736355
FBgn0015602	BEAF-32	BEAF-32	7471	7220	8861	7543	8792	6402	6813	7545	0.123325	1.08924	0.000736355
FBgn0031779	CG9175	CG9175	1658	1615	1927	1623	1985	1683	1966	2064	-0.19056	0.876266	0.000740779
FBgn0039116	CG10375	CG10375	1869	1751	2227	1891	2106	1919	2213	2267	-0.194497	0.873878	0.000745601
FBgn0027496	epsilonCOP	epsilonCOP	5801	5591	7047	5639	6798	6081	7870	7144	-0.265249	0.832055	0.000749157
FBgn0052772	CG32772	CG32772	3805	3646	4627	3413	4236	2861	3163	3689	0.202941	1.15104	0.00075084
FBgn0039740	CG7928	ZIPIC	1882	1943	2278	1867	2364	2092	2434	2379	-0.235184	0.849577	0.000755355
FBgn0002527	LanB1	LanB1	55256	54340	64079	53517	63018	44103	41554	54559	0.231186	1.1738	0.000768816
FBgn0017457	U2af38	U2af38	6331	5992	7498	6276	7328	6353	7553	7532	-0.176387	0.884916	0.000772887
FBgn0051869	CG31869	CG31869	4446	4106	5005	3436	5061	2966	3292	3800	0.304851	1.23529	0.000774253
FBgn0085777	CR40959	CR40959	1746	1702	1977	1457	1502	1857	2037	2550	-0.403944	0.755789	0.000775955
FBgn0011573	Cdc37	Cdc37	6714	6311	8112	6637	7617	6959	9296	8325	-0.285961	0.820195	0.000776039
FBgn0035878	CG7182	CG7182	7342	7568	8942	7776	8999	8026	9327	9232	-0.204445	0.867872	0.00077733
FBgn0052500	CG32500	CG32500	805	766	922	800	956	617	684	628	0.306744	1.23691	0.00078011
FBgn0029881	CG3973	pigs	4155	4416	4905	4366	4689	3068	1731	3295	0.582441	1.49738	0.00078225
FBgn0031529	CG9662	CG9662	2612	2380	2953	2387	2874	2540	3239	3122	-0.243705	0.844574	0.000786691
FBgn0034085	Ptp52F	Ptp52F	17	3	4	2	3	21	43	45	-0.837418	0.559644	0.000786691
FBgn0031735	CG11029	CG11029	58	52	40	34	77	90	115	103	-0.790287	0.578229	0.000787203
FBgn0050016	CG30016	CG30016	67	46	48	73	64	108	95	121	-0.735995	0.600404	0.000788555
FBgn0028487	CG9611	f-cup	422	546	532	442	459	331	238	299	0.573521	1.48815	0.000788555
FBgn0031343	CG18131	CG18131	13	12	10	18	17	3	0	1	0.864148	1.82026	0.000788555
FBgn0034639	CG15673	CG15673	38	51	55	21	39	16	10	9	0.898354	1.86394	0.000788968
FBgn0085823	CR41617	CR41617	4410	3952	4401	3688	3663	4555	4767	5650	-0.364954	0.776494	0.000795763
FBgn0022343	CG3760	CG3760	8783	8688	10491	8877	10418	9126	12270	11243	-0.276397	0.82565	0.00079696
FBgn0036578	CG5018	l(3)72Dn	3278	3175	3711	3323	3856	3513	3553	4132	-0.183575	0.880518	0.000800733
FBgn0036736	Nedd4	Nedd4	3651	3724	4500	3529	4277	2874	2572	3586	0.299258	1.23051	0.000805919
FBgn0064121	CG33692	CG43736	4971	4799	6118	4501	5269	3760	3348	4555	0.31038	1.24003	0.000807595
FBgn0033993	CG8089	CG8089	1231	1156	1469	1203	1442	974	1039	1197	0.197776	1.14693	0.000816862
FBgn0031655	Marcal1	Marcal1	774	621	870	701	864	833	836	1013	-0.2972	0.81383	0.000818021
FBgn0031739	CG14005	CG14005	1218	1174	1382	1309	1407	947	1047	1091	0.251507	1.19045	0.000824108
FBgn0039714	CG7816	Zip99C	968	1009	1263	1011	1203	771	837	993	0.2467	1.18649	0.000824108
FBgn0033555	RpS15Ab	RpS15Ab	28168	28159	32143	29862	33005	29506	36792	35769	-0.241504	0.845863	0.000828308
FBgn0033132	Tsp42Ej	Tsp42Ej	39	39	63	43	58	22	22	17	0.812626	1.75641	0.000829197
FBgn0013759	Caki	CASK	1845	1715	2208	1651	2031	1375	1355	1748	0.255335	1.19361	0.000831121
FBgn0032886	CG9328	CG9328	2551	2472	3242	2819	2928	1905	1740	2545	0.352496	1.27677	0.000834108
FBgn0003887	betaTub56D	betaTub56D	323451	309775	377509	321734	370926	347354	480782	396862	-0.332184	0.794333	0.000836373
FBgn0031684	CG8680	ND-13A	662	584	732	662	751	695	753	877	-0.264795	0.832317	0.000837102
FBgn0052937	CG32937	FoxP	9	5	13	8	18	0	0	0	0.801734	1.7432	0.000846652
FBgn0010453	Wnt4	Wnt4	598	503	609	424	622	322	418	384	0.442656	1.3591	0.000851369
FBgn0042094	Adk3	Adk3	1141	1036	1306	1133	1203	1205	1375	1359	-0.250331	0.840704	0.000855071
FBgn0051373	CG31373	CG31373	154	109	135	168	152	85	67	77	0.682681	1.60512	0.000858155
FBgn0024491	Bin1	Bin1	3321	3092	3624	3217	3949	3282	4067	4147	-0.229923	0.85268	0.000859859
FBgn0036035	CG18178	CG18178	4789	4485	5451	4921	5788	4989	5923	5885	-0.216608	0.860586	0.000863977
FBgn0039686	CG15506	CG15506	3	7	1	1	4	17	30	14	-0.828089	0.563275	0.000864073
FBgn0035816	CG13685	CG13685	41	41	49	34	38	16	15	20	0.818656	1.76376	0.000864267
FBgn0035192	CG9194	galene	136	108	142	114	128	153	161	213	-0.509531	0.702451	0.000864718
FBgn0037301	Mms19	Mms19	5242	5200	6188	5478	5840	4294	4647	5078	0.178238	1.1315	0.000864718
FBgn0051370	CG31370	CG31370	46	40	51	77	62	20	14	28	0.856887	1.81113	0.000868287
FBgn0032198	eEF1delta	eEF1delta	20806	17806	22478	20118	22997	20345	24281	24371	-0.219003	0.859159	0.000875205
FBgn0015222	Fer1HCH	Fer1HCH	20885	21517	23116	19970	23382	14005	18818	16638	0.313415	1.24265	0.000878362
FBgn0040271	Sulf1	Sulf1	5071	4757	5835	4493	5846	3611	3678	4949	0.26785	1.20401	0.000886862
FBgn0039927	CG11155	CG11155	153	133	248	158	193	73	75	134	0.685202	1.60793	0.000891066
FBgn0031255	BBS8	BBS8	299	290	368	312	307	219	206	235	0.412665	1.33114	0.000892541
FBgn0033879	CG6543	Echs1	10520	10423	12889	10143	12840	11894	15145	12844	-0.305279	0.809286	0.00089707
FBgn0033821	CG10799	CG10799	19	10	7	45	33	0	0	0	0.785908	1.72418	0.000903173
FBgn0032422	CG6579	atilla	60	59	62	85	77	25	38	32	0.775486	1.71177	0.000903383
FBgn0024897	b6	b6	64	64	85	44	89	7	37	17	0.889621	1.85269	0.000904881
FBgn0085769	CR40728	CR40728	3136	2787	3065	2690	2745	3346	3160	4664	-0.408686	0.753309	0.000904881
FBgn0030391	Rab40	Rab40	1454	1476	1748	1471	1752	1053	1337	1393	0.24342	1.1838	0.000905125
FBgn0039136	CG5902	CG5902	7304	7080	8903	6985	8666	7364	8329	8700	-0.144792	0.90451	0.000905144
FBgn0086736	GckIII	GckIII	5281	5090	6311	5220	6266	5506	6492	6284	-0.19496	0.873597	0.000905492
FBgn0086476	exo84	Exo84	2391	2063	2793	2286	2728	2360	2661	2948	-0.194466	0.873896	0.000918567
FBgn0037019	CG3947	Pex16	2042	1911	2279	2040	2187	2027	2335	2491	-0.201368	0.869725	0.000926369
FBgn0030412	tomosyn	Tomosyn	1060	935	1269	954	1151	776	727	957	0.29855	1.22991	0.000931067
FBgn0033087	CG3194	Hsepi	1969	2068	2279	1801	2370	1537	1485	1872	0.276367	1.21114	0.000942866
FBgn0000256	capu	capu	6878	6651	8207	6339	7863	5519	6225	6353	0.167497	1.12311	0.000951255
FBgn0026380	Prosbeta3	Prosbeta3	15123	13896	16952	15391	16991	15420	20634	18629	-0.289119	0.818402	0.000956671
FBgn0022268	KdelR	KdelR	12543	11514	14342	11503	13494	11697	14000	14875	-0.169711	0.889021	0.000956671
FBgn0031436	CG3214	ND-B17.2	877	850	1096	854	1042	890	1168	1221	-0.282847	0.821967	0.000958734
FBgn0023516	CG14815	Pex5	2815	3003	3573	3114	3625	2307	2713	2668	0.244773	1.18491	0.000960107
FBgn0020517	Skeletor	Skeletor	2953	3113	3528	3020	3494	2533	2523	2835	0.208402	1.15541	0.000966372
FBgn0003892	ptc	ptc	13569	13747	16436	13249	15787	11013	10357	13631	0.236537	1.17816	0.000974147
FBgn0085807	CR41590	CR41590	5721	5040	5961	5019	5145	5949	5804	8328	-0.365813	0.776031	0.000975502
FBgn0023175	Prosalpha7	Prosalpha7	10179	10192	12080	10265	12198	10765	14570	12956	-0.289661	0.818094	0.000977077
FBgn0034118	Nup62	Nup62	8703	8217	10339	9012	10287	8845	10650	10724	-0.191851	0.875482	0.000977787
FBgn0029131	debcl	Debcl	2688	2865	3265	2749	3129	2089	2512	2465	0.235697	1.17748	0.000986108
FBgn0040465	Dip3	Dlip3	7	7	8	3	9	24	16	28	-0.888568	0.54015	0.000986899
FBgn0029685	CG2938	CG2938	3574	3570	4425	3620	4324	2922	2761	3644	0.243665	1.184	0.000986899
FBgn0004462	Pk17E	S6KL	946	901	1127	897	1062	725	636	873	0.315005	1.24402	0.00098888
FBgn0033750	CG13151	CG13151	2097	2302	2324	2247	2472	1558	1864	1803	0.308064	1.23804	0.000990189
FBgn0032401	CG6792	Plzf	466	430	538	422	530	332	356	407	0.296812	1.22843	0.000990505
FBgn0035427	CG14959	ckd	342	328	400	255	370	208	213	268	0.447973	1.36412	0.000996705
FBgn0085815	CR41605	CR41605	1802	1656	1889	1541	1617	1989	1839	2851	-0.425769	0.744442	0.00100242
FBgn0024360	CG11418	MTPAP	2106	2125	2624	2004	2611	1391	1967	1683	0.349892	1.27447	0.00100862
FBgn0052313	CG32313	CG32313	1	0	2	1	1	11	7	12	-0.759414	0.590736	0.00101179
FBgn0038636	CG7698	Cpsf73	5169	5099	6251	5433	6245	5414	5901	6442	-0.149645	0.901472	0.00101441
FBgn0039738	Mgat2	Mgat2	1239	1144	1542	1254	1435	949	922	1218	0.274914	1.20992	0.00101882
FBgn0036856	CG9666	CG9666	2361	2469	2901	2158	2785	2530	3012	3003	-0.245919	0.843278	0.00101884
FBgn0035601	Uev1A	Uev1A	11569	10063	12941	11165	12919	11018	12509	14091	-0.172591	0.887248	0.00101918
FBgn0002780	mod	mod	33039	28934	36673	31555	37002	33955	33662	43168	-0.217376	0.860128	0.00101962
FBgn0039544	CG12877	CG12877	2325	2226	2840	2061	2500	1793	1782	2143	0.240125	1.1811	0.00102548
FBgn0004397	Vinc	Vinc	9163	8703	10593	8598	10273	6731	8327	7657	0.234598	1.17658	0.00102935
FBgn0036290	CG10638	CG10638	8039	7926	9663	7961	9568	6245	7637	7563	0.188491	1.13957	0.00103175
FBgn0036342	CG11279	CG11279	433	423	513	453	511	496	703	583	-0.405956	0.754736	0.00103175
FBgn0038721	CG16718	subdued	1046	958	1255	1032	1225	753	679	1006	0.348977	1.27366	0.00103224
FBgn0030912	CG6023	CG6023	286	313	321	287	307	376	357	411	-0.389869	0.763199	0.00103948
FBgn0034997	CG3376	CG3376	2862	2718	3521	2590	3268	2293	2307	2171	0.303456	1.2341	0.00104035
FBgn0014127	barr	barr	9714	9519	11364	10599	11337	10660	11132	12478	-0.197013	0.872355	0.00104678
FBgn0037128	CG14572	CG14572	525	407	445	409	523	297	297	357	0.43599	1.35284	0.00105266
FBgn0013272	Gp150	Gp150	117967	115441	132414	114393	136477	99068	96299	113131	0.179673	1.13263	0.0010757
FBgn0033548	CG7637	CG7637	864	722	1004	826	1031	892	1114	1112	-0.299104	0.812757	0.0010757
FBgn0025642	CG32812	CG32812	22	23	21	24	20	6	5	8	0.879927	1.84028	0.001078
FBgn0085208	CG34179	CG34179	377	347	439	319	400	402	447	491	-0.317213	0.802619	0.00108913
FBgn0005776	Pp2A-29B	CSN8;Pp2A-29B	36356	34442	43586	35523	41112	35775	40739	42040	-0.130341	0.913616	0.0010981
FBgn0031421	CG9867	Eogt	3746	3890	4685	3555	4447	4117	4528	4624	-0.20395	0.86817	0.00110201
FBgn0035630	CG10576	CG10576	25992	23620	30127	25467	29513	25031	29778	30712	-0.160457	0.894742	0.0011197
FBgn0032414	CG17211	CG17211	10915	9378	12243	9576	11729	11407	10839	14323	-0.253052	0.83912	0.00112595
FBgn0038013	CG10038	CG10038	1821	1600	1995	1720	1961	1799	2121	2102	-0.21924	0.859018	0.00112595
FBgn0030178	CG2974	Naxe	796	798	868	788	975	900	1105	1005	-0.318566	0.801867	0.00113232
FBgn0037342	CG2931	CG2931	2279	2426	2656	2305	2806	2501	3052	2928	-0.255232	0.837853	0.00115066
FBgn0036460	CG5114	CG5114	3817	3589	4599	3960	4623	4046	4733	4677	-0.204323	0.867946	0.00115104
FBgn0035122	mRpL17	mRpL17	1691	1549	1921	1543	2006	1785	1905	2001	-0.205148	0.86745	0.00115641
FBgn0032078	CG9520	C1GalTA	1792	1753	2171	1895	2082	1468	1548	1793	0.192762	1.14295	0.00116793
FBgn0037559	CG7549	mtg	874	723	908	702	912	506	673	542	0.41016	1.32883	0.00117146
FBgn0085828	CR42195	CR42195	590	530	635	482	554	651	615	976	-0.453292	0.730374	0.00117764
FBgn0038331	CG5073	Ccm3	1061	998	1172	1057	1219	1071	1215	1528	-0.272215	0.828047	0.00118322
FBgn0050105	CG30105	CG30105	655	553	776	680	810	708	851	909	-0.314547	0.804103	0.00118322
FBgn0031143	CG1532	CG1532	3961	3743	4784	3942	4620	3931	4398	4761	-0.132265	0.912398	0.00118524
FBgn0020304	drongo	drongo	9678	9523	11609	8655	10836	7585	7522	9386	0.217794	1.16295	0.00118903
FBgn0041087	wun2	wun2	701	715	918	612	786	410	587	584	0.400004	1.31951	0.00118903
FBgn0027339	jim	jim	18998	18907	22226	18317	21206	14385	11832	17946	0.346455	1.27143	0.00118932
FBgn0029879	APC7	APC7	40	64	71	77	75	20	36	26	0.807675	1.75039	0.00119124
FBgn0040796	CG13064	CG13064	197	174	199	147	209	202	338	278	-0.562095	0.677318	0.00119633
FBgn0028688	Rpn7	Rpn7	16001	14963	18226	15135	17781	15995	22217	19457	-0.298451	0.813125	0.00119871
FBgn0031993	CG8486	Piezo	5354	5368	6073	4778	5982	3448	1834	4230	0.616359	1.533	0.00120794
FBgn0001120	gnu	gnu	16	19	13	31	9	2	2	0	0.81505	1.75936	0.00121995
FBgn0053558	CG33558	mim	4551	4077	5142	3612	4701	3172	3041	3929	0.296087	1.22781	0.00122002
FBgn0025469	slv	slv	657	618	760	613	721	677	837	806	-0.27292	0.827642	0.00122326
FBgn0035285	CG12025	CG12025	2937	2690	3271	2600	3367	2207	2373	2797	0.191876	1.14225	0.00122375
FBgn0040338	TfIIA-S-2	TfIIA-S-2	17	8	12	14	14	0	3	0	0.818095	1.76308	0.00122712
FBgn0029957	CG12155	CG12155	4978	5306	5754	5271	5985	4237	4265	4715	0.225448	1.16914	0.00125058
FBgn0004655	wapl	wapl	7594	7807	9194	7327	8926	6160	5241	7273	0.302139	1.23297	0.00125058
FBgn0030638	CG11655	CG11655	804	827	1122	839	1051	617	753	742	0.303582	1.2342	0.00125213
FBgn0033988	pcs	pcs	6999	6850	8400	6634	8122	5866	6346	7077	0.121065	1.08754	0.00125813
FBgn0025593	Glut1	Glut1	767	646	951	575	846	784	972	1141	-0.407885	0.753728	0.00127136
FBgn0085817	CR41607	CR41607	1339	1262	1521	1063	1179	1434	1464	2126	-0.432786	0.74083	0.00127811
FBgn0028429	I-2	I-2	2419	2168	2922	2349	2811	2384	2746	3045	-0.183842	0.880355	0.00128014
FBgn0016687	Nurf-38	Nurf-38	9546	9431	11540	9673	11631	10296	13189	11806	-0.260763	0.834646	0.00128809
FBgn0038786	CG5077	CG42668	2908	3122	3758	3039	3498	2351	2711	2983	0.202549	1.15073	0.00128823
FBgn0039728	CG7896	CG7896	18046	17438	19939	16553	19137	14213	15349	16410	0.169074	1.12434	0.00129886
FBgn0035501	CG1299	CG1299	1809	1719	2248	1725	1998	1349	1593	1395	0.296574	1.22822	0.00130356
FBgn0053156	CG33156	CG33156	2149	2016	2452	1917	2382	1699	1720	1999	0.189812	1.14062	0.00130406
FBgn0002183	dre4	dre4	36312	34755	42011	35897	41661	31185	32954	35584	0.115378	1.08326	0.00131231
FBgn0037956	CG6959	CG6959	18472	18661	21490	19784	21689	15294	15335	18700	0.204766	1.1525	0.00131677
FBgn0039157	Myo95E	Myo95E	2236	2007	2729	1794	2343	1513	1277	1913	0.397852	1.31754	0.00132821
FBgn0014877	Roe1	Roe1	1803	1815	2208	1824	2098	1899	2186	2218	-0.187258	0.878273	0.00133171
FBgn0036617	Cpr72Ea	Cpr72Ea	99	103	171	148	163	58	88	69	0.680229	1.60239	0.00133862
FBgn0041182	TepII	Tep2	7840	5213	6537	5785	6389	4251	4340	4664	0.417614	1.33572	0.00134615
FBgn0004854	B-H2	B-H2	266	301	332	272	377	334	410	420	-0.385698	0.765409	0.00134854
FBgn0036268	CG5620	app	1953	1739	2151	1725	2035	1361	1134	1711	0.360294	1.28369	0.00135537
FBgn0033973	HPS	HPS1	1123	1044	1289	1051	1256	806	881	1094	0.233357	1.17557	0.00135889
FBgn0038609	CG7671	Nup43	4244	3930	4724	4378	4836	4292	5432	5238	-0.246416	0.842988	0.00136662
FBgn0043002	Chrac-14	Chrac-14	3334	3377	4075	3340	4055	2842	3032	3422	0.148544	1.10845	0.00136877
FBgn0036580	PDCD-5	PDCD-5	1643	1640	1989	1568	1809	1672	2283	2123	-0.297346	0.813748	0.00136877
FBgn0036821	CG3961	CG3961	730	427	679	661	543	906	805	963	-0.557869	0.679305	0.00136877
FBgn0029711	Usf	Usf	1850	1785	2135	1917	2220	1430	1318	1830	0.291716	1.2241	0.00137102
FBgn0001092	Gapdh2	Gapdh2	63546	63117	72271	67213	74784	48420	58563	51873	0.274685	1.20973	0.00137275
FBgn0004698	mus210	Xpc	16516	15659	18605	14860	18204	13002	11862	15324	0.238975	1.18015	0.0013831
FBgn0000150	awd	awd	71250	68252	83408	71544	83127	78220	108909	86562	-0.342848	0.788483	0.0013845
FBgn0015776	nrv1	nrv1	4409	3871	5117	4084	5071	4247	4770	5619	-0.190156	0.876511	0.0013874
FBgn0037341	CG12746	CG12746	663	748	895	672	838	837	898	920	-0.290568	0.81758	0.001397
FBgn0013746	alien	alien	5881	5153	6527	5672	6679	5723	6437	6884	-0.164942	0.891964	0.00141595
FBgn0028497	CG3530	CG3530	2026	2086	2671	1943	2351	1577	1840	1908	0.232339	1.17474	0.00141948
FBgn0038306	Art3	Art3	6032	5381	6986	6278	7023	6232	6885	7421	-0.189637	0.876826	0.00142524
FBgn0025808	Rad17	Rad17	821	748	917	929	885	911	994	1209	-0.329988	0.795543	0.00142524
FBgn0032900	CG14401	CG14401	62	58	65	62	74	31	37	33	0.682333	1.60473	0.0014292
FBgn0031275	GABA-B-R3	GABA-B-R3	10	12	14	6	13	1	1	1	0.815675	1.76012	0.00142957
FBgn0037555	Ada2b	Ada2b	3729	3353	4517	3464	4273	2989	3220	3530	0.166453	1.1223	0.00142957
FBgn0034718	wdp	wdp	12132	13464	14418	13706	13973	10031	9973	11813	0.270759	1.20644	0.00145268
FBgn0053224	CG33224	Nost	219	226	282	251	285	160	98	185	0.596262	1.51179	0.00146324
FBgn0028687	Rpt1	Rpt1	20879	19978	23925	21103	23760	21862	28303	25025	-0.267477	0.830771	0.00146902
FBgn0031830	CG11015	COX5B	3126	2794	3707	3181	3720	3175	4345	4049	-0.294186	0.815532	0.00147788
FBgn0010638	Sec61beta	Sec61beta	8322	7068	9712	7821	9281	7912	10468	10423	-0.259766	0.835224	0.00147879
FBgn0030582	CG14411	CG14411	6647	7210	8140	6654	8051	5419	6207	6594	0.191728	1.14213	0.00149311
FBgn0014391	sun	sun	1192	1207	1590	1336	1518	1291	1888	1860	-0.355584	0.781553	0.00150568
FBgn0259107	CG42250	lqfR	6564	6004	7367	5936	7024	6390	6638	7760	-0.152978	0.899392	0.00150568
FBgn0034657	LBR	LBR	14299	13372	16472	14127	16516	14157	14849	17107	-0.118795	0.920957	0.00150638
FBgn0029815	CG11462	CG11462	61	46	52	61	47	18	28	26	0.773299	1.70917	0.00151197
FBgn0051249	CG31249	CG31249	1167	943	1368	1081	1336	1289	1270	1492	-0.274605	0.826677	0.00151548
FBgn0031492	CG3542	CG3542	6148	5610	6938	5459	6980	6098	6442	7115	-0.155211	0.898001	0.0015168
FBgn0032640	Sgt	Sgt	11025	10490	12527	11399	12787	11882	15353	13291	-0.287895	0.819097	0.00151707
FBgn0035879	CG7112	GAPcenA	3683	3464	4233	3471	4127	2964	3216	3660	0.130413	1.09461	0.00152366
FBgn0034919	CG5569	CG5569	425	355	525	434	471	452	626	586	-0.387003	0.764717	0.00152411
FBgn0033615	CG7741	CG7741	1107	970	1325	1063	1297	1199	1199	1452	-0.23374	0.850427	0.00152411
FBgn0030172	CG15314	Cht6	404	507	492	440	527	276	370	316	0.449255	1.36533	0.00154217
FBgn0028469	CG8062	out	371	394	463	340	492	226	252	363	0.446712	1.36293	0.00154251
FBgn0037796	CG12814	CG12814	4466	4743	5616	4972	5336	3402	3348	4755	0.30885	1.23872	0.00156507
FBgn0015283	Pros54	Rpn10	12517	11653	14515	11710	14359	13224	17486	14649	-0.299641	0.812455	0.00156611
FBgn0001234	Hsromega	lncRNA:Hsromega	3612	4185	4252	4040	4714	3108	2947	3448	0.303882	1.23446	0.00156833
FBgn0011726	tsr	tsr	27003	23933	31073	25640	30888	26059	33247	32368	-0.219068	0.85912	0.00157371
FBgn0040305	MTF-1	MTF-1	1589	1546	2045	1510	1782	1295	1157	1465	0.282862	1.21661	0.00158864
FBgn0033131	CG12842	CR12842	15	25	26	15	24	5	3	8	0.856441	1.81057	0.0015888
FBgn0004237	Hrb87F	Hrb87F	31624	28090	35114	31925	36446	31088	35690	38409	-0.180071	0.882659	0.00158936
FBgn0040359	CG11380	CG11380	93	98	74	67	131	40	44	50	0.733553	1.66273	0.00158936
FBgn0036481	CG16959	CG16959	496	446	586	326	501	282	302	347	0.47345	1.38843	0.00159118
FBgn0034113	CG8060	CG8060	2046	1882	2121	1954	2413	1530	1442	1879	0.280225	1.21438	0.00159912
FBgn0051314	Neu3	Meltrin	4466	3979	4963	3439	4828	2781	3180	3936	0.306894	1.23704	0.00160166
FBgn0051320	CG31320	HEATR2	2347	2071	2740	2306	2680	2650	2430	3361	-0.282887	0.821945	0.0016133
FBgn0026403	Ndg	Ndg	28	16	47	39	21	2	11	5	0.845752	1.7972	0.00161513
FBgn0030435	CG4645	CG4645	1406	1396	1747	1332	1661	1471	1620	1770	-0.183464	0.880586	0.00161563
FBgn0039632	cul-5	Cul5	4532	4387	5783	4501	5480	4827	5014	5814	-0.16211	0.893717	0.00161563
FBgn0051103	CG31103	CG31103	131	110	149	136	156	75	96	83	0.536434	1.45038	0.00161933
FBgn0035435	CG12077	PIG-C	214	194	229	234	233	242	273	357	-0.433556	0.740434	0.00162039
FBgn0010401	Os-C	Os-C	40	31	61	34	43	67	108	66	-0.761694	0.589803	0.00162501
FBgn0033718	CG13162	ana3	3716	3537	4450	3898	4388	4832	3909	6185	-0.372271	0.772565	0.00162788
FBgn0032665	CG15152	CG15152	25	17	13	27	25	2	7	5	0.849296	1.80162	0.00163178
FBgn0037578	CG9601	CG9601	2749	2543	3235	2772	3063	2698	3052	3392	-0.162287	0.893608	0.00163682
FBgn0036728	CG7580	UQCR-Q	1382	1334	1644	1405	1593	1457	1982	1750	-0.30378	0.810127	0.00163682
FBgn0004583	ex	ex	64333	61668	72522	59951	67549	46943	37093	58059	0.367326	1.28996	0.00163827
FBgn0051688	CG31688	CG31688	3925	3877	4516	3705	4638	3177	3097	3887	0.20456	1.15233	0.00164307
FBgn0040398	CG14629	CG14629	517	124	319	556	192	1116	1407	1076	-0.847429	0.555774	0.00165205
FBgn0031959	Spz3	spz3	1349	1347	1505	1321	1555	1046	1152	1296	0.200975	1.14947	0.00166079
FBgn0036745	CG7484	CG7484	1927	1910	2158	1874	2077	1988	2693	2378	-0.309151	0.807117	0.00166079
FBgn0038202	CG12402	CG12402	40	58	52	59	59	9	20	33	0.822681	1.76869	0.00166405
FBgn0027279	l(1)G0196	l(1)G0196	3336	3150	4053	3230	3622	2551	2361	3248	0.270077	1.20587	0.00166908
FBgn0030228	CG1826	BTBD9	1960	2104	2604	2018	2271	1534	1765	1980	0.23374	1.17588	0.00168496
FBgn0013749	Arf102F	Arf102F	2057	1765	2453	2061	2369	2078	2322	2757	-0.230661	0.852244	0.00168751
FBgn0036368	CG10738	CG10738	4	6	10	4	4	19	16	23	-0.846719	0.556048	0.00170852
FBgn0032934	CG8679	CG8679	894	863	1039	974	1079	1009	1090	1159	-0.239221	0.847203	0.00171165
FBgn0020236	ATPCL	ATPCL	15736	14711	17704	15349	17453	15505	16182	18450	-0.124215	0.917503	0.00171179
FBgn0086908	egg	egg	9211	8541	11206	8651	10511	9251	9861	10780	-0.13359	0.91156	0.00171497
FBgn0028692	Rpn2	Rpn2	37239	33815	41009	35567	41529	36780	43230	42070	-0.184871	0.879728	0.00171608
FBgn0039130	CG5854	CG5854	17386	16746	20314	17759	20233	16942	19304	22097	-0.147956	0.902528	0.00172823
FBgn0037855	CG6621	CG6621	2323	2182	2905	2164	2591	2395	2638	2803	-0.184351	0.880045	0.00174548
FBgn0028515	CG4930	EndoGI	7712	7968	8896	8269	9223	6083	7218	7259	0.214694	1.16046	0.00175543
FBgn0052865	alphagamma-element	lncRNA:alphagamma-element:CR32865	34	48	67	43	32	13	11	24	0.830858	1.77874	0.00175797
FBgn0027594	drpr	drpr	5655	5346	6872	5192	6246	4381	4254	5545	0.226932	1.17034	0.00176092
FBgn0033352	CG8232	PAN2	8464	9170	10390	8125	9524	6838	7137	8328	0.215728	1.16129	0.00176092
FBgn0031657	CG3756	CG3756	2463	2339	2875	2603	3053	2587	2957	3150	-0.197762	0.871902	0.00176138
FBgn0250861	micr	RanBPM	6983	7035	8396	6558	7993	5829	5921	6936	0.164753	1.12097	0.00177159
[truncated: 12,301 more rows]

## Sheet: Sheet 3 Replicate Correlations
A. Gene Expression Microarray: Biological Replicate Array r2 Correlation												B. RNA-seq: Biological Replicate r2 Correlation							C. RNA-seq Mapping Stats
Control	Bio Rep 1	Bio Rep 2	Bio Rep 3		Myb-	Bio Rep 1	Bio Rep 2	Bio Rep 3				Control	Bio Rep 1	Bio Rep 2	Bio Rep 3				Samples	Total Reads	Reads after Processing	Merged Lanes	Mapped Reads	Percentage
Bio Rep 1	1	0.9922	0.9926		Bio Rep 1	1	0.9989	0.9947				Bio Rep 1	1	0.9962	0.9979				Mut1_Lane4	85229078	68689545
Bio Rep 2		1	0.9986		Bio Rep 2		1	0.9956				Bio Rep 2		1	0.9942				Mut1_Lane5	86742768	69418509	138108054	111425578	80.68
Bio Rep 3			1		Bio Rep 3			1				Bio Rep 3			1				Mut2_Lane4	82334382	65982606
																			Mut2_Lane5	82275060	65461855	131444461	106128258	80.74
Gene Expression Microarray: Technical Replicate Array r2 Correlation												Myb-	Bio Rep 1	Bio Rep 2	Bio Rep 3	Bio Rep 4	Bio Rep 5		Mut3_Lane4	98695770	78931732
												Bio Rep 1	1	0.997	0.9972	0.9972	0.9978		Mut3_Lane5	100102754	79421773	158353505	127569584	80.56
Bio. Rep. 1	Contr1-9	Contr1-11	Contr 1 - 12		Bio. Rep. 1	Myb4 - 1	Myb4 - 2	Myb4 - 3	Myb4 - 4			Bio Rep 2		1	0.9984	0.9981	0.999		Mut4_Lane4	82545596	66850218
Contr 1 - 9	1	0.9986	0.9977		Myb4 - 1	1	0.9945	0.9956	0.9951			Bio Rep 3			1	0.9987	0.999		Mut4_Lane5	82788806	66544792	133395010	107596415	80.66
Contr 1 - 11		1	0.9973		Myb4 - 2		1	0.9966	0.996			Bio Rep 4				1	0.999		Mut5_Lane4	97386628	78264338
Contr 1 - 12			1		Myb4 - 3			1	0.9966			Bio Rep 5					1		Mut5_Lane5	97672618	77811251	156075589	125781317	80.59
					Myb4 - 4				1										Contr6_Lane4	76217508	61451623
																			Contr6_Lane5	77427180	61971580	123423203	100096218	81.1
Bio. Rep 2	Contr 2 - 9	Contr 2 - 10	Contr 2 - 11	Contr 2 - 12		Bio. Rep. 2	Myb5 - 1	Myb5 - 2	Myb5 - 3	Myb5 - 4									Contr7_Lane4	84963082	67708982
Contr 2 - 9	1	0.9975	0.998	0.9975		Myb5 - 1	1	0.9911	0.9954	0.9957									Contr7_Lane5	86189458	68168327	135877309	110699244	81.47
Contr 2 - 10		1	0.9974	0.9983		Myb5 - 2		1	0.9919	0.9905									Contr8_Lane4	90049790	71299760
Contr 2 - 11			1	0.9976		Myb5 - 3			1	0.9946									Contr8_Lane5	90892550	71350884	142650644	115190395	80.75
Contr 2 - 12				1		Myb5 - 4				1
Bio. Rep. 3	Contr 3 - 9	Contr 3 - 10	Contr 3 - 11	Contr 3 - 12		Bio. Rep. 3	Myb6 - 1	Myb6 - 2	Myb6 - 3	Myb6 - 4
Contr 3 - 9	1	0.9984	0.9986	0.9982		Myb6 - 5	1	0.9973	0.9981	0.9986
Contr 3 - 10		1	0.9984	0.9983		Myb6 - 6		1	0.998	0.9979
Contr 3 - 11			1	0.9986		Myb6 - 7			1	0.9988
Contr 3 - 12				1		Myb6 - 8				1
