# Supplementary material for: The Dm-Myb Oncoprotein Contributes to Insulator Function and Stabilizes Repressive H3K27me3 PcG Domains
Source: Cell Rep. Author manuscript; Available in PMC 2020 Apr 21. (PMC7172335; doi:10.1016/j.celrep.2020.02.053)
Supplement: 4 [file NIHMS1574785-supplement-4.xlsx]

## Sheet: Myb Cell Cycle Targets
FlyBase ID	Gene Name	Gene Symbol	NOVEL G2/M genes bound/potentiated by Myb in wing discs	Cell Cycle Phase	Microarray P value	RNA-seq confirmation	RNA-seq P value
FBgn0033740	dim γ-tubulin 5	dgt5	mitotic spindle organization	M	6.16e-10	yes	3.38e-09
FBgn0004374	nebbish	neb	mitotic chromosome segregation	M	1.71e-13	yes	2.17e-109
FBgn0020272	misato	mst	mitotic spindle assembly	G2/M	9.97e-06	yes	1.52e-09
FBgn0003701	three rows	thr	centrosome organization and chromosome segregation	M	1.24e-09	yes	2.89e-13
FBgn0026371	Sak kinase	SAK	centrosome organization	M	3.28e-05	yes	1.93e-06
FBgn0031886	Nuf2	Nuf2	mitotic spindle organization and chromosome segregation	M	6.14e-05	yes	1.84e-64
FBgn0001086	fizzy	fzy	required for the onset of anaphase by mitotic spindle checkpoint components	G1 and M	1.05e-07	yes	3.02e-97
FBgn0004391	shattered	shtd	regulation of the mitotic cell cycle	G1/S and M	1.07e-07	yes	1.19e-31
FBgn0004103	Protein phosphatase 1 at 87B	Pp1-87B	mitotic metaphase plate congression	M	5.6e-05	yes	0.0154675
FBgn0031519	Fidgetin	Fign	mitotic sister chromatid segregation	M	1.25e-09	yes	8.51e-10
FBgn0030500	Ndc80	Ndc80	mitotic metaphase plate congression	M	2.59e-08	yes	5.87e-20
FBgn0045035	telomere fusion	tefu	mitotic G2 DNA damage checkpoint	G2/M	2.38e-09	yes	0.00746642
FBgn0033354	Fanconi anemia complementation group I	FANCI	mitotic G2 DNA damage checkpoint	G2/M	9.45e-15	yes	4.06e-14
FBgn0017457	U2 small nuclear riboprotein auxiliary factor 38	U2af38	chromosome structure and alignment	M	1.33e-07	yes	0.000772887
FBgn0040298	Myt1	Myt1	regulation of G2/M transition	G2/M	8.5e-12	yes	1.1e-12
FBgn0037236	S-phase kinase-associated protein 2	Skp2	positive regulation of mitotic cell cycle	G1, S and M	0.000473	trending	0.0622937
FBgn0037025	Spc105-related	Spc105R	kinetochore assembly	S and M	1.61e-09	trending	0.0897761
FBgn0003268	rough deal	rod	mitotic spindle assembly checkpoint	M	7.29e-08	yes	0.00513196
FBgn0002466	sticky	sti	mitotic cytokenesis	M	2.46e-10	yes	2.38e-28
FBgn0004237	Heterogeneous nuclear ribonucleoprotein at 87F	Hrb87F	regulation of mitotic cell cycle	M	0.000474	yes	0.00158936
FBgn0061476	Zwilch	Zwilch	mitotic spindle assembly checkpoint	M	9.92e-15	yes	1.55e-113
FBgn0026085	dim γ-tubulin 4	dgt4	mitotic spindle organization	M	5.8e-06	yes	1.13e-33
FBgn0024188	separation anxiety	san	mitotic sister chromatid cohesion	M	0.000122	yes	6.67e-05
FBgn0002948	no distributive disjunction	nod	chromosome structure and alignment	M	2.57e-05	yes	3.5e-13
FBgn0041147	imaginal discs arrested	ida	positive regulation of mitotic metaphase/anaphase transition	M	0.000116	yes	4.77e-13
FBgn0025458	Bub1-related kinase	BubR1	mitotic sister chromatid separation	M	0.000387	yes	6.31e-05
FBgn0033718	anastral spindle 3	ana3	centriole organization	M	1.57e-05	yes	0.00162788
FBgn0031549	Spindly	Spindly	regulation of mitotic metaphase/anaphase transition	M	1.1e-10	yes	1.62e-23
FBgn0051363	Jupiter	Jupiter	positive regulation of microtubule polymerization	Interphase and M	0.00015	yes	6.47e-06
FBgn0040207	katanin 80	kat80	microtubule organization	M	1.74e-05	yes	0.00832239
FBgn0000351	cortex	cort	Cdc20 family of activators of the Anaphase Promoting Complex (APC)	Role in meiosis (also role in somatic mitosis?)	4.27e-14	yes	1.93e-26
FBgn0015790	Rab11	Rab11	centrosome localization	M	9.11e-05	yes	0.00266996
FBgn0039250	Mitotic spindle and nuclear protein	Mink	mitotic spindle localization	M	0.000704	yes	5.83769e-29
			G2/M genes bound/potentiated by Myb in wing discs (potentiated by mip120 and/or mip130 in Kc cells)
FBgn0002924	non-claret disjunctional	ncd	centrosome organization/ chromosome segregation	M	1.92e-07	yes	1.14e-18
FBgn0002715	meiotic from via Salaria 332	mei-S332	sister chromatid cohesion	M	1.13e-09	yes	5.78e-16
FBgn0004635	rhomboid	rho	mitotic cytokenesis	M	1.86e-07	yes	0.00341862
			NOVEL S PHASE genes potentiated by Myb in wing discs
FBgn0038827	Fancd2	Fancd2	S DNA damage checkpoint	S	9.64e-07	yes	2.44e-28
FBgn0024371	E2F transcription factor 2	E2f2	G1/S transition	S	4.98e-06	yes	2.53e-25
FBgn0034922	DNA ligase 1	DNAlig1	Okazaki fragment processing	S	1.38e-06	yes	0.000548901
FBgn0002989	okra	okr	DNA repair of replicated chromosomes	S/G2	1.13e-09	yes	8.76e-13
FBgn0025807	Rad9	Rad9	DNA replication checkpoint	S	0.000133	yes	0.0239603
			G2/M genes potentiated in Kc and wing discs but not bound by Myb in Kc cells
FBgn0004378	Kinesin-like protein at 61F	Klp61F	mitotic spindle organization	M	5.82e-08	yes	2.51e-18
FBgn0034569	dim γ-tubulin 3	dgt3	mitotic spindle organization	M	1.69e-08	yes	1.16e-45
			G2/M gene potentiated in Kc and wing discs but not bound by Myb in wing discs
FBgn0010314	Cyclin-dependent kinase subunit 30A	Cks30A	mitotic spindle assembly	M	6.81e-14	yes	8.34e-21
			G2/M genes bound/potentiated by Myb in wing discs and Kc cells
FBgn0011823	Pendulin	Pen	mitotic spindle organization	M	6.05e-08	yes	8.59e-85
FBgn0039638	dim γ-tubulin 6	dgt6	mitotic spindle organization	M	7.93e-07	yes	3.53e-28
FBgn0035210	mitotic spindle density 5	msd5	mitotic spindle organization	M	5.24e-12	yes	4.25e-58
FBgn0039206	anastral spindle 1	ana1	centriole organization	M	6.46e-05	no	0.126264
FBgn0030864	CG8173	CG8173	regulation of mitotic cell cycle	M	6.35e-08	yes	3.78e-46
FBgn0000405	Cyclin B	CycB	regulation of G2/M transition	M	7.21e-13	yes	6.98e-133
FBgn0011692	pavarotti	pav	mitotic spindle organization	M	1.33e-11	yes	2.07e-67
FBgn0035640	mad2	mad2	mitotic spindle assembly checkpoint	M	1.28e-07	yes	2e-40
FBgn0000140	abnormal spindle	asp	centrosome organization	M	2.03e-11	yes	1.42e-16
FBgn0003124	polo	polo	mitotic spindle organization	M	0.000175	yes	4.55e-28
FBgn0035627	Separase	Sse	mitotic sister chromatid segregation	M	5.1e-16	yes	1.79e-47
FBgn0000147	aurora A	aurA	mitotic centrosome organizaiton	M	9.77e-16	yes	5.4e-118
FBgn0011606	Kinesin-like protein at 3A	Klp3A	mitotic spindle organization	M	1.18e-06	yes	4.6e-09
FBgn0040232	CENP-meta	cmet	mitotic metaphase plate congression	M	6.81e-16	yes	7.64e-21
FBgn0026361	Septin 5	Sep5	mitotic cytokenesis	M	4.48e-12	yes	5.72e-25
FBgn0004243	scraps	scra	mitotic cytokenesis	M	0.000158	yes	1.71e-16
FBgn0027259	kinetochore Mis12-Ndc80 network component 1	Kmn1	chromosome segregation	M	0.000289	yes	3.8e-34
FBgn0024227	aurora B	aurB	spindle assembly checkpoint and cytokinesis	M	0.000989	yes	5.17e-23
FBgn0000063	Monopolar spindle 1	Mps1	mitotic spindle assembly checkpoint	M	1.02e-12	yes	2.7e-30
FBgn0003483	spindle E	spn-E	mitotic sister chromatid segregation	M	2.12e-11	yes	3.23e-40
FBgn0034523	Nnf1a	Nnf1a	mitotic metaphase plate congression	M	0.000362	yes	6.34e-50
			G2/M genes bound by Myb in wing discs and Kc cells but not called as potentiated by Myb in wing discs*
FBgn0035209	mitotic spindle density 1	msd1	chromosome segregation	M	0.00746	yes	2.33e-164
FBgn0030268	Kinesin-like protein at 10A	Klp10A	mitotic spindle organization	M	0.776	no	0.372494
FBgn0004379	Kinesin-like protein at 67A	Klp67A	mitotic spindle organization	M	0.00146	yes	2.27e-11
FBgn0003087	pimples	pim	mitotic sister chromatid sepregation	M	0.259	no	0.168308
FBgn0030241	fascetto	feo	mitotic spindle organization	M	0.0047	yes	1.07e-10
FBgn0032390	dim γ-tubulin 2	dgt2	mitotic spindle assembly	M	0.762	yes	8.75e-21
FBgn0086356	RacGAP50C/tumbleweed	RacGAP50C/tum	formation and maintenance of the central spindle, cytokinesis	M	0.538	yes	6.35e-16
