# Supplementary material for: The Dm-Myb Oncoprotein Contributes to Insulator Function and Stabilizes Repressive H3K27me3 PcG Domains
Source: Cell Rep. Author manuscript; Available in PMC 2020 Apr 21. (PMC7172335; doi:10.1016/j.celrep.2020.02.053)
Supplement: 5 [file NIHMS1574785-supplement-5.xlsx]

## Sheet: Myb-Bound Insulators
chr	Start	Stop	Reported Insulator Activity	# of Insulator Proteins Bound	Expression Change in Myb Mutant	Gene Changing	Position of Element Relative to Gene	Myb Peak?	Statistically Significant with Array	Confirmed in RNA-seq
chr2R	5428851	5429464	(robust) enhancer blocking	7	no	---	---	yes	---	---
chrX	13180486	13183206	(robust) enhancer blocking	8	down	CG15743	3'	yes	yes	same direction, not signif
chr2L	8463984	8464984	weak/context-dependent	4	down	fu12 (Agpat2)	DPG	yes	yes	yes
chr3R	11318599	11320846	weak/context-dependent	4	up	CG5205 (obe)	3'	yes	yes	yes
chr3R	27206661	27207660	weak/context-dependent	4	down	CG1607	5'	yes	yes	yes
chrX	7827021	7828020	weak/context-dependent	9	down	CG10778	DPG	yes	same direction, not signif	yes
chrX	9904070	9904636	weak/context-dependent	6	up	CG2990	DPG	yes	yes	yes

## Sheet: Domain Overlaps
	Null Domains								Active Domains
Total Domains		Boundary 1	Boundary 2	Both Boundaries	Total	%		Total Domains		Boundary 1	Boundary 2	Both Boundaries	Total	%
492	Myb	42	44	400	486	98.7805		494	Myb	18	22	453	493	99.7976
492	CP190	23	23	445	491	99.7967		494	CP190	19	20	454	493	99.7976
492	BEAF-32	74	79	320	473	96.1382		494	BEAF-32	36	38	418	492	99.5951
492	GAF	126	102	130	358	72.7642		494	GAF	115	130	120	365	73.8866
492	CTCF	119	110	147	376	76.4228		494	CTCF	107	114	147	368	74.4939
492	Su(Hw)	82	82	22	186	37.8049		494	Su(Hw)	65	72	14	151	30.5668
492	mod(mdg4)	121	127	129	377	76.626		494	mod(mdg4)	118	119	123	360	72.8745
	HP1 Domains								PcG Domains
Total Domains		Boundary 1	Boundary 2	Both Boundaries	Total	%		Total Domains		Boundary 1	Boundary 2	Both Boundaries	Total	%
52	Myb	7	5	35	47	90.3846		131	Myb	10	5	115	130	99.2366
52	CP190	8	7	27	42	80.7692		131	CP190	4	5	122	131	100
52	BEAF-32	7	10	28	45	86.5385		131	BEAF-32	21	15	89	125	95.4198
52	GAF	10	13	4	27	51.9231		131	GAF	28	23	40	91	69.4656
52	CTCF	8	12	7	27	51.9231		131	CTCF	23	23	59	105	80.1527
52	Su(Hw)	5	3	0	8	15.3846		131	Su(Hw)	22	27	5	54	41.2214
52	mod(mdg4)	7	12	10	29	55.7692		131	mod(mdg4)	28	22	62	112	85.4962

## Sheet: Chromatin Gene Expression
		Expression changes of genes encoding chromatin proteins in Myb mutants
		Trithorax Group							Histone deacetylases
		Genes	FC in Myb Mutants	Microarray P value	RNA-seq FC	RNA-seq P value			Genes	FC in Myb mutants	Microarray P value	RNA-seq FC	RNA-seq P value
		ash1-RA	0.94	0.0891	1.11731	0.315705			HDAC4-RA	0.91	0.023	1.18285	0.00735793
		ash2-RB	1.06	0.0443	0.980209	0.731314			Hdac3-RA	1	0.985	0.93741	0.0479166
		brm-RC	0.97	0.0503	0.992737	0.906865			HDAC6-RA	1.07	0.12	1.128	0.0445591
		e(y)3-RA	0.95	0.11	1.14239	0.146124			HdacX-RA	0.99	0.814	1.50072	0.0329711
		osa-RB	0.94	0.0349	1.14477	0.145932
		fs(1)h-RA	1.04	0.137	1.24336	0.0912104
		Iswi-RA	0.99	0.795	1.00634	0.874656			Insulator Protein
		kis-RA	0.98	0.448	1.12433	0.496301			Genes	FC in Myb mutants	Microarray P value	RNA-seq FC	RNA-seq P value
		lid-RA	1.03	0.232	1.13813	0.166942			CP190	0.98	0.39	0.995444	0.961001
		lolal-RB	0.94	0.0221	0.992875	0.921326			mod(mdg4)	1.01	0.396	0.959183	0.490867
		mor-RA	1.05	0.0374	0.973485	0.335365			Su(Hw)	1.04	0.28	0.971865	0.6726
		Rad21-RA	0.92	0.00859	0.922296	0.453741			dCTCF	0.96	0.347	1.11987	0.00266609
		Snr1-RA	0.98	0.423	0.926513	0.172495			BEAF-32	1.52	2.67e-10	1.08924	0.000736355
		trx-RA	0.94	0.00619	1.15386	0.46272			GAF/Trl	1.03	0.0825	1.05547	0.173097
		Trl-RF	0.99	0.133	1.05547	0.173097
		trr-RC	0.95	0.0337	1.11078	0.272247
		Utx	1.03	0.522	0.98589	0.875358
		z-RA	1.03	0.156	1.03438	0.651834
		gpp-RA	0.86	0.000167	1.18081	0.0851081
		Polycomb Group
		Genes	FC in Myb Mutants	Microarray P value	RNA-seq FC	RNA-seq P value
		chm-RA	0.97	0.203	1.06667	0.369701
		crm-RB	0.98	0.632	1.30528	6.44283e-06
		E(z)-RA	1.14	0.00189	1.04573	0.23581
		E(Pc)-RA	0.97	0.361	1.19726	0.0611364
		esc-RA	1.12	2.96e-06	0.890543	0.0100585
		CG3654-RD	0.93	0.0603	1.11915	0.295479
		psq-RB	1.02	0.402	1.17484	0.159824
		Pc-RA	0.94	0.119	1.08253	0.258484
		Pcl-RA	0.99	0.738	1.06539	0.33567
		ph-p-RA	0.99	0.707	1.12946	0.0227299
		Psc-RA	0.95	0.237	1.03142	0.643655
		Sfmbt-RC	0.94	0.79	1.07816	0.344293
		Sce-RA	0.99	0.908	0.891095	0.0486454
		Scm-RA	1.03	0.371	1.06734	0.395597
		Su(z)2-RA	0.89	0.0297	1.10444	0.424643
		Su(z)12-RA	1.08	0.00186	1.08907	0.078204
		pho-RA	1.15	0.00991	0.975395	0.848279
		Expression changes of genes encoding methyltransferases in Myb mutants
		Histone Modifying Genes	Microarray FC	Microarray P value	RNA-seq FC	RNA-seq P value
		H3K27me3 Methylase:	1.14	0.00189	1.04573	0.23581
		E(z)
		H3K27me3 Demethylase:	1.03	0.522	0.98589	0.875358
		Utx
		H3K4me3 Methylases:	0.94	0.0891	1.11731	0.315705
		ash1
		trx	0.94	0.00619	1.15386	0.46272
		trr	0.95	0.0337	1.11078	0.272247
		Set1	1.06	0.272	1.02971	0.538665
		H3K4me3 Demethylase:	1.03	0.232	1.13813	0.166942
		lid
