# Supplementary material for: The Dm-Myb Oncoprotein Contributes to Insulator Function and Stabilizes Repressive H3K27me3 PcG Domains
Source: Cell Rep. Author manuscript; Available in PMC 2020 Apr 21. (PMC7172335; doi:10.1016/j.celrep.2020.02.053)
Supplement: 6 [file NIHMS1574785-supplement-6.xls]

## Sheet: Sheet 1A,B
A
	Wing Discs Array*	Wing Discs RNA-seq*	Wing Disc RT-qPCR	Wing Disc RT-qPCR	Kc167 RNAi - Georlette et al, 2007
Genes	Myb mutant	Myb mutant	Myb mutant	E2f2 mutant	E2f2	RBFs	Myb	Myb Motif? p<0.001	E2F2 Motif? p<0.001
CG12698	Upregulated	Upregulated	Upregulated	NS	NS	NS	Upregulated	YES	NO
CG1571	Upregulated	Upregulated	not tested	not tested	NS	NS	Upregulated	YES	NO
swa	Upregulated	Upregulated	Upregulated	NS	Downregulated	NS	Upregulated	YES	NO
CG4318	Upregulated	Upregulated	Upregulated	NS	Downregulated	NS	Upregulated	YES	NO
w	Upregulated	Upregulated	not tested	not tested	NS	NS	NS	YES	NO
Ir76a	Upregulated	Upregulated	not tested	not tested	Downregulated	Downregulated	Upregulated	YES	NO
Rpt6R	Upregulated	Upregulated	not tested	not tested	Downregulated	Downregulated	NS	YES	NO
Muc14A	Upregulated	Upregulated	not tested	not tested	NS	NS	NS	YES	NO
Ir68b	Upregulated	Upregulated	Upregulated	NS	NS	NS	NS	YES	NO
CG11668	Upregulated	Upregulated	not tested	not tested	NS	NS	NS	YES	NO
CG8958	Upregulated	Upregulated	not tested	not tested	NS	NS	NS	NO	NO
CG6405	Upregulated	Upregulated	not tested	not tested	NS	NS	NS	YES	NO
CG10137	Upregulated	Upregulated	not tested	not tested	NS	NS	NS	NO	NO
CG4596	Upregulated	Upregulated	Upregulated	NS	NS	NS	NS	YES	NO
fs(1)N	Upregulated	Upregulated	not tested	not tested	Downregulated	NS	Upregulated	YES	NO
CG14864	Upregulated	Upregulated	not tested	not tested	NS	NS	Upregulated	YES	NO
CG33017	Upregulated	Upregulated	not tested	not tested	NS	NS	NS	YES	NO
fs(1)Yb	Upregulated	Upregulated	not tested	not tested	NS	Downregulated	NS	YES	NO
hdm	Upregulated	Upregulated	not tested	not tested	Downregulated	NS	Upregulated	YES	NO
	*statistically significant
B

## Sheet: Sheet 2
Gene(s)	CP190/BEAF-32 qPCR Oligonucleotides		Gene(s)	H3K4me3/H3K27me3 qPCR Oligonucleotides		Gene(s)	RT-qPCR Oligonucleotides
Upf2_CG1571	F: ACCATGGACTAAACAGGTGC		CG1571	F: GCCGACAGTTTATGACCCAG		CG12698	F: AGGGTGGAATATCGCTGAATG
	R: TAAATAAGAAAATCCAACTAAGCATATTCG			R: CTTGCTGTCGTAGGTGATCC			R: ACGCTTAGCATGTGGAGTG
swa_Marf	F: ATTCTAGTCGGCAATGTACGG		swa	F: GGTGCTGTGAGTTGTCCTG		swa	F: CTACGCGGATCCAGACTTTG
	R: AGCTGATGCGTTTTCAAATGG			R: CAGGGCTTCAACGAGTATGTC			R: CTTCTCGCAACCCAGTTTATG
DAAM_fs(1)N	F: AGTGAGCTTGGTTTTCGTTTTC		fs(1)N	F: GTCTTATGTCCACCCCTTTCC		CG4318	F: GGCAAATGGTCTTGGGAAAAG
	R: ACCACTTTGGAGGTCTTTCC			R: TCCAATCGCAGCCAGATAAG			R: CTGTTTGAGGGAGATGGAGAAC
hdm_Ykt6	F: TTAAAACATTTACAGAAAGTTGCGC		CG6927	F: AGTTCAAGATCTATGCGCTCC		CG4596	F: TTGTCTGCTCCCAAAGATGG
	R: ACATATGCGTAGTGTGTGTCAG			R: GCTCATTGGCTAGAAATATGTGG			R: GTTCCTTACTGCCCGTACTG
CG15601_HUWE1	F: GCCGATTGTAATTCACAGTTGTC		CG3556	F: GAGTGTGTTGTGCTGTTGTTG		Ir68b	F: AGAGATCCAATTCCAAGGCAG
	R: TTTACACAGACGAAATGCAAGC			R: ATGGAAAGTGGGCGATGAG			R: GTAGAGCAGAATGTCCAGGTG
Fdh_CG4596	F: GCATATACAATCGCAGCCAAC		Arpc3B	F: CCAGAAGTAGAGTGACTCATCG		Rp49	F: GACGCTTCAAGGGACAGTATCTG
	R: TTGTTTTGCGAGTAGCTTTTGT			R: CTTCTACCACTACGTACCCAAG			R: AAACGCGGTTCTGCATGAG
CG14864_Zip88E	F: CCCCATTGTAAGGCGTTTTG		Rpt6R	F: CATTTCTCTGAGCCTGCAAAC
	R: TGTATCAACTGCCAGACTGT			R: CCAGATGAGCAAAGACGTAGG		qPCR primers were designed using PrimerQuest® program, IDT, Coralville, USA (http://www.idtdna.com/Scitools.).
CG31100_CG11980	F: GATAAGCACAAACGCCCATG		CG11668	F: CCGCACAAACAGATGGATTC
	R: GTGAAATCTGTACCAAGCACTG			R: TTTGCTTACCCACCGACG
CG17207_Desat1	F: CGATACTTATCTAACGCATTACTAGTTG		CG4596	F: TTGTCTGCTCCCAAAGATGG
	R: TTTCAACGAAACAATATTCTCCTGG			R: GTTCCTTACTGCCCGTACTG
Ir68b	F: GGACTATCGATGGGTGCTATC		CG14695	F: TCGGGATTTAGGTTCGGATTG
	R: GTTATGGCTTAACATTCCGCG			R: GATGAGTTGGCACAGGAGTAC
CG2790_CG12851	F: GTTTCTTTTCATCCGTGTCCG		Ir68b	F: AGAGATCCAATTCCAAGGCAG
	R: CTGCCTGTGTATAGGTATGCG			R: GTAGAGCAGAATGTCCAGGTG
hyd_FoxP	F: GACAAACTTTTGAGAAGCCGAT		Reference Region	F: GGAACTGTTTTGAACCGCTTG
	R: AAATTCCTCAAATATACAACAAAGTGAAC			R: ACCACTGACACCCACTTTG
CG43658	F: AGAAAACGCAAAACAGACACC
	R: GTCGCAGAATCCTAGCTACTTG
CG3706_CG32815	F: GTGACCCGACTGGATGTAG
	R: ACTCCAGCTAGTTTTCACATCC
Pex5_CG14803	F: GATCCTGGCTACCTTCATACAG
	R: TTGAACTCGGGCAAGTGTAG
CG32590_Flo2	F: TTTACATCCGAGACTCCAGTTG
	R: ATTTAACCAATAGTATTGTGCACCC
CDC45L_CG33082	F: ACGCCCATGTGTTTTGAATTG
	R: CATATTCTGAGGCTTTTGTCGC
CG9125_CG13005	F: TGACTCTTAGATTTGCTTTATGTTCTG
	R: TTCTTAGATTCCCATGACTGTGG
CG15445	F: AGTTCTTATTTGTCACCCGCC
	R: CGCAGTCGTTGATAATCGC
CG14408_CG14411	F: CCACACTTTTCACTTTCCATCG
	R: GCCGTCGATTCCAGTATTTCG
CG15027_CG5599	F: TGAGGCTAAAACCCACGATC
	R: CATTTAGCGGGACTTTGGAAC
CG7772_Vps4	F: TTGGCTACACTTTCAAAAACCG
	R: CTGGGCCTTAGATTGCGG
Reference Region	F: GGAACTGTTTTGAACCGCTTG
	R: ACCACTGACACCCACTTTG
Nrg	F: TCGATAGCGATAGAACCACAAC
	R: AATTCTGAATTCCTCCGACTGG
Atg4b_CG5044	F: ACACCCTTATTTACTTCCGGC
	R: CGCAATAGAATTTTAGCACCCG
CheB98a	F: TGATGCTGGCTTAATGGGTG
	R: GCCGCTTGCCTTTCTAAAAG
CG14309_cona	F: GTTGACCGCCATTTTGTACG
	R: GAGTCTTCCTTGTTCCAATCTTG
